# Supplementary material for: Synthesis, crystal structures, and Hirshfeld analysis of three hexa­hydro­quinoline derivatives
Source: Acta Crystallogr E Crystallogr Commun. 2022 Oct 4;78(Pt 11):1089–96. doi: 10.1107/S2056989022009495 (PMC9638977; doi:10.1107/S2056989022009495)
Supplement: Supplementary file 1 [file e-78-01089-sup1.cif]

##############################################################################
#                                                                            #
# This CIF contains the data in a paper accepted for publication in          #
# Acta Crystallographica Section E. It conforms to the requirements of       #
# Notes for Authors for Acta Crystallographica Section E, and has been       #
# peer reviewed under the auspices of the IUCr Commission on Journals.       #
#                                                                            #
# Full details of the Crystallographic Information File format               #
# are given in the paper "The Crystallographic Information File (CIF):       #
# a New Standard Archive File for Crystallography" by S. R. Hall, F. H.      #
# Allen and I. D. Brown [Acta Cryst. (1991), A47, 655-685].                  #
#                                                                            #
# The current version of the core CIF dictionary is obtainable from          #
# ftp://ftp.iucr.org/pub/cif_core.dic.                                       #
#                                                                            #
# Software is freely available for graphical display of the structure(s)     #
# in this CIF. For information consult the CIF software page                 #
# http://www.iucr.org/resources/cif/software.                                #
#                                                                            #
# This file may be used for bona fide research purposes within the           #
# scientific community so long as proper attribution is given to the journal # 
# article from which it was obtained.                                        #
#                                                                            #
##############################################################################
data_I
_audit_creation_method
;
Olex2 1.5
(compiled 2022.04.07 svn.rca3783a0 for OlexSys, GUI svn.r6498)
;
_journal_date_recd_electronic     2022-07-18
_journal_date_accepted     2022-09-26
_journal_name_full     'Acta Crystallographica, Section E'
_journal_year     2022
_journal_volume     78
_journal_issue     11
_journal_page_first     1
_journal_page_last     0
_journal_paper_category     GO
_journal_paper_doi     10.1107/S2056989022009495
_journal_coeditor_code     JY2021
_publ_contact_author_name     'Nicholas R. Natale'
_publ_contact_author_address
;
Department of Biomedical and Pharmaceutical Sciences, University of Montana,
Missoula, MT 59812,
USA
;
_publ_contact_author_email     'Nicholas.Natale@mso.umt.edu'
_publ_contact_author_fax     ?
_publ_contact_author_phone     '406-243-4132'
_publ_section_title
;
Synthesis, crystal structures, and Hirshfeld analysis of three
hexahydroquinoline derivatives
;
loop_
    _publ_author_name
    _publ_author_footnote
    _publ_author_address
    'Steiger, Scott A.'
;
Current address: Washington State University, Pullman WA, USA,
scott.steiger@wsu.edu.
;
;
Department of Biomedical and Pharmaceutical Sciences, University of Montana,
Missoula, MT 59812,
USA
;
    'Li, Chun' .
;
Department of Chemistry, Ithaca College, 953 Danby Road, Ithaca, NY 14850,
USA
;
    'Oliver, Allen G.' .
;
Department of Chemistry and Biochemistry, University of Notre Dame, Notre Dame,
IN 46556,
USA
;
    'Natale, Nicholas R.' .
;
Department of Biomedical and Pharmaceutical Sciences, University of Montana,
Missoula, MT 59812,
USA
;
_publ_section_synopsis
;
Three hexahydroquinoline derivatives were synthesized and crystallized in an
effort to study the structure--activity relationships of these calcium-channel
antagonists. n these hexahydroquinoline derivatives, common structural
features such as a flat-boat conformation of the 1,4-dihydropyridine
(1,4-DHP) ring, an envelope conformation of the fused cyclohexanone ring, and
a substituted phenyl group at the pseudo-axial position are retained. Hydrogen
bonds are the main contributors to the packing of the molecules in these
crystals.
;
_chemical_name_systematic
;\
Ethyl 4-(2-methoxyphenyl)-2,7,7-trimethyl-5-oxo-1,4,5,6,7,8-\
hexahydroquinoline-3-carboxylate
;
_chemical_name_common     ?
_chemical_formula_moiety     'C22 H27 N O4'
_chemical_formula_sum     'C22 H27 N O4'
_chemical_formula_iupac     'C22 H27 N O4'
_chemical_formula_weight     369.44
_chemical_melting_point     ?
_space_group_crystal_system     triclinic
_space_group_name_H-M_alt     'P -1'
_space_group_name_Hall     '-P 1'
loop_
    _space_group_symop_operation_xyz
    'x, y, z'
    '-x, -y, -z'
_cell_length_a     7.2941(2)
_cell_length_b     9.6773(3)
_cell_length_c     14.4302(4)
_cell_angle_alpha     82.1992(17)
_cell_angle_beta     88.3216(16)
_cell_angle_gamma     75.9397(16)
_cell_volume     978.92(5)
_cell_formula_units_Z     2
_cell_measurement_reflns_used     7681
_cell_measurement_theta_min     2.45
_cell_measurement_theta_max     22.75
_cell_measurement_temperature     299.64
loop_
    _twin_individual_id
    _twin_individual_mass_fraction_refined
    1 0.866(2)
    2 0.134(2)
_exptl_crystal_description     prism
_exptl_crystal_colour     colourless
_exptl_crystal_size_max     0.348
_exptl_crystal_size_mid     0.19
_exptl_crystal_size_min     0.142
_exptl_crystal_density_diffrn     1.253
_exptl_crystal_density_meas     ?
_exptl_crystal_density_method     'not measured'
_exptl_crystal_F_000     396
loop_
    _exptl_crystal_face_index_h
    _exptl_crystal_face_index_k
    _exptl_crystal_face_index_l
    _exptl_crystal_face_perp_dist
    0.00 0.00 -1.00 0.0710
    0.00 0.00 1.00 0.0210
    -1.00 1.00 -1.00 0.1100
    0.00 -1.00 0.00 0.0890
    0.00 1.00 0.00 0.0950
    1.00 -1.00 1.00 0.1490
    1.00 0.00 -2.00 0.1560
_exptl_absorpt_coefficient_mu     0.086
_exptl_absorpt_correction_type     none
_exptl_absorpt_process_details     ?
_exptl_absorpt_correction_T_min     ?
_exptl_absorpt_correction_T_max     ?
_diffrn_ambient_temperature     299.64
_diffrn_source     '2 kW sealed X-ray tube'
_diffrn_source_power     1.5
_diffrn_source_voltage     50.0
_diffrn_source_current     30.0
_diffrn_radiation_type     MoK\a
_diffrn_radiation_wavelength     0.71073
_diffrn_measurement_device_type     'Bruker SMART BREEZE CCD'
_diffrn_measurement_method     '\f and \w scans'
_diffrn_detector_area_resol_mean     ?
_diffrn_reflns_number     34490
_diffrn_reflns_av_R_equivalents     ?
_diffrn_reflns_av_unetI/netI     0.0569
_diffrn_reflns_theta_min     2.879
_diffrn_reflns_theta_max     28.429
_diffrn_reflns_theta_full     25.242
_diffrn_measured_fraction_theta_max     0.993
_diffrn_measured_fraction_theta_full     0.996
_diffrn_reflns_limit_h_min     -9
_diffrn_reflns_limit_h_max     9
_diffrn_reflns_limit_k_min     -12
_diffrn_reflns_limit_k_max     12
_diffrn_reflns_limit_l_min     -19
_diffrn_reflns_limit_l_max     19
_diffrn_standards_number     0
_refine_special_details
;
 Refined as a 2-component twin. Twin law (-1 0 0 0 -1 0 0.0123 -0.407 1)
 was applied and
 the structure was refined using HKLF5 data, yielding a ratio of
 0.866 (2):0.134 (2) for the two twin components.
;
_reflns_number_total     34490
_reflns_number_gt     22410
_reflns_threshold_expression     'I > 2\s(I)'
_refine_ls_structure_factor_coef     Fsqd
_refine_ls_matrix_type     full
_refine_ls_R_factor_all     0.0893
_refine_ls_R_factor_gt     0.0546
_refine_ls_wR_factor_gt     0.1271
_refine_ls_wR_factor_ref     0.1450
_refine_ls_goodness_of_fit_ref     1.033
_refine_ls_restrained_S_all     1.035
_refine_ls_number_reflns     34490
_refine_ls_number_parameters     285
_refine_ls_number_restraints     39
_refine_ls_hydrogen_treatment     mixed
_refine_ls_weighting_scheme     calc
_refine_ls_weighting_details
              'w=1/[\s^2^(Fo^2^)+(0.0533P)^2^+0.1957P] where P=(Fo^2^+2Fc^2^)/3'
_atom_sites_solution_hydrogens     mixed
_atom_sites_solution_primary     direct
_atom_sites_solution_secondary     ?
_refine_ls_shift/su_max     0.000
_refine_ls_shift/su_mean     0.000
_refine_diff_density_max     0.248
_refine_diff_density_min     -0.172
_refine_ls_extinction_method     none
_refine_ls_extinction_coef     .
loop_
    _atom_type_symbol
    _atom_type_description
    _atom_type_scat_dispersion_real
    _atom_type_scat_dispersion_imag
    _atom_type_scat_source
    'C' 'C' 0.0033 0.0016
                         'International Tables Vol C Tables 4.2.6.8 and 6.1.1.4'
    'H' 'H' 0.0000 0.0000
                         'International Tables Vol C Tables 4.2.6.8 and 6.1.1.4'
    'N' 'N' 0.0061 0.0033
                         'International Tables Vol C Tables 4.2.6.8 and 6.1.1.4'
    'O' 'O' 0.0106 0.0060
                         'International Tables Vol C Tables 4.2.6.8 and 6.1.1.4'
_computing_data_collection
;
APEX2 (Bruker, 2012)
;
_computing_cell_refinement
;
SAINT (Bruker, 2016)
;
_computing_data_reduction
;
SAINT (Bruker, 2016)
;
_computing_structure_solution
;
SHELXS  (Sheldrick, 2008)
;
_computing_structure_refinement
;
<i>SHELXL2018/1</i> (Sheldrick, 2015)
;
_computing_molecular_graphics
;
<i>OLEX2</i> (Dolomanov <i>et al.</i>,  2009)
;
_computing_publication_material
;
<i>OLEX2</i> (Dolomanov <i>et al.</i>,  2009)
;
loop_
    _atom_site_type_symbol
    _atom_site_label
    _atom_site_fract_x
    _atom_site_fract_y
    _atom_site_fract_z
    _atom_site_U_iso_or_equiv
    _atom_site_adp_type
    _atom_site_calc_flag
    _atom_site_occupancy
    _atom_site_disorder_assembly
    _atom_site_disorder_group
    O O1 0.25132(18) 0.32563(17) 0.92561(11) 0.0527(4) Uani d 1 . .
    O O2 0.6827(3) 0.6344(2) 0.60678(12) 0.0767(6) Uani d 1 . .
    O O4 0.2571(2) 0.3067(2) 0.67486(12) 0.0678(5) Uani d 1 . .
    N N1 0.8600(2) 0.39276(19) 0.87300(13) 0.0423(5) Uani d 1 . .
    H H1 0.973(3) 0.384(2) 0.8957(16) 0.059(7) Uiso d 1 . .
    C C2 0.8111(3) 0.4770(2) 0.78765(15) 0.0392(5) Uani d 1 . .
    C C3 0.6490(3) 0.4763(2) 0.74504(14) 0.0367(5) Uani d 1 . .
    C C4 0.5269(3) 0.3751(2) 0.78681(13) 0.0353(5) Uani d 1 . .
    H H4 0.393905 0.425869 0.777076 0.042 Uiso calc 1 . .
    C C5 0.4146(3) 0.3084(2) 0.95350(14) 0.0356(5) Uani d 1 . .
    C C6 0.4605(3) 0.2630(2) 1.05554(14) 0.0428(5) Uani d 1 . .
    H H6A 0.385700 0.195992 1.080077 0.051 Uiso calc 1 . .
    H H6B 0.421654 0.346858 1.087912 0.051 Uiso calc 1 . .
    C C7 0.6677(3) 0.1929(2) 1.07869(14) 0.0415(5) Uani d 1 . .
    C C8 0.7858(3) 0.2895(2) 1.02836(14) 0.0415(5) Uani d 1 . .
    H H8A 0.772188 0.373330 1.060330 0.050 Uiso calc 1 . .
    H H8B 0.917788 0.238044 1.031904 0.050 Uiso calc 1 . .
    C C9 0.7317(3) 0.3380(2) 0.92783(14) 0.0343(5) Uani d 1 . .
    C C10 0.5631(2) 0.3384(2) 0.89123(13) 0.0332(5) Uani d 1 . .
    C C11 0.7238(3) 0.0433(2) 1.04788(19) 0.0628(7) Uani d 1 . .
    H H11A 0.646747 -0.015615 1.079713 0.094 Uiso calc 1 . .
    H H11B 0.854309 0.000489 1.063006 0.094 Uiso calc 1 . .
    H H11C 0.705584 0.051153 0.981582 0.094 Uiso calc 1 . .
    C C12 0.7000(4) 0.1791(3) 1.18439(16) 0.0682(8) Uani d 1 . .
    H H12A 0.667684 0.272852 1.204085 0.102 Uiso calc 1 . .
    H H12B 0.830489 0.134601 1.198617 0.102 Uiso calc 1 . .
    H H12C 0.622130 0.121222 1.216662 0.102 Uiso calc 1 . .
    C C13 0.9461(3) 0.5694(3) 0.75745(17) 0.0561(6) Uani d 1 . .
    H H13A 0.928499 0.645503 0.795594 0.084 Uiso calc 1 . .
    H H13B 0.922670 0.609745 0.693126 0.084 Uiso calc 1 . .
    H H13C 1.073547 0.512033 0.764320 0.084 Uiso calc 1 . .
    C C14 0.5891(3) 0.5687(2) 0.65630(15) 0.0449(5) Uani d 1 . .
    C C17 0.5638(3) 0.2400(2) 0.73826(14) 0.0390(5) Uani d 1 . .
    C C18 0.4292(3) 0.2107(2) 0.68159(15) 0.0457(5) Uani d 1 . .
    C C19 0.4721(4) 0.0891(3) 0.63638(17) 0.0579(7) Uani d 1 . .
    H H19 0.382214 0.071800 0.597968 0.069 Uiso calc 1 . .
    C C20 0.6446(4) -0.0051(3) 0.64774(18) 0.0659(7) Uani d 1 . .
    H H20 0.671714 -0.086456 0.617278 0.079 Uiso calc 1 . .
    C C21 0.7777(4) 0.0195(3) 0.70378(19) 0.0685(8) Uani d 1 . .
    H H21 0.895172 -0.045139 0.712177 0.082 Uiso calc 1 . .
    C C22 0.7362(3) 0.1416(2) 0.74789(16) 0.0532(6) Uani d 1 . .
    H H22 0.828068 0.157980 0.785496 0.064 Uiso calc 1 . .
    C C23 0.1214(4) 0.2879(4) 0.61208(19) 0.0818(9) Uani d 1 . .
    H H23A 0.174511 0.285596 0.550485 0.123 Uiso calc 1 . .
    H H23B 0.011391 0.366392 0.610837 0.123 Uiso calc 1 . .
    H H23C 0.086578 0.199208 0.632473 0.123 Uiso calc 1 . .
    O O3 0.4114(15) 0.559(2) 0.6315(8) 0.048(2) Uani d 0.67(7) A 1
    C C15 0.3262(10) 0.6449(8) 0.5454(4) 0.0569(15) Uani d 0.777(19) A 1
    H H15A 0.251974 0.591524 0.516476 0.068 Uiso calc 0.777(19) A 1
    H H15B 0.425664 0.660874 0.502199 0.068 Uiso calc 0.777(19) A 1
    C C16 0.2017(8) 0.7873(7) 0.5621(3) 0.0705(16) Uani d 0.87(2) A 1
    H H16A 0.145669 0.838148 0.504055 0.106 Uiso calc 0.87(2) A 1
    H H16B 0.275985 0.842813 0.587485 0.106 Uiso calc 0.87(2) A 1
    H H16C 0.104003 0.772189 0.605509 0.106 Uiso calc 0.87(2) A 1
    O O3A 0.415(3) 0.601(5) 0.6407(19) 0.059(4) Uani d 0.33(7) A 2
    C C15A 0.370(3) 0.698(3) 0.5526(14) 0.061(5) Uani d 0.223(19) A 2
    H H15C 0.405562 0.787441 0.555021 0.073 Uiso calc 0.223(19) A 2
    H H15D 0.432489 0.653296 0.500041 0.073 Uiso calc 0.223(19) A 2
    C C16A 0.169(5) 0.720(8) 0.546(3) 0.095(11) Uani d 0.13(2) A 2
    H H16D 0.124851 0.778836 0.488685 0.142 Uiso calc 0.13(2) A 2
    H H16E 0.110947 0.767237 0.597962 0.142 Uiso calc 0.13(2) A 2
    H H16F 0.137650 0.629016 0.548632 0.142 Uiso calc 0.13(2) A 2
loop_
    _atom_site_aniso_label
    _atom_site_aniso_U_11
    _atom_site_aniso_U_22
    _atom_site_aniso_U_33
    _atom_site_aniso_U_12
    _atom_site_aniso_U_13
    _atom_site_aniso_U_23
    O1 0.0281(8) 0.0690(11) 0.0605(10) -0.0152(7) -0.0053(7) 0.0009(8)
    O2 0.0943(14) 0.0879(14) 0.0531(11) -0.0447(12) 0.0001(10) 0.0141(10)
    O4 0.0469(10) 0.0883(13) 0.0737(12) -0.0127(9) -0.0184(8) -0.0322(10)
    N1 0.0260(9) 0.0524(12) 0.0487(11) -0.0131(8) -0.0046(8) 0.0003(9)
    C2 0.0344(11) 0.0393(12) 0.0436(13) -0.0091(9) 0.0055(9) -0.0055(10)
    C3 0.0365(11) 0.0347(11) 0.0378(12) -0.0062(9) 0.0022(9) -0.0060(9)
    C4 0.0275(10) 0.0407(12) 0.0367(12) -0.0062(8) -0.0040(8) -0.0039(9)
    C5 0.0297(10) 0.0340(11) 0.0438(12) -0.0080(8) -0.0012(9) -0.0066(9)
    C6 0.0383(12) 0.0474(13) 0.0429(13) -0.0111(10) 0.0027(10) -0.0057(10)
    C7 0.0412(12) 0.0423(12) 0.0394(12) -0.0084(10) -0.0043(9) -0.0016(10)
    C8 0.0352(11) 0.0449(13) 0.0447(13) -0.0093(10) -0.0094(9) -0.0054(10)
    C9 0.0292(10) 0.0357(11) 0.0386(12) -0.0083(8) -0.0011(9) -0.0061(9)
    C10 0.0275(10) 0.0351(11) 0.0367(11) -0.0064(8) -0.0034(8) -0.0053(9)
    C11 0.0600(15) 0.0419(14) 0.0818(19) -0.0060(12) -0.0071(14) -0.0017(13)
    C12 0.0687(17) 0.090(2) 0.0428(15) -0.0203(15) -0.0092(12) 0.0054(14)
    C13 0.0487(14) 0.0604(15) 0.0646(16) -0.0262(12) 0.0055(12) -0.0040(13)
    C14 0.0553(15) 0.0398(13) 0.0385(13) -0.0086(11) 0.0041(11) -0.0074(10)
    C17 0.0411(12) 0.0416(12) 0.0352(12) -0.0130(10) -0.0012(9) -0.0027(10)
    C18 0.0457(13) 0.0524(14) 0.0432(13) -0.0196(11) -0.0011(10) -0.0066(11)
    C19 0.0748(18) 0.0606(16) 0.0493(15) -0.0332(15) -0.0029(13) -0.0142(13)
    C20 0.095(2) 0.0472(15) 0.0603(17) -0.0204(15) 0.0043(15) -0.0175(13)
    C21 0.0742(18) 0.0518(16) 0.0733(19) 0.0020(13) -0.0064(15) -0.0167(14)
    C22 0.0511(14) 0.0502(14) 0.0563(15) -0.0044(11) -0.0088(11) -0.0130(12)
    C23 0.0526(15) 0.135(3) 0.0679(19) -0.0298(17) -0.0130(14) -0.0334(18)
    O3 0.052(2) 0.048(5) 0.042(2) -0.010(2) -0.0128(16) 0.003(3)
    C15 0.067(3) 0.060(3) 0.041(2) -0.015(2) -0.0144(19) 0.003(2)
    C16 0.083(3) 0.058(3) 0.063(3) -0.009(2) -0.0144(19) 0.006(2)
    O3A 0.062(5) 0.057(9) 0.044(5) 0.004(6) -0.010(4) 0.008(6)
    C15A 0.077(9) 0.057(10) 0.038(7) -0.005(8) -0.009(6) 0.012(7)
    C16A 0.104(19) 0.10(2) 0.074(16) -0.016(18) -0.034(14) 0.016(18)
_geom_special_details
;
 All esds (except the esd in the dihedral angle between two l.s. planes)
 are estimated using the full covariance matrix.  The cell esds are taken
 into account individually in the estimation of esds in distances, angles
 and torsion angles; correlations between esds in cell parameters are only
 used when they are defined by crystal symmetry.  An approximate (isotropic)
 treatment of cell esds is used for estimating esds involving l.s. planes.
;
loop_
    _geom_bond_atom_site_label_1
    _geom_bond_atom_site_label_2
    _geom_bond_site_symmetry_2
    _geom_bond_distance
    _geom_bond_publ_flag
    O1 C5 . 1.233(2) ?
    O2 C14 . 1.200(2) ?
    O4 C18 . 1.366(3) ?
    O4 C23 . 1.420(3) ?
    N1 H1 . 0.88(2) ?
    N1 C2 . 1.386(3) ?
    N1 C9 . 1.366(2) ?
    C2 C3 . 1.350(3) ?
    C2 C13 . 1.502(3) ?
    C3 C4 . 1.532(3) ?
    C3 C14 . 1.471(3) ?
    C4 H4 . 0.9800 ?
    C4 C10 . 1.516(3) ?
    C4 C17 . 1.529(3) ?
    C5 C6 . 1.502(3) ?
    C5 C10 . 1.446(3) ?
    C6 H6A . 0.9700 ?
    C6 H6B . 0.9700 ?
    C6 C7 . 1.525(3) ?
    C7 C8 . 1.521(3) ?
    C7 C11 . 1.528(3) ?
    C7 C12 . 1.533(3) ?
    C8 H8A . 0.9700 ?
    C8 H8B . 0.9700 ?
    C8 C9 . 1.496(3) ?
    C9 C10 . 1.351(2) ?
    C11 H11A . 0.9600 ?
    C11 H11B . 0.9600 ?
    C11 H11C . 0.9600 ?
    C12 H12A . 0.9600 ?
    C12 H12B . 0.9600 ?
    C12 H12C . 0.9600 ?
    C13 H13A . 0.9600 ?
    C13 H13B . 0.9600 ?
    C13 H13C . 0.9600 ?
    C14 O3 . 1.382(10) ?
    C14 O3A . 1.25(3) ?
    C17 C18 . 1.399(3) ?
    C17 C22 . 1.378(3) ?
    C18 C19 . 1.388(3) ?
    C19 H19 . 0.9300 ?
    C19 C20 . 1.362(3) ?
    C20 H20 . 0.9300 ?
    C20 C21 . 1.366(3) ?
    C21 H21 . 0.9300 ?
    C21 C22 . 1.383(3) ?
    C22 H22 . 0.9300 ?
    C23 H23A . 0.9600 ?
    C23 H23B . 0.9600 ?
    C23 H23C . 0.9600 ?
    O3 C15 . 1.460(10) ?
    C15 H15A . 0.9700 ?
    C15 H15B . 0.9700 ?
    C15 C16 . 1.501(8) ?
    C16 H16A . 0.9600 ?
    C16 H16B . 0.9600 ?
    C16 H16C . 0.9600 ?
    O3A C15A . 1.47(2) ?
    C15A H15C . 0.9700 ?
    C15A H15D . 0.9700 ?
    C15A C16A . 1.43(4) ?
    C16A H16D . 0.9600 ?
    C16A H16E . 0.9600 ?
    C16A H16F . 0.9600 ?
loop_
    _geom_angle_atom_site_label_1
    _geom_angle_atom_site_label_2
    _geom_angle_atom_site_label_3
    _geom_angle_site_symmetry_1
    _geom_angle_site_symmetry_3
    _geom_angle
    _geom_angle_publ_flag
    C18 O4 C23 . . 118.3(2) ?
    C2 N1 H1 . . 118.3(15) ?
    C9 N1 H1 . . 118.9(15) ?
    C9 N1 C2 . . 122.25(17) ?
    N1 C2 C13 . . 112.68(18) ?
    C3 C2 N1 . . 119.51(18) ?
    C3 C2 C13 . . 127.6(2) ?
    C2 C3 C4 . . 120.45(17) ?
    C2 C3 C14 . . 120.91(19) ?
    C14 C3 C4 . . 118.61(18) ?
    C3 C4 H4 . . 108.2 ?
    C10 C4 C3 . . 109.37(15) ?
    C10 C4 H4 . . 108.2 ?
    C10 C4 C17 . . 111.63(16) ?
    C17 C4 C3 . . 111.17(16) ?
    C17 C4 H4 . . 108.2 ?
    O1 C5 C6 . . 119.83(18) ?
    O1 C5 C10 . . 121.75(18) ?
    C10 C5 C6 . . 118.34(16) ?
    C5 C6 H6A . . 108.4 ?
    C5 C6 H6B . . 108.4 ?
    C5 C6 C7 . . 115.67(17) ?
    H6A C6 H6B . . 107.4 ?
    C7 C6 H6A . . 108.4 ?
    C7 C6 H6B . . 108.4 ?
    C6 C7 C11 . . 110.41(18) ?
    C6 C7 C12 . . 109.80(18) ?
    C8 C7 C6 . . 107.87(16) ?
    C8 C7 C11 . . 110.68(19) ?
    C8 C7 C12 . . 109.10(18) ?
    C11 C7 C12 . . 108.95(19) ?
    C7 C8 H8A . . 108.9 ?
    C7 C8 H8B . . 108.9 ?
    H8A C8 H8B . . 107.7 ?
    C9 C8 C7 . . 113.37(16) ?
    C9 C8 H8A . . 108.9 ?
    C9 C8 H8B . . 108.9 ?
    N1 C9 C8 . . 116.06(17) ?
    C10 C9 N1 . . 119.62(18) ?
    C10 C9 C8 . . 124.19(18) ?
    C5 C10 C4 . . 120.18(16) ?
    C9 C10 C4 . . 120.76(17) ?
    C9 C10 C5 . . 119.03(18) ?
    C7 C11 H11A . . 109.5 ?
    C7 C11 H11B . . 109.5 ?
    C7 C11 H11C . . 109.5 ?
    H11A C11 H11B . . 109.5 ?
    H11A C11 H11C . . 109.5 ?
    H11B C11 H11C . . 109.5 ?
    C7 C12 H12A . . 109.5 ?
    C7 C12 H12B . . 109.5 ?
    C7 C12 H12C . . 109.5 ?
    H12A C12 H12B . . 109.5 ?
    H12A C12 H12C . . 109.5 ?
    H12B C12 H12C . . 109.5 ?
    C2 C13 H13A . . 109.5 ?
    C2 C13 H13B . . 109.5 ?
    C2 C13 H13C . . 109.5 ?
    H13A C13 H13B . . 109.5 ?
    H13A C13 H13C . . 109.5 ?
    H13B C13 H13C . . 109.5 ?
    O2 C14 C3 . . 126.6(2) ?
    O2 C14 O3 . . 123.1(5) ?
    O2 C14 O3A . . 116.9(14) ?
    O3 C14 C3 . . 110.0(5) ?
    O3A C14 C3 . . 115.2(11) ?
    C18 C17 C4 . . 122.77(19) ?
    C22 C17 C4 . . 120.36(18) ?
    C22 C17 C18 . . 116.9(2) ?
    O4 C18 C17 . . 116.32(19) ?
    O4 C18 C19 . . 123.2(2) ?
    C19 C18 C17 . . 120.5(2) ?
    C18 C19 H19 . . 119.7 ?
    C20 C19 C18 . . 120.6(2) ?
    C20 C19 H19 . . 119.7 ?
    C19 C20 H20 . . 119.9 ?
    C19 C20 C21 . . 120.2(2) ?
    C21 C20 H20 . . 119.9 ?
    C20 C21 H21 . . 120.3 ?
    C20 C21 C22 . . 119.3(2) ?
    C22 C21 H21 . . 120.3 ?
    C17 C22 C21 . . 122.5(2) ?
    C17 C22 H22 . . 118.7 ?
    C21 C22 H22 . . 118.7 ?
    O4 C23 H23A . . 109.5 ?
    O4 C23 H23B . . 109.5 ?
    O4 C23 H23C . . 109.5 ?
    H23A C23 H23B . . 109.5 ?
    H23A C23 H23C . . 109.5 ?
    H23B C23 H23C . . 109.5 ?
    C14 O3 C15 . . 118.3(9) ?
    O3 C15 H15A . . 109.1 ?
    O3 C15 H15B . . 109.1 ?
    O3 C15 C16 . . 112.5(9) ?
    H15A C15 H15B . . 107.8 ?
    C16 C15 H15A . . 109.1 ?
    C16 C15 H15B . . 109.1 ?
    C15 C16 H16A . . 109.5 ?
    C15 C16 H16B . . 109.5 ?
    C15 C16 H16C . . 109.5 ?
    H16A C16 H16B . . 109.5 ?
    H16A C16 H16C . . 109.5 ?
    H16B C16 H16C . . 109.5 ?
    C14 O3A C15A . . 111(2) ?
    O3A C15A H15C . . 111.3 ?
    O3A C15A H15D . . 111.3 ?
    H15C C15A H15D . . 109.2 ?
    C16A C15A O3A . . 102(2) ?
    C16A C15A H15C . . 111.3 ?
    C16A C15A H15D . . 111.3 ?
    C15A C16A H16D . . 109.5 ?
    C15A C16A H16E . . 109.5 ?
    C15A C16A H16F . . 109.5 ?
    H16D C16A H16E . . 109.5 ?
    H16D C16A H16F . . 109.5 ?
    H16E C16A H16F . . 109.5 ?
loop_
    _geom_torsion_atom_site_label_1
    _geom_torsion_atom_site_label_2
    _geom_torsion_atom_site_label_3
    _geom_torsion_atom_site_label_4
    _geom_torsion_site_symmetry_1
    _geom_torsion_site_symmetry_2
    _geom_torsion_site_symmetry_3
    _geom_torsion_site_symmetry_4
    _geom_torsion
    _geom_torsion_publ_flag
    O1 C5 C6 C7 . . . . 158.59(18) ?
    O1 C5 C10 C4 . . . . -7.4(3) ?
    O1 C5 C10 C9 . . . . 170.39(19) ?
    O2 C14 O3 C15 . . . . -6(2) ?
    O2 C14 O3A C15A . . . . 10(4) ?
    O4 C18 C19 C20 . . . . -178.1(2) ?
    N1 C2 C3 C4 . . . . -4.4(3) ?
    N1 C2 C3 C14 . . . . 177.57(19) ?
    N1 C9 C10 C4 . . . . 10.5(3) ?
    N1 C9 C10 C5 . . . . -167.32(18) ?
    C2 N1 C9 C8 . . . . -161.64(19) ?
    C2 N1 C9 C10 . . . . 14.4(3) ?
    C2 C3 C4 C10 . . . . 25.1(3) ?
    C2 C3 C4 C17 . . . . -98.6(2) ?
    C2 C3 C14 O2 . . . . 11.7(3) ?
    C2 C3 C14 O3 . . . . -174.2(9) ?
    C2 C3 C14 O3A . . . . -155(3) ?
    C3 C4 C10 C5 . . . . 149.48(17) ?
    C3 C4 C10 C9 . . . . -28.3(2) ?
    C3 C4 C17 C18 . . . . -111.8(2) ?
    C3 C4 C17 C22 . . . . 67.1(2) ?
    C3 C14 O3 C15 . . . . 179.4(11) ?
    C3 C14 O3A C15A . . . . 178(2) ?
    C4 C3 C14 O2 . . . . -166.3(2) ?
    C4 C3 C14 O3 . . . . 7.7(9) ?
    C4 C3 C14 O3A . . . . 27(3) ?
    C4 C17 C18 O4 . . . . -3.0(3) ?
    C4 C17 C18 C19 . . . . 177.7(2) ?
    C4 C17 C22 C21 . . . . -178.6(2) ?
    C5 C6 C7 C8 . . . . 50.3(2) ?
    C5 C6 C7 C11 . . . . -70.8(2) ?
    C5 C6 C7 C12 . . . . 169.07(19) ?
    C6 C5 C10 C4 . . . . 175.97(18) ?
    C6 C5 C10 C9 . . . . -6.2(3) ?
    C6 C7 C8 C9 . . . . -47.3(2) ?
    C7 C8 C9 N1 . . . . -163.74(17) ?
    C7 C8 C9 C10 . . . . 20.4(3) ?
    C8 C9 C10 C4 . . . . -173.83(18) ?
    C8 C9 C10 C5 . . . . 8.4(3) ?
    C9 N1 C2 C3 . . . . -17.4(3) ?
    C9 N1 C2 C13 . . . . 158.14(19) ?
    C10 C4 C17 C18 . . . . 125.8(2) ?
    C10 C4 C17 C22 . . . . -55.3(2) ?
    C10 C5 C6 C7 . . . . -24.7(3) ?
    C11 C7 C8 C9 . . . . 73.6(2) ?
    C12 C7 C8 C9 . . . . -166.52(19) ?
    C13 C2 C3 C4 . . . . -179.3(2) ?
    C13 C2 C3 C14 . . . . 2.7(3) ?
    C14 C3 C4 C10 . . . . -156.85(17) ?
    C14 C3 C4 C17 . . . . 79.4(2) ?
    C14 O3 C15 C16 . . . . -93.5(15) ?
    C14 O3A C15A C16A . . . . 179(5) ?
    C17 C4 C10 C5 . . . . -87.1(2) ?
    C17 C4 C10 C9 . . . . 95.2(2) ?
    C17 C18 C19 C20 . . . . 1.2(3) ?
    C18 C17 C22 C21 . . . . 0.4(3) ?
    C18 C19 C20 C21 . . . . -0.2(4) ?
    C19 C20 C21 C22 . . . . -0.7(4) ?
    C20 C21 C22 C17 . . . . 0.5(4) ?
    C22 C17 C18 O4 . . . . 178.08(19) ?
    C22 C17 C18 C19 . . . . -1.3(3) ?
    C23 O4 C18 C17 . . . . 174.8(2) ?
    C23 O4 C18 C19 . . . . -5.8(3) ?
loop_
    _geom_hbond_atom_site_label_D
    _geom_hbond_atom_site_label_H
    _geom_hbond_atom_site_label_A
    _geom_hbond_site_symmetry_A
    _geom_hbond_distance_DH
    _geom_hbond_distance_HA
    _geom_hbond_distance_DA
    _geom_hbond_angle_DHA
    _geom_hbond_publ_flag
    N1 H1 O1 1_655 0.88(2) 2.01(2) 2.870(2) 165(2) yes
    C13 H13B O2 . 0.96 2.13 2.846(3) 130.7 yes
    C13 H13C O4 1_655 0.96 2.59 3.300(3) 130.9 yes
    C23 H23A O2 2_666 0.96 2.57 3.492(3) 160.8 yes
_shelx_space_group_comment
;
The symmetry employed for this shelxl refinement is uniquely defined
by the following loop, which should always be used as a source of
symmetry information in preference to the above space-group names.
They are only intended as comments.
;
_shelx_estimated_absorpt_T_min     0.971
_shelx_estimated_absorpt_T_max     0.988
_shelx_hkl_file
;
   1   0   0  461.30   13.11  -2
  -1   0   0  461.30   13.11   1
   1   0   0  460.46   13.09  -2
  -1   0   0  460.46   13.09   1
  -1   0   0  408.35   13.12  -2
   1   0   0  408.35   13.12   1
   2   0   0  137.66    4.16  -2
  -2   0   0  137.66    4.16   1
   2   0   0  135.26    4.13  -2
  -2   0   0  135.26    4.13   1
   2   0   0  141.12    4.12  -2
  -2   0   0  141.12    4.12   1
   2   0   0  139.58    4.15  -2
  -2   0   0  139.58    4.15   1
  -2   0   0  140.64    4.12  -2
   2   0   0  140.64    4.12   1
  -2   0   0  144.26    4.15  -2
   2   0   0  144.26    4.15   1
  -2   0   0  139.67    4.13  -2
   2   0   0  139.67    4.13   1
  -2   0   0  137.73    4.15  -2
   2   0   0  137.73    4.15   1
  -2   0   0  139.51    4.15  -2
   2   0   0  139.51    4.15   1
  -2   0   0  141.44    4.13  -2
   2   0   0  141.44    4.13   1
  -2   0   0  133.96    4.15  -2
   2   0   0  133.96    4.15   1
   3   0   0   -0.01    0.05  -2
  -3   0   0   -0.01    0.05   1
   3   0   0    0.02    0.08  -2
  -3   0   0    0.02    0.08   1
   3   0   0   -0.03    0.06  -2
  -3   0   0   -0.03    0.06   1
   3   0   0   -0.03    0.06  -2
  -3   0   0   -0.03    0.06   1
   3   0   0    0.03    0.08  -2
  -3   0   0    0.03    0.08   1
  -3   0   0   -0.19    0.06  -2
   3   0   0   -0.19    0.06   1
  -3   0   0   -0.08    0.06  -2
   3   0   0   -0.08    0.06   1
  -3   0   0    0.08    0.06  -2
   3   0   0    0.08    0.06   1
  -3   0   0    0.03    0.08  -2
   3   0   0    0.03    0.08   1
  -3   0   0    0.02    0.07  -2
   3   0   0    0.02    0.07   1
  -3   0   0   -0.08    0.07  -2
   3   0   0   -0.08    0.07   1
  -3   0   0    0.06    0.07  -2
   3   0   0    0.06    0.07   1
  -3   0   0   -0.05    0.07  -2
   3   0   0   -0.05    0.07   1
  -3   0   0    0.02    0.06  -2
   3   0   0    0.02    0.06   1
  -3   0   0   -0.07    0.05  -2
   3   0   0   -0.07    0.05   1
   4   0   0    4.26    0.23  -2
  -4   0   0    4.26    0.23   1
   4   0   0    4.08    0.28  -2
  -4   0   0    4.08    0.28   1
   4   0   0    4.11    0.23  -2
  -4   0   0    4.11    0.23   1
   4   0   0    4.20    0.27  -2
  -4   0   0    4.20    0.27   1
   4   0   0    4.15    0.21  -2
  -4   0   0    4.15    0.21   1
  -4   0   0    4.23    0.27  -2
   4   0   0    4.23    0.27   1
  -4   0   0    3.89    0.26  -2
   4   0   0    3.89    0.26   1
  -4   0   0    4.29    0.24  -2
   4   0   0    4.29    0.24   1
  -4   0   0    4.63    0.22  -2
   4   0   0    4.63    0.22   1
  -4   0   0    3.90    0.27  -2
   4   0   0    3.90    0.27   1
  -4   0   0    4.54    0.20  -2
   4   0   0    4.54    0.20   1
  -4   0   0    4.32    0.22  -2
   4   0   0    4.32    0.22   1
  -4   0   0    4.80    0.28  -2
   4   0   0    4.80    0.28   1
  -4   0   0    4.34    0.24  -2
   4   0   0    4.34    0.24   1
  -5   0   0    0.42    0.14   1
  -5   0   0    0.17    0.12   1
  -5   0   0    0.48    0.12   1
  -5   0   0    0.28    0.10   1
   5   0   0    0.41    0.14   1
   5   0   0    0.51    0.14   1
   5   0   0    0.30    0.11   1
   5   0   0    0.28    0.12   1
   5   0   0    0.51    0.11   1
   5   0   0    0.54    0.15   1
   5   0   0    0.17    0.09   1
  -6   0   0    9.68    0.53   1
  -6   0   0    8.61    0.49   1
   6   0   0    9.42    0.51   1
   6   0   0    9.46    0.50   1
   6   0   0    8.18    0.48   1
   6   0   0   10.00    0.45   1
   6   0   0    9.17    0.49   1
  -7   0   0    4.33    0.41   1
  -7   0   0    3.27    0.35   1
  -7   0   0    3.16    0.37   1
  -7   0   0    3.67    0.33   1
   7   0   0    4.28    0.43   1
   7   0   0    3.13    0.36   1
   7   0   0    4.14    0.41   1
   7   0   0    3.67    0.37   1
  -8   0   0    0.12    0.16   1
  -8   0   0    0.26    0.21   1
  -8   0   0    0.05    0.19   1
   8   0   0    0.05    0.18   1
   8   0   0    0.12    0.18   1
   8   0   0    0.08    0.17   1
  -9   0   0    0.68    0.28   1
  -9   0   0    0.23    0.22   1
   9   0   0    0.44    0.26   1
   9   0   0    0.44    0.23   1
   9   0   0    0.46    0.26   1
   9  -1   0   -0.26    0.18   1
   9  -1   0    0.27    0.24   1
   9  -1   0    0.12    0.22   1
  -9   1   0   -0.18    0.20   1
  -9   1   0    0.40    0.22   1
   8  -1   0    0.48    0.24   1
   8  -1   0    0.21    0.19   1
   8  -1   0    0.49    0.25   1
  -8   1   0    0.46    0.23   1
  -8   1   0   -0.18    0.17   1
  -8   1   0    0.19    0.18   1
   7  -1   0    3.98    0.40   1
   7  -1   0    2.62    0.34   1
   7  -1   0    3.06    0.36   1
   7  -1   0    3.31    0.39   1
  -7   1   0    3.33    0.32   1
  -7   1   0    2.53    0.33   1
  -7   1   0    3.59    0.41   1
  -7   1   0    2.91    0.36   1
   6  -1   0    0.57    0.18   1
   6  -1   0    0.98    0.21   1
   6  -1   0    0.70    0.17   1
   6  -1   0    0.76    0.21   1
   6  -1   0    0.50    0.19   1
  -6   1   0    0.98    0.22   1
  -6   1   0    0.95    0.23   1
  -6   1   0    0.39    0.16   1
   5  -1   0    0.26    0.09   1
   5  -1   0    0.13    0.12   1
   5  -1   0   -0.04    0.11   1
   5  -1   0    0.15    0.09   1
   5  -1   0   -0.17    0.10   1
   5  -1   0   -0.04    0.12   1
  -5   1   0    0.01    0.08   1
  -5   1   0   -0.10    0.08   1
  -5   1   0   -0.03    0.10   1
  -5   1   0   -0.01    0.12   1
   4  -1   0    5.05    0.31   1
   4  -1   0    5.76    0.24   1
   4  -1   0    5.39    0.28   1
   4  -1   0    5.88    0.33   1
   4  -1   0    5.24    0.32   1
   4  -1   0    5.99    0.27   1
   4  -1   0    5.83    0.33   1
  -4   1   0    5.20    0.32   1
  -4   1   0    6.00    0.35   1
  -4   1   0    5.51    0.27   1
  -4   1   0    5.47    0.29   1
   3  -1   0    7.61    0.29   1
   3  -1   0    6.57    0.33   1
   3  -1   0    6.69    0.34   1
   3  -1   0    6.94    0.30   1
   3  -1   0    6.81    0.34   1
   3  -1   0    7.07    0.35   1
  -3   1   0    6.59    0.34   1
  -3   1   0    7.48    0.35   1
  -3   1   0    7.04    0.31   1
  -3   1   0    7.51    0.30   1
   2  -1   0   11.13    0.42   1
   2  -1   0   11.80    0.40   1
   2  -1   0   11.19    0.42   1
   2  -1   0   10.46    0.41   1
   2  -1   0   11.10    0.38   1
   2  -1   0   11.06    0.42   1
  -2   1   0   10.69    0.43   1
  -2   1   0   10.86    0.38   1
  -2   1   0   11.07    0.42   1
  -2   1   0   11.39    0.40   1
  -2   1   0   11.13    0.39   1
   1  -1   0   32.00    0.96   1
   1  -1   0   31.33    0.99   1
  -1   1   0   31.32    0.99   1
  -1   1   0   31.85    0.96   1
   0  -1   0    0.00    0.02   1
   0  -1   0    0.06    0.02   1
   0   1   0    0.00    0.02   1
   0   1   0   -0.01    0.02   1
  -1  -1   0   64.04    1.90   1
  -1  -1   0   64.16    1.90   1
   1   1   0   62.16    1.89   1
  -2  -1   0   16.98    0.58   1
  -2  -1   0   16.96    0.58   1
  -2  -1   0   17.12    0.56   1
  -2  -1   0   16.89    0.56   1
   2   1   0   16.53    0.55   1
   2   1   0   16.84    0.57   1
   2   1   0   16.62    0.56   1
   2   1   0   17.03    0.56   1
   2   1   0   17.64    0.58   1
   2   1   0   16.73    0.56   1
   2   1   0   16.62    0.57   1
   2   1   0   17.17    0.56   1
   2   1   0   17.05    0.56   1
   2   1   0   17.07    0.56   1
   2   1   0   17.03    0.58   1
  -3  -1   0    4.49    0.21   1
  -3  -1   0    4.54    0.21   1
  -3  -1   0    3.86    0.24   1
   3   1   0    4.37    0.23   1
   3   1   0    4.53    0.24   1
   3   1   0    4.25    0.21   1
   3   1   0    4.52    0.21   1
   3   1   0    4.25    0.21   1
   3   1   0    4.11    0.22   1
   3   1   0    4.24    0.24   1
   3   1   0    4.20    0.22   1
   3   1   0    3.98    0.22   1
   3   1   0    4.11    0.22   1
  -4  -1   0    2.30    0.17   1
  -4  -1   0    2.39    0.22   1
  -4  -1   0    2.64    0.17   1
  -4  -1   0    2.45    0.17   1
  -4  -1   0    2.62    0.20   1
   4   1   0    2.30    0.18   1
   4   1   0    2.45    0.21   1
   4   1   0    2.49    0.18   1
   4   1   0    1.95    0.20   1
   4   1   0    2.53    0.17   1
   4   1   0    2.57    0.21   1
   4   1   0    2.40    0.17   1
   4   1   0    2.52    0.18   1
   4   1   0    2.28    0.17   1
   4   1   0    2.68    0.22   1
   4   1   0    1.96    0.19   1
  -5  -1   0   13.32    0.59   1
  -5  -1   0   13.01    0.51   1
  -5  -1   0   12.73    0.52   1
  -5  -1   0   12.64    0.56   1
  -5  -1   0   13.49    0.52   1
   5   1   0   12.94    0.52   1
   5   1   0   13.41    0.52   1
   5   1   0   12.68    0.52   1
   5   1   0   12.85    0.50   1
   5   1   0   13.42    0.57   1
   5   1   0   13.28    0.57   1
   5   1   0   13.02    0.56   1
   5   1   0   13.06    0.51   1
   5   1   0   12.46    0.56   1
   5   1   0   13.40    0.52   1
  -6  -1   0    0.39    0.16   1
  -6  -1   0    0.64    0.15   1
  -6  -1   0    0.37    0.16   1
  -6  -1   0    0.84    0.15   1
   6   1   0    0.69    0.17   1
   6   1   0    0.63    0.14   1
   6   1   0    0.44    0.14   1
   6   1   0    0.53    0.16   1
   6   1   0    0.80    0.20   1
   6   1   0    0.64    0.15   1
   6   1   0    0.88    0.19   1
  -7  -1   0    1.07    0.26   1
  -7  -1   0    1.67    0.22   1
   7   1   0    1.37    0.27   1
   7   1   0    1.29    0.25   1
   7   1   0    1.15    0.23   1
   7   1   0    1.49    0.25   1
   7   1   0    1.67    0.24   1
  -8  -1   0   -0.14    0.17   1
  -8  -1   0    0.00    0.17   1
  -8  -1   0    0.01    0.14   1
   8   1   0    0.20    0.20   1
   8   1   0    0.09    0.19   1
   8   1   0   -0.05    0.17   1
   8   1   0    0.24    0.17   1
  -9  -1   0    0.25    0.22   1
  -9  -1   0   -0.09    0.19   1
   9   1   0    0.05    0.23   1
   9   1   0   -0.13    0.19   1
   9   1   0    0.06    0.21   1
   8  -2   0    0.45    0.22   1
   8  -2   0    0.03    0.18   1
   8  -2   0    0.15    0.22   1
  -8   2   0   -0.36    0.17   1
  -8   2   0    0.25    0.20   1
  -8   2   0   -0.02    0.20   1
   7  -2   0    0.05    0.17   1
   7  -2   0    0.07    0.15   1
   7  -2   0   -0.04    0.16   1
  -7   2   0    0.05    0.18   1
  -7   2   0   -0.07    0.15   1
  -7   2   0   -0.14    0.14   1
   6  -2   0    0.80    0.21   1
   6  -2   0    1.07    0.23   1
   6  -2   0    1.12    0.23   1
   6  -2   0    1.27    0.24   1
   6  -2   0    0.95    0.18   1
  -6   2   0    0.97    0.19   1
  -6   2   0    0.45    0.18   1
  -6   2   0    1.20    0.26   1
   5  -2   0   -0.03    0.10   1
   5  -2   0    0.09    0.14   1
   5  -2   0   -0.01    0.12   1
   5  -2   0    0.11    0.15   1
   5  -2   0    0.19    0.10   1
  -5   2   0   -0.02    0.12   1
  -5   2   0    0.03    0.11   1
  -5   2   0    0.08    0.14   1
  -5   2   0    0.09    0.08   1
   4  -2   0   42.19    1.44   1
   4  -2   0   41.24    1.43   1
   4  -2   0   42.90    1.45   1
   4  -2   0   43.59    1.44   1
   4  -2   0   42.99    1.35   1
   4  -2   0   43.53    1.38   1
  -4   2   0   42.47    1.40   1
  -4   2   0   42.02    1.46   1
  -4   2   0   42.65    1.36   1
  -4   2   0   40.70    1.43   1
   3  -2   0   62.42    1.91   1
   3  -2   0   62.33    1.88   1
   3  -2   0   60.82    1.95   1
   3  -2   0   61.43    1.95   1
   3  -2   0   60.30    1.95   1
   3  -2   0   61.26    1.96   1
  -3   2   0   58.45    1.97   1
  -3   2   0   61.59    1.95   1
  -3   2   0   63.53    1.90   1
  -3   2   0   61.95    1.92   1
   2  -2   0    1.22    0.14   1
   2  -2   0    1.32    0.14   1
   2  -2   0    1.76    0.17   1
  -2   2   0    1.54    0.12   1
  -2   2   0    1.18    0.15   1
  -2   2   0    1.68    0.15   1
  -2   2   0    1.17    0.14   1
  -2   2   0    1.79    0.14   1
   1  -2   0    8.41    0.31   1
   1  -2   0    7.84    0.31   1
   1  -2   0    8.58    0.30   1
   1  -2   0    7.69    0.32   1
  -1   2   0    8.56    0.31   1
  -1   2   0    8.32    0.31   1
  -1   2   0    7.66    0.33   1
  -1   2   0    8.76    0.30   1
  -1   2   0    8.16    0.32   1
   0  -2   0   67.52    2.03   1
   0  -2   0   67.14    2.06   1
   0  -2   0   68.28    2.05   1
   0   2   0   66.40    2.05   1
   0   2   0   68.33    2.03   1
   0   2   0   67.78    2.06   1
   0   2   0   67.44    2.05   1
  -1  -2   0  134.65    3.89   1
  -1  -2   0  132.16    3.88   1
  -1  -2   0  132.80    3.88   1
   1   2   0  129.84    3.88   1
   1   2   0  122.95    3.88   1
   1   2   0  134.83    3.89   1
   1   2   0  128.85    3.88   1
   1   2   0  129.65    3.88   1
   1   2   0  128.61    3.88   1
  -2  -2   0    2.62    0.16   1
  -2  -2   0    2.87    0.15   1
   2   2   0    2.76    0.16   1
   2   2   0    2.90    0.16   1
   2   2   0    2.79    0.16   1
   2   2   0    3.08    0.17   1
   2   2   0    2.57    0.16   1
   2   2   0    3.00    0.17   1
   2   2   0    2.58    0.16   1
   2   2   0    2.63    0.14   1
   2   2   0    2.55    0.15   1
  -3  -2   0   14.83    0.52   1
   3   2   0   13.71    0.52   1
   3   2   0   13.99    0.52   1
   3   2   0   14.62    0.55   1
   3   2   0   14.27    0.52   1
   3   2   0   14.05    0.53   1
   3   2   0   14.49    0.52   1
   3   2   0   13.52    0.52   1
   3   2   0   14.15    0.53   1
   3   2   0   15.15    0.52   1
   3   2   0   14.59    0.50   1
   3   2   0   14.27    0.52   1
  -4  -2   0    6.43    0.30   1
  -4  -2   0    5.98    0.33   1
   4   2   0    6.28    0.29   1
   4   2   0    5.87    0.33   1
   4   2   0    6.52    0.32   1
   4   2   0    6.25    0.29   1
   4   2   0    6.28    0.30   1
   4   2   0    6.07    0.30   1
   4   2   0    6.28    0.30   1
   4   2   0    5.55    0.30   1
   4   2   0    5.43    0.31   1
   4   2   0    6.76    0.31   1
   4   2   0    6.42    0.32   1
  -5  -2   0    5.10    0.28   1
  -5  -2   0    5.12    0.30   1
  -5  -2   0    5.44    0.28   1
  -5  -2   0    4.80    0.32   1
  -5  -2   0    4.87    0.27   1
   5   2   0    4.95    0.29   1
   5   2   0    5.83    0.32   1
   5   2   0    5.38    0.28   1
   5   2   0    5.14    0.33   1
   5   2   0    4.66    0.31   1
   5   2   0    5.07    0.28   1
   5   2   0    5.20    0.28   1
   5   2   0    5.20    0.32   1
   5   2   0    4.98    0.30   1
   5   2   0    5.02    0.28   1
   5   2   0    5.50    0.30   1
  -6  -2   0   10.37    0.46   1
  -6  -2   0    9.99    0.50   1
  -6  -2   0    9.92    0.46   1
  -6  -2   0   10.10    0.50   1
  -6  -2   0   10.62    0.54   1
  -6  -2   0   10.74    0.47   1
   6   2   0   11.04    0.48   1
   6   2   0   10.69    0.49   1
   6   2   0   10.57    0.51   1
   6   2   0    9.89    0.51   1
   6   2   0    9.78    0.47   1
   6   2   0   10.01    0.45   1
   6   2   0   11.01    0.47   1
   6   2   0    9.58    0.50   1
   6   2   0   10.55    0.51   1
  -7  -2   0    9.50    0.46   1
  -7  -2   0    9.65    0.53   1
  -7  -2   0    9.38    0.56   1
   7   2   0    9.38    0.53   1
   7   2   0    9.68    0.52   1
   7   2   0    9.48    0.54   1
   7   2   0    9.59    0.47   1
   7   2   0    9.14    0.48   1
   7   2   0    9.70    0.53   1
  -8  -2   0    0.41    0.20   1
  -8  -2   0    0.64    0.21   1
  -8  -2   0    0.46    0.21   1
   8   2   0    0.22    0.17   1
   8   2   0    0.47    0.20   1
   8   2   0    0.32    0.18   1
   8   2   0    0.35    0.21   1
  -9  -2   0    2.26    0.36   1
  -9  -2   0    2.40    0.40   1
   9   2   0    2.50    0.39   1
   9   2   0    2.06    0.32   1
   9   2   0    2.24    0.38   1
   9   2   0    2.84    0.42   1
   8  -3   0    0.10    0.23   1
   8  -3   0    0.53    0.23   1
   8  -3   0    0.36    0.24   1
  -8   3   0    0.34    0.21   1
  -8   3   0    0.22    0.21   1
  -8   3   0    0.14    0.19   1
   7  -3   0    2.06    0.34   1
   7  -3   0    3.27    0.42   1
   7  -3   0    1.97    0.33   1
  -7   3   0    1.60    0.29   1
  -7   3   0    1.82    0.31   1
  -7   3   0    1.84    0.29   1
   6  -3   0    0.11    0.16   1
   6  -3   0    0.31    0.18   1
   6  -3   0    0.09    0.16   1
  -6   3   0    0.38    0.21   1
  -6   3   0    0.22    0.15   1
  -6   3   0    0.09    0.15   1
   5  -3   0    0.75    0.15   1
   5  -3   0    0.66    0.17   1
   5  -3   0    0.92    0.24   1
   5  -3   0    0.56    0.17   1
  -5   3   0    0.97    0.23   1
  -5   3   0    0.59    0.14   1
  -5   3   0    0.64    0.16   1
  -5   3   0    0.77    0.20   1
   4  -3   0   19.45    0.70   1
   4  -3   0   18.66    0.67   1
   4  -3   0   18.59    0.76   1
   4  -3   0   18.55    0.75   1
   4  -3   0   17.38    0.75   1
  -4   3   0   19.64    0.70   1
  -4   3   0   19.44    0.77   1
  -4   3   0   18.16    0.72   1
  -4   3   0   19.80    0.80   1
   3  -3   0    0.36    0.12   1
   3  -3   0    0.57    0.10   1
   3  -3   0    0.70    0.12   1
   3  -3   0    0.37    0.12   1
   3  -3   0    0.66    0.14   1
  -3   3   0    0.48    0.14   1
  -3   3   0    0.53    0.12   1
  -3   3   0    0.43    0.12   1
  -3   3   0    0.61    0.11   1
   2  -3   0   11.88    0.49   1
   2  -3   0   11.75    0.45   1
   2  -3   0   12.23    0.49   1
   2  -3   0   12.15    0.47   1
   2  -3   0   12.29    0.45   1
  -2   3   0   12.33    0.51   1
  -2   3   0   11.54    0.47   1
  -2   3   0   12.41    0.49   1
  -2   3   0   11.83    0.46   1
   1  -3   0   36.13    1.17   1
   1  -3   0   36.66    1.15   1
   1  -3   0   35.92    1.14   1
   1  -3   0   34.64    1.14   1
  -1   3   0   36.39    1.15   1
  -1   3   0   36.06    1.15   1
  -1   3   0   35.37    1.14   1
  -1   3   0   36.86    1.19   1
   0  -3   0  149.13    4.35   1
   0  -3   0  143.22    4.34   1
   0  -3   0  143.20    4.33   1
   0  -3   0  146.27    4.33   1
   0  -3   0  148.71    4.36   1
   0   3   0  148.13    4.34   1
   0   3   0  141.72    4.34   1
   0   3   0  149.38    4.33   1
   0   3   0  145.31    4.33   1
   0   3   0  141.36    4.32   1
   0   3   0  144.89    4.37   1
  -1  -3   0    0.97    0.12   1
  -1  -3   0    0.84    0.10   1
  -1  -3   0    0.95    0.11   1
   1   3   0    0.94    0.11   1
   1   3   0    1.14    0.12   1
   1   3   0    1.13    0.11   1
   1   3   0    1.37    0.13   1
   1   3   0    0.82    0.11   1
  -2  -3   0   16.42    0.56   1
  -2  -3   0   15.79    0.55   1
  -2  -3   0   15.68    0.53   1
  -2  -3   0   16.06    0.56   1
   2   3   0   15.65    0.56   1
   2   3   0   15.32    0.53   1
   2   3   0   14.44    0.55   1
   2   3   0   15.80    0.56   1
   2   3   0   15.02    0.55   1
   2   3   0   15.69    0.56   1
  -3  -3   0    1.31    0.15   1
  -3  -3   0    0.91    0.11   1
   3   3   0    1.45    0.16   1
   3   3   0    1.20    0.12   1
   3   3   0    1.21    0.12   1
   3   3   0    1.00    0.14   1
   3   3   0    1.02    0.14   1
  -4  -3   0    1.10    0.15   1
   4   3   0    1.39    0.18   1
   4   3   0    1.22    0.15   1
   4   3   0    1.02    0.14   1
   4   3   0    1.42    0.15   1
   4   3   0    1.23    0.17   1
   4   3   0    0.82    0.14   1
   4   3   0    1.16    0.16   1
  -5  -3   0    0.90    0.15   1
  -5  -3   0    1.31    0.19   1
  -5  -3   0    1.26    0.16   1
   5   3   0    1.28    0.17   1
   5   3   0    0.91    0.16   1
   5   3   0    1.16    0.18   1
   5   3   0    1.35    0.20   1
   5   3   0    1.08    0.15   1
   5   3   0    1.33    0.17   1
   5   3   0    1.29    0.17   1
   5   3   0    1.46    0.19   1
   5   3   0    1.37    0.19   1
   5   3   0    1.12    0.14   1
   5   3   0    1.28    0.18   1
  -6  -3   0   21.95    0.86   1
  -6  -3   0   22.70    0.91   1
  -6  -3   0   21.81    0.82   1
  -6  -3   0   21.76    0.83   1
   6   3   0   22.38    0.83   1
   6   3   0   23.12    0.87   1
   6   3   0   22.81    0.91   1
   6   3   0   21.66    0.84   1
   6   3   0   22.51    0.85   1
   6   3   0   22.72    0.86   1
   6   3   0   22.56    0.82   1
   6   3   0   23.40    0.87   1
   6   3   0   22.51    0.86   1
   6   3   0   22.21    0.88   1
   6   3   0   21.84    0.87   1
  -7  -3   0    0.21    0.14   1
  -7  -3   0    0.10    0.11   1
  -7  -3   0   -0.04    0.14   1
  -7  -3   0    0.06    0.14   1
   7   3   0    0.02    0.13   1
   7   3   0    0.23    0.17   1
   7   3   0   -0.01    0.15   1
   7   3   0   -0.02    0.13   1
   7   3   0   -0.02    0.12   1
   7   3   0    0.35    0.15   1
   7   3   0    0.07    0.16   1
  -8  -3   0    4.94    0.45   1
  -8  -3   0    5.05    0.44   1
  -8  -3   0    4.97    0.48   1
  -8  -3   0    4.49    0.44   1
   8   3   0    4.56    0.47   1
   8   3   0    4.73    0.46   1
   8   3   0    5.35    0.47   1
   8   3   0    5.02    0.47   1
  -9  -3   0    1.30    0.30   1
  -9  -3   0    1.20    0.29   1
  -9  -3   0    1.61    0.33   1
   9   3   0    1.23    0.30   1
   9   3   0    1.11    0.28   1
   9   3   0    1.65    0.30   1
   8  -4   0    0.53    0.28   1
   8  -4   0    0.88    0.30   1
   8  -4   0    0.59    0.26   1
  -8   4   0    0.58    0.28   1
  -8   4   0    0.46    0.23   1
  -8   4   0    0.65    0.27   1
   7  -4   0    1.14    0.29   1
   7  -4   0    1.36    0.30   1
   7  -4   0    1.18    0.28   1
  -7   4   0    1.06    0.27   1
  -7   4   0    1.38    0.29   1
  -7   4   0    1.47    0.29   1
   6  -4   0    0.03    0.16   1
   6  -4   0    0.30    0.19   1
   6  -4   0    0.06    0.18   1
  -6   4   0    0.17    0.17   1
  -6   4   0   -0.15    0.14   1
  -6   4   0   -0.05    0.17   1
   5  -4   0    0.43    0.14   1
   5  -4   0    0.52    0.20   1
   5  -4   0    0.52    0.20   1
   5  -4   0    0.70    0.19   1
  -5   4   0    0.50    0.19   1
  -5   4   0    0.62    0.18   1
  -5   4   0    0.17    0.16   1
   4  -4   0    1.46    0.24   1
   4  -4   0    1.16    0.17   1
   4  -4   0    1.32    0.23   1
   4  -4   0    1.07    0.16   1
   4  -4   0    1.06    0.20   1
  -4   4   0    1.08    0.17   1
  -4   4   0    0.75    0.16   1
  -4   4   0    1.04    0.19   1
  -4   4   0    1.00    0.22   1
   3  -4   0    1.45    0.16   1
   3  -4   0    1.54    0.17   1
   3  -4   0    1.07    0.17   1
   3  -4   0    1.64    0.21   1
   3  -4   0    1.23    0.20   1
  -3   4   0    1.71    0.20   1
  -3   4   0    1.44    0.19   1
  -3   4   0    1.20    0.20   1
  -3   4   0    1.50    0.17   1
   2  -4   0    1.78    0.18   1
   2  -4   0    1.69    0.17   1
   2  -4   0    1.99    0.22   1
   2  -4   0    1.39    0.12   1
   2  -4   0    1.51    0.15   1
   2  -4   0    1.42    0.18   1
  -2   4   0    1.71    0.18   1
  -2   4   0    1.52    0.17   1
  -2   4   0    1.71    0.18   1
  -2   4   0    1.90    0.22   1
  -2   4   0    1.61    0.12   1
   1  -4   0   34.23    1.13   1
   1  -4   0   35.14    1.18   1
   1  -4   0   36.24    1.12   1
   1  -4   0   34.28    1.14   1
   1  -4   0   35.50    1.11   1
   1  -4   0   34.69    1.14   1
  -1   4   0   36.13    1.15   1
  -1   4   0   35.02    1.15   1
  -1   4   0   35.21    1.19   1
  -1   4   0   33.22    1.14   1
  -1   4   0   35.35    1.10   1
   0  -4   0    0.00    0.09   1
   0  -4   0    0.18    0.09   1
   0  -4   0   -0.08    0.07   1
   0  -4   0   -0.07    0.07   1
   0  -4   0    0.00    0.07   1
   0   4   0   -0.09    0.06   1
   0   4   0   -0.04    0.08   1
   0   4   0   -0.06    0.09   1
   0   4   0   -0.04    0.07   1
   0   4   0    0.00    0.07   1
   0   4   0    0.00    0.06   1
  -1  -4   0   39.48    1.31   1
  -1  -4   0   39.71    1.31   1
  -1  -4   0   41.68    1.27   1
  -1  -4   0   40.74    1.31   1
  -1  -4   0   40.93    1.31   1
   1   4   0   41.18    1.29   1
   1   4   0   42.00    1.31   1
   1   4   0   41.41    1.31   1
   1   4   0   42.46    1.26   1
   1   4   0   38.58    1.32   1
   1   4   0   39.96    1.31   1
  -2  -4   0    0.81    0.12   1
  -2  -4   0    0.69    0.13   1
  -2  -4   0    0.57    0.12   1
  -2  -4   0    0.81    0.10   1
   2   4   0    0.64    0.12   1
   2   4   0    0.74    0.13   1
   2   4   0    0.59    0.12   1
   2   4   0    1.04    0.13   1
   2   4   0    0.92    0.11   1
   2   4   0    0.62    0.11   1
   2   4   0    0.78    0.15   1
  -3  -4   0   -0.03    0.05   1
  -3  -4   0   -0.08    0.09   1
  -3  -4   0    0.00    0.09   1
  -3  -4   0    0.00    0.06   1
  -3  -4   0   -0.07    0.08   1
   3   4   0    0.00    0.08   1
   3   4   0   -0.02    0.09   1
   3   4   0   -0.01    0.05   1
   3   4   0    0.01    0.06   1
   3   4   0   -0.02    0.09   1
   3   4   0    0.05    0.09   1
   3   4   0    0.09    0.10   1
   3   4   0   -0.02    0.07   1
  -4  -4   0    2.32    0.19   1
  -4  -4   0    2.05    0.17   1
  -4  -4   0    2.28    0.17   1
  -4  -4   0    1.95    0.21   1
  -4  -4   0    2.24    0.22   1
   4   4   0    2.10    0.16   1
   4   4   0    2.77    0.24   1
   4   4   0    1.84    0.20   1
   4   4   0    2.04    0.22   1
   4   4   0    2.33    0.20   1
   4   4   0    1.84    0.20   1
   4   4   0    2.41    0.22   1
   4   4   0    2.11    0.23   1
   4   4   0    2.70    0.24   1
   4   4   0    2.13    0.16   1
  -5  -4   0   20.60    0.75   1
  -5  -4   0   20.66    0.77   1
  -5  -4   0   19.59    0.78   1
  -5  -4   0   20.04    0.77   1
   5   4   0   19.66    0.77   1
   5   4   0   21.25    0.75   1
   5   4   0   20.90    0.75   1
   5   4   0   19.93    0.73   1
   5   4   0   20.16    0.78   1
   5   4   0   19.39    0.78   1
   5   4   0   19.34    0.76   1
   5   4   0   21.04    0.81   1
   5   4   0   20.81    0.77   1
   5   4   0   19.81    0.78   1
  -6  -4   0    0.96    0.18   1
  -6  -4   0    0.64    0.17   1
  -6  -4   0    0.92    0.17   1
  -6  -4   0    0.89    0.19   1
  -6  -4   0    0.97    0.21   1
  -6  -4   0    0.42    0.12   1
   6   4   0    0.74    0.17   1
   6   4   0    1.09    0.17   1
   6   4   0    0.59    0.17   1
   6   4   0    1.06    0.19   1
   6   4   0    0.79    0.18   1
   6   4   0    0.63    0.17   1
   6   4   0    0.55    0.14   1
   6   4   0    0.61    0.17   1
   6   4   0    0.70    0.17   1
   6   4   0    0.99    0.17   1
  -7  -4   0    0.41    0.20   1
  -7  -4   0    0.12    0.15   1
  -7  -4   0    0.28    0.15   1
  -7  -4   0    0.53    0.22   1
  -7  -4   0    0.41    0.18   1
  -7  -4   0    0.28    0.14   1
  -7  -4   0    0.47    0.16   1
   7   4   0    0.23    0.16   1
   7   4   0    0.39    0.18   1
   7   4   0    0.35    0.16   1
   7   4   0    0.41    0.18   1
   7   4   0    0.52    0.18   1
   7   4   0    0.33    0.14   1
   7   4   0    0.20    0.15   1
   7   4   0    0.61    0.20   1
   7   4   0    0.26    0.15   1
  -8  -4   0    0.78    0.24   1
  -8  -4   0    0.62    0.22   1
  -8  -4   0    0.65    0.22   1
  -8  -4   0    0.77    0.21   1
   8   4   0    0.73    0.21   1
   8   4   0    0.55    0.22   1
   8   4   0    0.80    0.23   1
   8   4   0    1.05    0.23   1
  -9  -4   0    0.02    0.21   1
  -9  -4   0   -0.04    0.18   1
  -9  -4   0   -0.22    0.19   1
   9   4   0    0.33    0.35   1
   9   4   0   -0.22    0.19   1
   7  -5   0    0.26    0.21   1
   7  -5   0    0.30    0.22   1
   7  -5   0    0.44    0.26   1
  -7   5   0    0.60    0.25   1
  -7   5   0    0.26    0.22   1
  -7   5   0    0.42    0.23   1
   6  -5   0    0.44    0.21   1
   6  -5   0    0.21    0.18   1
   6  -5   0    0.08    0.18   1
  -6   5   0    0.14    0.18   1
  -6   5   0    0.49    0.22   1
  -6   5   0    0.19    0.17   1
   5  -5   0    0.05    0.17   1
   5  -5   0   -0.09    0.12   1
   5  -5   0    0.12    0.18   1
  -5   5   0    0.09    0.16   1
  -5   5   0    0.19    0.16   1
  -5   5   0    0.06    0.14   1
  -5   5   0    0.16    0.15   1
   4  -5   0    4.26    0.35   1
   4  -5   0    4.16    0.34   1
   4  -5   0    2.81    0.30   1
  -4   5   0    2.60    0.26   1
  -4   5   0    2.96    0.30   1
   3  -5   0    7.94    0.39   1
   3  -5   0    7.56    0.40   1
   3  -5   0    7.58    0.44   1
   3  -5   0    7.50    0.36   1
   3  -5   0    8.47    0.44   1
  -3   5   0    8.11    0.47   1
  -3   5   0    7.22    0.41   1
  -3   5   0    8.51    0.43   1
  -3   5   0    8.04    0.40   1
   2  -5   0    1.07    0.15   1
   2  -5   0    1.12    0.16   1
   2  -5   0    1.19    0.18   1
   2  -5   0    0.83    0.14   1
   2  -5   0    1.05    0.18   1
  -2   5   0    1.67    0.23   1
  -2   5   0    1.12    0.17   1
  -2   5   0    1.30    0.18   1
  -2   5   0    1.30    0.12   1
  -2   5   0    1.15    0.17   1
  -1   5   2    1.96    0.16  -2
   1  -5   0    1.96    0.16   1
  -1   5   2    1.79    0.21  -2
   1  -5   0    1.79    0.21   1
  -1   5   2    2.05    0.20  -2
   1  -5   0    2.05    0.20   1
  -1   5   2    2.24    0.18  -2
   1  -5   0    2.24    0.18   1
  -1   5   2    2.04    0.16  -2
   1  -5   0    2.04    0.16   1
  -1   5   2    2.15    0.21  -2
   1  -5   0    2.15    0.21   1
   1  -5  -2    2.06    0.17  -2
  -1   5   0    2.06    0.17   1
   1  -5  -2    1.96    0.20  -2
  -1   5   0    1.96    0.20   1
   1  -5  -2    1.76    0.21  -2
  -1   5   0    1.76    0.21   1
   1  -5  -2    2.23    0.22  -2
  -1   5   0    2.23    0.22   1
   1  -5  -2    1.96    0.19  -2
  -1   5   0    1.96    0.19   1
   0   5   2   11.51    0.41  -2
   0  -5   0   11.51    0.41   1
   0   5   2   12.29    0.49  -2
   0  -5   0   12.29    0.49   1
   0   5   2   11.01    0.44  -2
   0  -5   0   11.01    0.44   1
   0   5   2   11.42    0.45  -2
   0  -5   0   11.42    0.45   1
   0   5   2   10.87    0.46  -2
   0  -5   0   10.87    0.46   1
   0   5   2   10.45    0.46  -2
   0  -5   0   10.45    0.46   1
   0  -5  -2   11.54    0.50  -2
   0   5   0   11.54    0.50   1
   0  -5  -2   10.91    0.46  -2
   0   5   0   10.91    0.46   1
   0  -5  -2   11.10    0.43  -2
   0   5   0   11.10    0.43   1
   0  -5  -2   10.96    0.47  -2
   0   5   0   10.96    0.47   1
   0  -5  -2   10.99    0.45  -2
   0   5   0   10.99    0.45   1
   0  -5  -2   11.00    0.44  -2
   0   5   0   11.00    0.44   1
   1   5   2    6.93    0.34  -2
  -1  -5   0    6.93    0.34   1
   1   5   2    7.56    0.37  -2
  -1  -5   0    7.56    0.37   1
   1   5   2    7.84    0.32  -2
  -1  -5   0    7.84    0.32   1
   1   5   2    7.02    0.36  -2
  -1  -5   0    7.02    0.36   1
   1   5   2    7.39    0.35  -2
  -1  -5   0    7.39    0.35   1
  -1  -5  -2    7.81    0.30  -2
   1   5   0    7.81    0.30   1
  -1  -5  -2    7.56    0.35  -2
   1   5   0    7.56    0.35   1
  -1  -5  -2    7.44    0.38  -2
   1   5   0    7.44    0.38   1
  -1  -5  -2    7.80    0.34  -2
   1   5   0    7.80    0.34   1
  -1  -5  -2    7.45    0.35  -2
   1   5   0    7.45    0.35   1
  -1  -5  -2    7.81    0.36  -2
   1   5   0    7.81    0.36   1
   2   5   2    6.83    0.35  -2
  -2  -5   0    6.83    0.35   1
   2   5   2    7.03    0.30  -2
  -2  -5   0    7.03    0.30   1
   2   5   2    7.29    0.36  -2
  -2  -5   0    7.29    0.36   1
   2   5   2    6.54    0.34  -2
  -2  -5   0    6.54    0.34   1
  -2  -5  -2    7.47    0.28  -2
   2   5   0    7.47    0.28   1
  -2  -5  -2    6.87    0.31  -2
   2   5   0    6.87    0.31   1
  -2  -5  -2    7.05    0.35  -2
   2   5   0    7.05    0.35   1
  -2  -5  -2    7.34    0.35  -2
   2   5   0    7.34    0.35   1
  -2  -5  -2    6.76    0.36  -2
   2   5   0    6.76    0.36   1
  -2  -5  -2    7.18    0.35  -2
   2   5   0    7.18    0.35   1
   3   5   2    0.86    0.11  -2
  -3  -5   0    0.86    0.11   1
   3   5   2    0.60    0.13  -2
  -3  -5   0    0.60    0.13   1
   3   5   2    0.92    0.15  -2
  -3  -5   0    0.92    0.15   1
   3   5   2    0.76    0.14  -2
  -3  -5   0    0.76    0.14   1
  -3  -5  -2    0.49    0.12  -2
   3   5   0    0.49    0.12   1
  -3  -5  -2    0.50    0.14  -2
   3   5   0    0.50    0.14   1
  -3  -5  -2    0.85    0.10  -2
   3   5   0    0.85    0.10   1
  -3  -5  -2    0.54    0.13  -2
   3   5   0    0.54    0.13   1
  -3  -5  -2    0.79    0.15  -2
   3   5   0    0.79    0.15   1
  -3  -5  -2    0.65    0.13  -2
   3   5   0    0.65    0.13   1
  -3  -5  -2    0.74    0.12  -2
   3   5   0    0.74    0.12   1
   4   5   2   10.63    0.40  -2
  -4  -5   0   10.63    0.40   1
   4   5   2   10.40    0.48  -2
  -4  -5   0   10.40    0.48   1
   4   5   2   10.02    0.47  -2
  -4  -5   0   10.02    0.47   1
   4   5   2   10.87    0.44  -2
  -4  -5   0   10.87    0.44   1
   4   5   2   10.37    0.47  -2
  -4  -5   0   10.37    0.47   1
  -4  -5  -2   10.24    0.41  -2
   4   5   0   10.24    0.41   1
  -4  -5  -2    9.81    0.46  -2
   4   5   0    9.81    0.46   1
  -4  -5  -2   10.78    0.49  -2
   4   5   0   10.78    0.49   1
  -4  -5  -2   10.41    0.49  -2
   4   5   0   10.41    0.49   1
  -4  -5  -2   10.54    0.49  -2
   4   5   0   10.54    0.49   1
  -4  -5  -2   10.51    0.48  -2
   4   5   0   10.51    0.48   1
  -4  -5  -2   10.28    0.43  -2
   4   5   0   10.28    0.43   1
   5   5   2    3.77    0.29  -2
  -5  -5   0    3.77    0.29   1
   5   5   2    4.07    0.29  -2
  -5  -5   0    4.07    0.29   1
   5   5   2    4.29    0.30  -2
  -5  -5   0    4.29    0.30   1
   5   5   2    3.52    0.27  -2
  -5  -5   0    3.52    0.27   1
   5   5   2    3.92    0.27  -2
  -5  -5   0    3.92    0.27   1
  -5  -5  -2    4.01    0.29  -2
   5   5   0    4.01    0.29   1
  -5  -5  -2    3.22    0.27  -2
   5   5   0    3.22    0.27   1
  -5  -5  -2    4.20    0.25  -2
   5   5   0    4.20    0.25   1
  -5  -5  -2    3.95    0.30  -2
   5   5   0    3.95    0.30   1
  -5  -5  -2    3.77    0.29  -2
   5   5   0    3.77    0.29   1
  -5  -5  -2    4.16    0.27  -2
   5   5   0    4.16    0.27   1
  -5  -5  -2    4.08    0.32  -2
   5   5   0    4.08    0.32   1
  -5  -5  -2    3.82    0.30  -2
   5   5   0    3.82    0.30   1
   6   5   2   10.61    0.53  -2
  -6  -5   0   10.61    0.53   1
   6   5   2   11.02    0.56  -2
  -6  -5   0   11.02    0.56   1
   6   5   2   11.21    0.55  -2
  -6  -5   0   11.21    0.55   1
   6   5   2   10.92    0.57  -2
  -6  -5   0   10.92    0.57   1
   6   5   2   12.07    0.54  -2
  -6  -5   0   12.07    0.54   1
  -6  -5  -2   11.64    0.57  -2
   6   5   0   11.64    0.57   1
  -6  -5  -2   12.46    0.55  -2
   6   5   0   12.46    0.55   1
  -6  -5  -2   11.65    0.56  -2
   6   5   0   11.65    0.56   1
  -6  -5  -2   10.98    0.53  -2
   6   5   0   10.98    0.53   1
  -6  -5  -2   11.36    0.58  -2
   6   5   0   11.36    0.58   1
  -6  -5  -2   10.19    0.53  -2
   6   5   0   10.19    0.53   1
  -6  -5  -2   10.97    0.49  -2
   6   5   0   10.97    0.49   1
  -6  -5  -2   11.08    0.55  -2
   6   5   0   11.08    0.55   1
   7   5   2    0.40    0.17  -2
  -7  -5   0    0.40    0.17   1
   7   5   2    0.12    0.15  -2
  -7  -5   0    0.12    0.15   1
   7   5   2    0.12    0.15  -2
  -7  -5   0    0.12    0.15   1
   7   5   2    0.42    0.15  -2
  -7  -5   0    0.42    0.15   1
   7   5   2    0.24    0.16  -2
  -7  -5   0    0.24    0.16   1
  -7  -5  -2    0.37    0.15  -2
   7   5   0    0.37    0.15   1
  -7  -5  -2    0.37    0.16  -2
   7   5   0    0.37    0.16   1
  -7  -5  -2    0.19    0.17  -2
   7   5   0    0.19    0.17   1
  -7  -5  -2    0.52    0.18  -2
   7   5   0    0.52    0.18   1
  -7  -5  -2   -0.07    0.14  -2
   7   5   0   -0.07    0.14   1
  -7  -5  -2    0.15    0.16  -2
   7   5   0    0.15    0.16   1
  -7  -5  -2    0.23    0.16  -2
   7   5   0    0.23    0.16   1
  -8  -5   0    0.84    0.26   1
  -8  -5   0    0.55    0.19   1
  -8  -5   0    0.65    0.25   1
  -8  -5   0    0.98    0.25   1
   8   5   0    0.77    0.22   1
   8   5   0    0.64    0.22   1
   8   5   0    0.51    0.19   1
   7  -6   0    0.11    0.23   1
   7  -6   0   -0.02    0.23   1
   7  -6   0    0.35    0.23   1
  -7   6   0    0.16    0.20   1
  -7   6   0    0.07    0.22   1
  -7   6   0    0.03    0.22   1
   6  -6   0    1.79    0.34   1
   6  -6   0    1.56    0.32   1
   6  -6   0    0.80    0.25   1
  -6   6   0    1.46    0.30   1
  -6   6   0    1.08    0.28   1
  -6   6   0    1.13    0.28   1
   5  -6   0    1.15    0.25   1
   5  -6   0    1.21    0.27   1
   5  -6   0    1.10    0.27   1
  -5   6   0    0.77    0.23   1
  -5   6   0    1.56    0.27   1
  -5   6   0    1.47    0.28   1
   4  -6   0    1.22    0.23   1
   4  -6   0    1.86    0.27   1
   4  -6   0    1.30    0.20   1
   4  -6   0    1.70    0.28   1
  -4   6   0    0.98    0.25   1
  -4   6   0    1.65    0.26   1
  -4   6   0    1.64    0.25   1
  -4   6   0    0.96    0.19   1
  -4   6   0    0.94    0.22   1
   3  -6   0    2.21    0.31   1
   3  -6   0    2.15    0.22   1
   3  -6   0    2.31    0.28   1
   3  -6   0    2.15    0.25   1
   3  -6   0    2.12    0.24   1
  -3   6   0    2.22    0.25   1
  -3   6   0    1.82    0.25   1
  -3   6   0    1.36    0.21   1
  -3   6   0    2.30    0.31   1
   2  -6   0   24.12    0.90   1
   2  -6   0   24.06    0.92   1
   2  -6   0   23.97    0.96   1
   2  -6   0   24.91    0.89   1
   2  -6   0   25.56    0.90   1
  -2   6   0   25.36    0.99   1
  -2   6   0   25.32    0.92   1
  -2   6   0   25.17    0.92   1
  -2   6   0   23.84    0.92   1
   1  -6   0    4.35    0.27   1
   1  -6   0    3.83    0.23   1
   1  -6   0    3.99    0.23   1
   1  -6   0    4.19    0.31   1
   1  -6   0    3.95    0.27   1
   1  -6   0    4.20    0.27   1
  -1   6   0    3.94    0.30   1
  -1   6   0    4.07    0.26   1
  -1   6   0    4.02    0.24   1
  -1   6   0    3.82    0.27   1
  -1   6   0    4.15    0.28   1
   0  -6   0    9.67    0.38   1
   0  -6   0    9.23    0.44   1
   0  -6   0    9.88    0.42   1
   0  -6   0    9.53    0.44   1
   0  -6   0    9.60    0.46   1
   0  -6   0    9.46    0.42   1
   0   6   0    9.83    0.42   1
   0   6   0    9.68    0.43   1
   0   6   0    9.66    0.45   1
   0   6   0    9.67    0.42   1
   0   6   0   10.29    0.49   1
   0   6   0    9.73    0.41   1
  -1  -6   0    3.88    0.23   1
  -1  -6   0    3.82    0.28   1
  -1  -6   0    3.51    0.26   1
  -1  -6   0    3.82    0.26   1
  -1  -6   0    3.54    0.25   1
   1   6   0    3.95    0.26   1
   1   6   0    3.78    0.27   1
   1   6   0    3.88    0.21   1
   1   6   0    3.68    0.25   1
   1   6   0    3.81    0.27   1
  -2  -6   0   42.27    1.42   1
  -2  -6   0   41.29    1.42   1
  -2  -6   0   44.00    1.36   1
  -2  -6   0   41.81    1.42   1
  -2  -6   0   42.56    1.42   1
   2   6   0   43.11    1.32   1
   2   6   0   43.94    1.45   1
   2   6   0   42.01    1.38   1
   2   6   0   41.22    1.41   1
   2   6   0   42.29    1.42   1
   2   6   0   41.08    1.42   1
  -3  -6   0   14.15    0.52   1
  -3  -6   0   14.38    0.59   1
  -3  -6   0   13.95    0.59   1
  -3  -6   0   13.14    0.58   1
   3   6   0   13.46    0.59   1
   3   6   0   13.59    0.60   1
   3   6   0   13.68    0.54   1
   3   6   0   13.93    0.59   1
   3   6   0   13.90    0.59   1
  -4  -6   0    0.86    0.13   1
  -4  -6   0    1.26    0.20   1
  -4  -6   0    1.13    0.20   1
  -4  -6   0    1.00    0.18   1
   4   6   0    1.19    0.20   1
   4   6   0    0.90    0.18   1
   4   6   0    1.33    0.21   1
   4   6   0    1.17    0.19   1
   4   6   0    1.09    0.16   1
   4   6   0    1.38    0.20   1
  -5  -6   0    1.48    0.22   1
  -5  -6   0    1.31    0.21   1
  -5  -6   0    1.21    0.21   1
  -5  -6   0    1.55    0.19   1
   5   6   0    1.01    0.22   1
   5   6   0    1.32    0.21   1
   5   6   0    0.96    0.20   1
   5   6   0    1.23    0.22   1
   5   6   0    1.18    0.18   1
   5   6   0    1.40    0.22   1
  -6  -6   0    6.18    0.40   1
  -6  -6   0    5.95    0.39   1
   6   6   0    5.52    0.38   1
   6   6   0    5.82    0.38   1
   6   6   0    4.98    0.38   1
   6   6   0    5.77    0.42   1
   6   6   0    5.88    0.41   1
   6   6   0    6.20    0.42   1
   6   6   0    5.95    0.37   1
  -7  -6   0    0.23    0.18   1
  -7  -6   0    0.08    0.15   1
  -7  -6   0   -0.02    0.14   1
   7   6   0   -0.14    0.14   1
   7   6   0    0.11    0.17   1
   7   6   0    0.35    0.18   1
   7   6   0    0.07    0.16   1
   7   6   0    0.35    0.19   1
   7   6   0    0.17    0.16   1
  -8  -6   0    1.74    0.29   1
  -8  -6   0    1.33    0.28   1
  -8  -6   0    1.48    0.26   1
   8   6   0    1.44    0.29   1
   8   6   0    1.11    0.24   1
   8   6   0    0.67    0.22   1
   8   6   0    0.65    0.23   1
  -9  -6   0    0.58    0.24   1
   6  -7   0    1.34    0.32   1
   6  -7   0    2.12    0.37   1
   6  -7   0    1.20    0.31   1
  -6   7   0    1.32    0.29   1
  -6   7   0    0.80    0.26   1
  -6   7   0    1.27    0.29   1
   5  -7   0    0.79    0.24   1
   5  -7   0    1.23    0.26   1
   5  -7   0    0.96    0.25   1
  -5   7   0    1.33    0.26   1
  -5   7   0    1.23    0.29   1
  -5   7   0    1.19    0.26   1
   4  -7   0    0.78    0.19   1
   4  -7   0    0.86    0.25   1
   4  -7   0    1.31    0.23   1
   4  -7   0    0.77    0.24   1
  -4   7   0    0.91    0.23   1
  -4   7   0    0.90    0.22   1
  -4   7   0    0.62    0.20   1
  -4   7   0    1.39    0.23   1
   3  -7   0    1.51    0.22   1
   3  -7   0    1.51    0.23   1
   3  -7   0    1.11    0.25   1
  -3   7   0    1.30    0.21   1
  -3   7   0    1.45    0.28   1
  -3   7   0    1.59    0.26   1
  -3   7   0    1.36    0.24   1
  -3   7   0    2.01    0.27   1
   2  -7   0    0.70    0.17   1
   2  -7   0    0.68    0.17   1
   2  -7   0    0.67    0.20   1
   2  -7   0    0.49    0.15   1
  -2   7   0    0.71    0.18   1
  -2   7   0    0.50    0.18   1
  -2   7   0    0.51    0.17   1
  -2   7   0    0.59    0.16   1
   1  -7   0    0.01    0.11   1
   1  -7   0    0.26    0.15   1
   1  -7   0    0.29    0.12   1
   1  -7   0    0.09    0.11   1
  -1   7   0    0.22    0.11   1
  -1   7   0    0.11    0.12   1
  -1   7   0    0.29    0.15   1
  -1   7   0    0.13    0.10   1
  -1   7   0    0.48    0.16   1
   0  -7   0    0.08    0.10   1
   0  -7   0    0.23    0.13   1
   0  -7   0    0.16    0.12   1
   0  -7   0    0.17    0.10   1
   0  -7   0    0.16    0.10   1
   0   7   0   -0.02    0.10   1
   0   7   0    0.26    0.11   1
   0   7   0    0.15    0.13   1
   0   7   0   -0.05    0.09   1
  -1  -7   0    8.49    0.39   1
  -1  -7   0    8.89    0.43   1
  -1  -7   0    8.79    0.45   1
  -1  -7   0    8.41    0.44   1
  -1  -7   0    9.23    0.47   1
   1   7   0    8.87    0.42   1
   1   7   0    8.79    0.43   1
   1   7   0    9.52    0.45   1
   1   7   0    8.32    0.44   1
   1   7   0    8.43    0.46   1
   1   7   0    8.36    0.42   1
  -2  -7   0    2.23    0.25   1
  -2  -7   0    2.06    0.24   1
  -2  -7   0    2.29    0.26   1
  -2  -7   0    1.88    0.23   1
  -2  -7   0    2.30    0.19   1
   2   7   0    2.47    0.27   1
   2   7   0    1.69    0.19   1
   2   7   0    3.29    0.32   1
   2   7   0    2.02    0.24   1
   2   7   0    2.20    0.25   1
  -3  -7   0    1.78    0.24   1
  -3  -7   0    1.74    0.23   1
  -3  -7   0    1.58    0.23   1
  -3  -7   0    1.63    0.24   1
   3   7   0    2.06    0.25   1
   3   7   0    1.84    0.23   1
   3   7   0    1.91    0.26   1
   3   7   0    2.26    0.25   1
   3   7   0    2.01    0.21   1
  -4  -7   0    0.31    0.15   1
  -4  -7   0   -0.07    0.11   1
  -4  -7   0    0.20    0.14   1
  -4  -7   0    0.20    0.14   1
   4   7   0    0.11    0.12   1
   4   7   0    0.43    0.16   1
   4   7   0    0.09    0.11   1
   4   7   0    0.39    0.17   1
   4   7   0    0.44    0.15   1
  -5  -7   0    0.79    0.20   1
  -5  -7   0    1.13    0.23   1
  -5  -7   0    1.48    0.23   1
  -5  -7   0    1.51    0.25   1
   5   7   0    1.54    0.21   1
   5   7   0    0.96    0.21   1
   5   7   0    1.36    0.23   1
   5   7   0    1.52    0.26   1
   5   7   0    1.00    0.21   1
   5   7   0    1.31    0.23   1
  -6  -7   0    1.43    0.26   1
  -6  -7   0    2.07    0.29   1
  -6  -7   0    2.29    0.30   1
  -6  -7   0    1.65    0.26   1
   6   7   0    2.06    0.31   1
   6   7   0    2.68    0.33   1
   6   7   0    1.91    0.29   1
   6   7   0    1.57    0.27   1
   6   7   0    1.96    0.29   1
  -7  -7   0    1.18    0.25   1
  -7  -7   0    1.12    0.24   1
  -7  -7   0    1.14    0.25   1
  -7  -7   0    1.13    0.23   1
  -7  -7   0    0.93    0.25   1
   7   7   0    1.00    0.23   1
   7   7   0    0.88    0.24   1
   7   7   0    1.32    0.27   1
   7   7   0    1.53    0.29   1
  -8  -7   0    0.31    0.19   1
  -8  -7   0   -0.06    0.16   1
  -8  -7   0   -0.18    0.21   1
   8   7   0    0.02    0.19   1
   8   7   0    0.26    0.20   1
   8   7   0    0.08    0.17   1
  -9  -7   0    1.40    0.30   1
  -9  -7   0    0.95    0.27   1
   9   7   0    0.69    0.26   1
   9   7   0    1.01    0.27   1
   5  -8   0    0.46    0.24   1
   5  -8   0    0.05    0.21   1
  -5   8   0    0.14    0.18   1
  -5   8   0    0.46    0.21   1
   4  -8   0   -0.06    0.17   1
   4  -8   0    0.05    0.17   1
  -4   8   0    0.06    0.16   1
  -4   8   0   -0.13    0.16   1
   3  -8   0   -0.02    0.18   1
   3  -8   0   -0.02    0.13   1
   3  -8   0    0.08    0.16   1
  -3   8   0    0.08    0.14   1
  -3   8   0    0.04    0.17   1
  -3   8   0   -0.04    0.14   1
   2  -8   0    0.42    0.16   1
   2  -8   0    0.06    0.14   1
   2  -8   0   -0.03    0.16   1
   2  -8   0    0.24    0.15   1
  -2   8   0    0.14    0.14   1
  -2   8   0    0.18    0.18   1
  -2   8   0    0.21    0.15   1
  -2   8   0    0.01    0.16   1
   1  -8   0    0.06    0.12   1
   1  -8   0   -0.01    0.13   1
   1  -8   0    0.11    0.18   1
   1  -8   0    0.17    0.15   1
  -1   8   0    0.12    0.16   1
  -1   8   0    0.00    0.14   1
  -1   8   0   -0.08    0.14   1
  -1   8   0    0.21    0.13   1
   0  -8   0    0.88    0.17   1
   0  -8   0    1.25    0.20   1
   0  -8   0    0.92    0.20   1
   0  -8   0    0.71    0.20   1
   0  -8   0    0.79    0.17   1
   0   8   0    1.29    0.20   1
   0   8   0    0.88    0.20   1
   0   8   0    0.86    0.23   1
   0   8   0    1.06    0.20   1
  -1  -8   0    0.14    0.13   1
  -1  -8   0    0.03    0.12   1
  -1  -8   0    0.01    0.11   1
  -1  -8   0    0.03    0.15   1
   1   8   0    0.17    0.13   1
   1   8   0    0.00    0.12   1
   1   8   0    0.24    0.14   1
   1   8   0    0.28    0.14   1
   1   8   0    0.13    0.12   1
  -2  -8   0    2.73    0.29   1
  -2  -8   0    2.83    0.31   1
  -2  -8   0    2.09    0.26   1
  -2  -8   0    1.91    0.25   1
   2   8   0    2.52    0.29   1
   2   8   0    1.92    0.23   1
   2   8   0    2.10    0.27   1
   2   8   0    2.30    0.29   1
   2   8   0    1.99    0.26   1
  -3  -8   0    6.55    0.41   1
  -3  -8   0    6.12    0.41   1
  -3  -8   0    5.53    0.39   1
  -3  -8   0    5.62    0.38   1
   3   8   0    6.78    0.37   1
   3   8   0    6.09    0.40   1
   3   8   0    5.54    0.39   1
   3   8   0    5.50    0.40   1
   3   8   0    5.99    0.40   1
  -4  -8   0    0.37    0.16   1
  -4  -8   0    0.35    0.18   1
  -4  -8   0    0.52    0.17   1
  -4  -8   0    0.45    0.16   1
   4   8   0    0.22    0.15   1
   4   8   0    0.28    0.13   1
   4   8   0    0.24    0.15   1
   4   8   0    0.21    0.15   1
   4   8   0    0.34    0.18   1
  -5  -8   0    0.60    0.21   1
  -5  -8   0    0.52    0.19   1
  -5  -8   0    0.20    0.16   1
  -5  -8   0    0.71    0.20   1
   5   8   0    0.57    0.16   1
   5   8   0    0.69    0.20   1
   5   8   0    0.23    0.17   1
   5   8   0    0.34    0.19   1
   5   8   0    0.26    0.16   1
  -6  -8   0    3.27    0.39   1
  -6  -8   0    2.43    0.32   1
  -6  -8   0    2.82    0.33   1
  -6  -8   0    2.79    0.33   1
   6   8   0    3.02    0.36   1
   6   8   0    2.27    0.32   1
   6   8   0    2.22    0.32   1
   6   8   0    3.41    0.37   1
   6   8   0    3.34    0.37   1
  -7  -8   0    0.76    0.25   1
  -7  -8   0    1.45    0.28   1
  -7  -8   0    1.45    0.27   1
   7   8   0    0.99    0.26   1
   7   8   0    1.08    0.25   1
   7   8   0    0.81    0.26   1
   7   8   0    1.11    0.26   1
  -8  -8   0    0.39    0.21   1
  -8  -8   0    0.06    0.18   1
   8   8   0    0.37    0.21   1
   8   8   0    0.15    0.20   1
   8   8   0    0.28    0.22   1
   5  -9   0    0.41    0.25   1
   5  -9   0    0.21    0.21   1
  -5   9   0   -0.11    0.18   1
  -5   9   0   -0.09    0.22   1
   4  -9   0    0.29    0.23   1
   4  -9   0    0.05    0.18   1
  -4   9   0    0.24    0.18   1
  -4   9   0    0.23    0.23   1
   3  -9   0    0.17    0.17   1
   3  -9   0    0.12    0.17   1
   3  -9   0    0.29    0.21   1
  -3   9   0    0.26    0.20   1
  -3   9   0    0.02    0.17   1
  -3   9   0    0.13    0.16   1
   2  -9   0    0.72    0.24   1
   2  -9   0    1.03    0.23   1
  -2   9   0    1.07    0.23   1
  -2   9   0    0.52    0.22   1
   1  -9   0    6.52    0.45   1
   1  -9   0    8.13    0.52   1
   1  -9   0    7.07    0.44   1
  -1   9   0    6.53    0.46   1
  -1   9   0    7.50    0.47   1
  -1   9   0    7.41    0.53   1
   0  -9   0    1.16    0.23   1
   0  -9   0    0.92    0.25   1
   0  -9   0    1.31    0.22   1
   0   9   0    1.53    0.28   1
   0   9   0    1.64    0.24   1
   0   9   0    0.99    0.23   1
   0   9   0    0.71    0.20   1
  -1  -9   0    0.55    0.20   1
  -1  -9   0    0.36    0.17   1
  -1  -9   0    0.78    0.21   1
  -1  -9   0    0.11    0.14   1
   1   9   0    0.29    0.18   1
   1   9   0    0.48    0.17   1
   1   9   0    0.29    0.16   1
   1   9   0    0.31    0.18   1
   1   9   0    0.41    0.16   1
  -2  -9   0    0.01    0.15   1
  -2  -9   0    0.06    0.15   1
  -2  -9   0   -0.01    0.13   1
  -2  -9   0    0.11    0.16   1
   2   9   0   -0.06    0.13   1
   2   9   0   -0.06    0.12   1
   2   9   0    0.00    0.13   1
   2   9   0    0.12    0.15   1
   2   9   0    0.16    0.14   1
  -3  -9   0    2.32    0.31   1
  -3  -9   0    2.43    0.30   1
  -3  -9   0    2.15    0.30   1
  -3  -9   0    1.75    0.26   1
   3   9   0    3.03    0.34   1
   3   9   0    2.74    0.33   1
   3   9   0    1.84    0.28   1
   3   9   0    2.02    0.29   1
   3   9   0    1.99    0.25   1
  -4  -9   0    1.90    0.30   1
  -4  -9   0    1.55    0.28   1
  -4  -9   0    1.94    0.30   1
  -4  -9   0    1.66    0.29   1
   4   9   0    1.36    0.26   1
   4   9   0    1.25    0.25   1
   4   9   0    1.51    0.27   1
   4   9   0    1.85    0.25   1
   4   9   0    2.06    0.29   1
  -5  -9   0    9.90    0.57   1
  -5  -9   0    9.09    0.58   1
  -5  -9   0    9.50    0.57   1
   5   9   0   10.14    0.60   1
   5   9   0    9.78    0.58   1
   5   9   0   10.74    0.59   1
   5   9   0    9.63    0.58   1
  -6  -9   0    3.51    0.41   1
  -6  -9   0    3.99    0.42   1
  -6  -9   0    4.85    0.48   1
   6   9   0    5.96    0.53   1
   6   9   0    4.70    0.49   1
   6   9   0    4.66    0.47   1
  -7  -9   0    0.00    0.19   1
  -7  -9   0   -0.07    0.19   1
  -7  -9   0    0.18    0.20   1
   7   9   0    0.14    0.21   1
   7   9   0   -0.08    0.21   1
   7   9   0   -0.03    0.19   1
  -8  -9   0    0.08    0.21   1
  -8  -9   0   -0.21    0.18   1
   8   9   0   -0.22    0.20   1
   8   9   0    0.01    0.22   1
   8   9   0    0.04    0.19   1
   4 -10   0    0.47    0.26   1
  -4  10   0    0.06    0.25   1
   3 -10   0    0.29    0.23   1
  -3  10   0    0.23    0.23   1
  -3  10   0    0.15    0.20   1
   2 -10   0    0.07    0.19   1
   2 -10   0    0.22    0.18   1
  -2  10   0   -0.08    0.19   1
  -2  10   0    0.23    0.17   1
   1 -10   0    0.72    0.24   1
   1 -10   0    0.95    0.24   1
   1 -10   0    0.75    0.19   1
  -1  10   0    1.10    0.26   1
  -1  10   0    0.85    0.24   1
   0 -10   0   -0.03    0.18   1
   0 -10   0    0.03    0.15   1
   0 -10   0    0.18    0.17   1
   0  10   0   -0.01    0.16   1
   0  10   0    0.01    0.17   1
  -1 -10   0    0.22    0.20   1
  -1 -10   0    0.25    0.18   1
  -1 -10   0    0.21    0.17   1
  -1 -10   0    0.14    0.18   1
   1  10   0    0.34    0.17   1
   1  10   0    0.26    0.17   1
   1  10   0    0.32    0.17   1
   1  10   0    0.18    0.18   1
   2  10   4   -0.14    0.18  -2
  -2 -10   0   -0.14    0.18   1
   2  10   4    0.11    0.16  -2
  -2 -10   0    0.11    0.16   1
   2  10   4   -0.14    0.16  -2
  -2 -10   0   -0.14    0.16   1
  -2 -10  -4    0.21    0.19  -2
   2  10   0    0.21    0.19   1
  -2 -10  -4    0.07    0.17  -2
   2  10   0    0.07    0.17   1
  -2 -10  -4    0.34    0.17  -2
   2  10   0    0.34    0.17   1
  -2 -10  -4    0.23    0.17  -2
   2  10   0    0.23    0.17   1
  -2 -10  -4    0.29    0.18  -2
   2  10   0    0.29    0.18   1
   3  10   4    1.21    0.26  -2
  -3 -10   0    1.21    0.26   1
   3  10   4    1.53    0.28  -2
  -3 -10   0    1.53    0.28   1
   3  10   4    0.87    0.22  -2
  -3 -10   0    0.87    0.22   1
  -3 -10  -4    1.23    0.27  -2
   3  10   0    1.23    0.27   1
  -3 -10  -4    1.66    0.29  -2
   3  10   0    1.66    0.29   1
  -3 -10  -4    0.56    0.21  -2
   3  10   0    0.56    0.21   1
  -3 -10  -4    1.01    0.21  -2
   3  10   0    1.01    0.21   1
  -3 -10  -4    1.14    0.25  -2
   3  10   0    1.14    0.25   1
   4  10   4    0.61    0.22  -2
  -4 -10   0    0.61    0.22   1
   4  10   4    0.54    0.20  -2
  -4 -10   0    0.54    0.20   1
   4  10   4    0.85    0.24  -2
  -4 -10   0    0.85    0.24   1
  -4 -10  -4    0.63    0.23  -2
   4  10   0    0.63    0.23   1
  -4 -10  -4    1.03    0.21  -2
   4  10   0    1.03    0.21   1
  -4 -10  -4    0.95    0.24  -2
   4  10   0    0.95    0.24   1
  -4 -10  -4    0.79    0.23  -2
   4  10   0    0.79    0.23   1
  -4 -10  -4    1.23    0.27  -2
   4  10   0    1.23    0.27   1
   5  10   4    1.74    0.31  -2
  -5 -10   0    1.74    0.31   1
   5  10   4    1.88    0.31  -2
  -5 -10   0    1.88    0.31   1
   5  10   4    1.68    0.31  -2
  -5 -10   0    1.68    0.31   1
  -5 -10  -4    2.26    0.33  -2
   5  10   0    2.26    0.33   1
  -5 -10  -4    1.78    0.31  -2
   5  10   0    1.78    0.31   1
  -5 -10  -4    2.71    0.39  -2
   5  10   0    2.71    0.39   1
   6  10   4    0.52    0.21  -2
  -6 -10   0    0.52    0.21   1
   6  10   4    0.69    0.25  -2
  -6 -10   0    0.69    0.25   1
   6  10   4    0.45    0.22  -2
  -6 -10   0    0.45    0.22   1
  -6 -10  -4    0.49    0.24  -2
   6  10   0    0.49    0.24   1
  -6 -10  -4    0.61    0.25  -2
   6  10   0    0.61    0.25   1
  -6 -10  -4    0.49    0.24  -2
   6  10   0    0.49    0.24   1
   7  10   4    1.20    0.30  -2
  -7 -10   0    1.20    0.30   1
   7  10   4    0.84    0.27  -2
  -7 -10   0    0.84    0.27   1
  -7 -10  -4    0.80    0.28  -2
   7  10   0    0.80    0.28   1
  -7 -10  -4    0.73    0.30  -2
   7  10   0    0.73    0.30   1
  -7 -10  -4    0.87    0.30  -2
   7  10   0    0.87    0.30   1
   2 -11   0    0.16    0.19   1
   2 -11   0   -0.02    0.21   1
  -2  11   0   -0.01    0.18   1
  -2  11   0   -0.19    0.16   1
   1 -11   0    1.15    0.27   1
   1 -11   0    0.78    0.28   1
  -1  11   0    0.44    0.22   1
  -1  11   0    0.91    0.26   1
   0 -11   0   -0.28    0.18   1
   0 -11   0    0.27    0.18   1
   0  11   0   -0.30    0.16   1
   0  11   0    0.10    0.20   1
  -1 -11   0    0.24    0.20   1
  -1 -11   0    0.02    0.19   1
   1  11   0    0.21    0.18   1
   1  11   0    0.39    0.23   1
   1  11   0    0.01    0.21   1
  -2 -11   0    1.98    0.32   1
  -2 -11   0    1.89    0.30   1
  -2 -11   0    1.09    0.28   1
   2  11   0    1.80    0.30   1
   2  11   0    1.43    0.29   1
   2  11   0    2.10    0.31   1
   2  11   0    2.01    0.30   1
  -3 -11   0   -0.14    0.17   1
  -3 -11   0   -0.06    0.17   1
  -3 -11   0   -0.05    0.17   1
   3  11   0   -0.04    0.17   1
   3  11   0    0.28    0.19   1
   3  11   0   -0.02    0.17   1
   3  11   0   -0.01    0.15   1
  -4 -11   0    0.10    0.21   1
  -4 -11   0    0.00    0.18   1
  -4 -11   0    0.02    0.18   1
   4  11   0   -0.14    0.18   1
   4  11   0   -0.04    0.20   1
   4  11   0   -0.12    0.16   1
  -5 -11   0    1.79    0.33   1
  -5 -11   0    2.01    0.33   1
  -5 -11   0    1.72    0.31   1
   5  11   0    1.42    0.30   1
   5  11   0    1.77    0.33   1
   5  11   0    1.55    0.32   1
  -6 -11   0    3.82    0.46   1
  -6 -11   0    4.91    0.50   1
  -6 -11   0    5.11    0.53   1
   6  11   0    4.44    0.49   1
   6  11   0    5.80    0.57   1
   6  11   0    4.14    0.48   1
   1 -12   0   -0.01    0.23   1
   1 -12   0   -0.12    0.18   1
  -1  12   0    0.26    0.22   1
  -1  12   0   -0.06    0.19   1
   0 -12   0   -0.17    0.18   1
   0 -12   0    0.18    0.23   1
   0  12   0    0.04    0.19   1
   0  12   0    0.26    0.24   1
  -1 -12   0    0.15    0.23   1
  -1 -12   0    0.39    0.22   1
   1  12   0    0.32    0.22   1
   1  12   0    0.32    0.19   1
  -2 -12   0   -0.23    0.19   1
  -2 -12   0    0.24    0.22   1
   2  12   0    0.11    0.17   1
   2  12   0    0.21    0.21   1
   2  12   0   -0.16    0.17   1
  -3 -12   0    0.33    0.24   1
  -3 -12   0    0.27    0.20   1
  -3 -12   0   -0.08    0.19   1
   3  12   0    0.17    0.18   1
   3  12   0    0.30    0.21   1
   3  12   0    0.16    0.20   1
   3  12   0   -0.12    0.20   1
  -4 -12   0    0.19    0.21   1
  -4 -12   0   -0.18    0.19   1
  -4 -12   0   -0.15    0.21   1
   4  12   0   -0.28    0.19   1
   4  12   0    0.04    0.19   1
   4  12   0    0.05    0.20   1
  -5 -12   0   -0.31    0.18   1
  -5 -12   0   -0.12    0.21   1
  -5 -12   0   -0.06    0.21   1
   5  12   0   -0.02    0.22   1
   5  12   0   -0.06    0.17   1
   5  12   0    0.16    0.22   1
   5  12  -1    0.68    0.29   1
   5  12  -1    0.51    0.24   1
   5  12  -1    0.36    0.26   1
  -5 -12   1    0.34    0.27   1
  -5 -12   1    0.36    0.25   1
   4  12  -1    0.33    0.22   1
   4  12  -1    0.22    0.24   1
   4  12  -1    0.12    0.22   1
   4  12  -1   -0.07    0.21   1
  -4 -12   1    0.10    0.22   1
  -4 -12   1    0.21    0.21   1
  -4 -12   1    0.26    0.24   1
   3  12  -1    0.70    0.28   1
   3  12  -1    0.33    0.23   1
   3  12  -1    0.50    0.20   1
  -3 -12   1    0.86    0.27   1
  -3 -12   1    0.41    0.25   1
  -3 -12   1    0.49    0.25   1
   2  12  -1    1.43    0.30   1
   2  12  -1    1.36    0.28   1
   2  12  -1    1.07    0.27   1
  -2 -12   1    1.37    0.30   1
  -2 -12   1    1.00    0.29   1
  -2 -12   1    0.85    0.28   1
   1  12  -1    0.38    0.22   1
   1  12  -1   -0.07    0.21   1
  -1 -12   1   -0.11    0.22   1
  -1 -12   1   -0.11    0.19   1
   0  12  -1    1.37    0.31   1
   0  12  -1    1.44    0.32   1
   0 -12   1    1.26    0.31   1
   0 -12   1    1.39    0.30   1
   6  11  -1   -0.23    0.20   1
  -6 -11   1    0.06    0.21   1
  -6 -11   1   -0.02    0.21   1
   5  11  -1    0.29    0.23   1
   5  11  -1    0.52    0.25   1
   5  11  -1    0.69    0.25   1
  -5 -11   1    0.33    0.21   1
  -5 -11   1    0.54    0.23   1
  -5 -11   1    0.45    0.24   1
   4  11  -1    0.13    0.21   1
   4  11  -1   -0.03    0.20   1
   4  11  -1    0.55    0.24   1
   4  11  -1    0.23    0.18   1
  -4 -11   1    0.17    0.21   1
  -4 -11   1    0.53    0.24   1
  -4 -11   1    0.21    0.22   1
   3  11  -1   -0.07    0.15   1
   3  11  -1    0.11    0.18   1
   3  11  -1   -0.14    0.16   1
   3  11  -1   -0.20    0.16   1
  -3 -11   1    0.08    0.18   1
  -3 -11   1    0.09    0.20   1
  -3 -11   1    0.29    0.19   1
   2  11  -1    0.15    0.18   1
   2  11  -1    0.12    0.18   1
   2  11  -1    0.02    0.15   1
  -2 -11   1   -0.07    0.17   1
  -2 -11   1    0.26    0.20   1
  -2 -11   1    0.06    0.19   1
   1  11  -1    0.09    0.18   1
   1  11  -1   -0.09    0.16   1
  -1 -11   1   -0.01    0.19   1
  -1 -11   1    0.12    0.20   1
   0  11  -1    1.88    0.31   1
   0  11  -1    2.75    0.36   1
   0 -11   1    2.14    0.34   1
   0 -11   1    2.77    0.39   1
  -1  11  -1    0.05    0.20   1
  -1  11  -1    0.06    0.17   1
   1 -11   1   -0.04    0.21   1
   1 -11   1   -0.19    0.16   1
  -2  11  -1   -0.06    0.19   1
  -2  11  -1    0.13    0.23   1
   2 -11   1    0.17    0.23   1
   2 -11   1   -0.40    0.17   1
  -7 -10  -5    2.48    0.39  -2
   7  10  -1    2.48    0.39   1
  -7 -10  -5    1.74    0.36  -2
   7  10  -1    1.74    0.36   1
  -7 -10  -5    1.29    0.29  -2
   7  10  -1    1.29    0.29   1
   7  10   5    1.97    0.33  -2
  -7 -10   1    1.97    0.33   1
   7  10   5    1.25    0.29  -2
  -7 -10   1    1.25    0.29   1
  -6 -10  -5    1.16    0.27  -2
   6  10  -1    1.16    0.27   1
  -6 -10  -5    2.43    0.38  -2
   6  10  -1    2.43    0.38   1
  -6 -10  -5    2.12    0.34  -2
   6  10  -1    2.12    0.34   1
   6  10   5    2.12    0.34  -2
  -6 -10   1    2.12    0.34   1
   6  10   5    1.66    0.31  -2
  -6 -10   1    1.66    0.31   1
  -5 -10  -5    0.21    0.19  -2
   5  10  -1    0.21    0.19   1
  -5 -10  -5   -0.02    0.18  -2
   5  10  -1   -0.02    0.18   1
  -5 -10  -5    0.22    0.18  -2
   5  10  -1    0.22    0.18   1
  -5 -10  -5    0.27    0.21  -2
   5  10  -1    0.27    0.21   1
   5  10   5    0.12    0.19  -2
  -5 -10   1    0.12    0.19   1
   5  10   5    0.26    0.20  -2
  -5 -10   1    0.26    0.20   1
   5  10   5   -0.15    0.16  -2
  -5 -10   1   -0.15    0.16   1
  -4 -10  -5    0.56    0.18  -2
   4  10  -1    0.56    0.18   1
  -4 -10  -5    0.84    0.25  -2
   4  10  -1    0.84    0.25   1
  -4 -10  -5    1.15    0.26  -2
   4  10  -1    1.15    0.26   1
  -4 -10  -5    0.94    0.25  -2
   4  10  -1    0.94    0.25   1
   4  10   5    1.63    0.29  -2
  -4 -10   1    1.63    0.29   1
   4  10   5    1.00    0.23  -2
  -4 -10   1    1.00    0.23   1
   4  10   5    0.94    0.24  -2
  -4 -10   1    0.94    0.24   1
  -3 -10  -5    0.00    0.15  -2
   3  10  -1    0.00    0.15   1
  -3 -10  -5   -0.32    0.14  -2
   3  10  -1   -0.32    0.14   1
   3  10   5    0.12    0.17  -2
  -3 -10   1    0.12    0.17   1
   3  10   5   -0.12    0.17  -2
  -3 -10   1   -0.12    0.17   1
   3  10   5   -0.12    0.16  -2
  -3 -10   1   -0.12    0.16   1
  -2 -10  -5    0.71    0.22  -2
   2  10  -1    0.71    0.22   1
  -2 -10  -5    0.63    0.21  -2
   2  10  -1    0.63    0.21   1
  -2 -10  -5    0.73    0.19  -2
   2  10  -1    0.73    0.19   1
  -2 -10  -5    0.69    0.22  -2
   2  10  -1    0.69    0.22   1
  -2 -10  -5    0.43    0.19  -2
   2  10  -1    0.43    0.19   1
   2  10   5    1.08    0.26  -2
  -2 -10   1    1.08    0.26   1
   2  10   5    0.92    0.23  -2
  -2 -10   1    0.92    0.23   1
   2  10   5    0.92    0.22  -2
  -2 -10   1    0.92    0.22   1
   1  10  -1    0.38    0.19   1
   1  10  -1    0.41    0.17   1
   1  10  -1    0.61    0.21   1
   1  10  -1    0.57    0.21   1
  -1 -10   1    0.57    0.20   1
  -1 -10   1    0.50    0.20   1
  -1 -10   1    0.40    0.20   1
   0  10  -1    0.09    0.17   1
   0 -10   1    0.27    0.20   1
   0 -10   1    0.35    0.18   1
   0 -10   1    0.20    0.18   1
  -1  10  -1    0.76    0.23   1
  -1  10  -1    1.41    0.26   1
   1 -10   1    1.30    0.27   1
   1 -10   1    1.35    0.29   1
  -2  10  -1    0.07    0.21   1
  -2  10  -1    0.14    0.19   1
   2 -10   1    0.23    0.21   1
   2 -10   1   -0.01    0.17   1
  -3  10  -1    0.18    0.21   1
   3 -10   1    0.00    0.17   1
   3 -10   1    0.03    0.21   1
   8   9  -1    1.96    0.35   1
   8   9  -1    2.03    0.37   1
   8   9  -1    2.58    0.39   1
  -8  -9   1    2.04    0.36   1
  -8  -9   1    2.69    0.38   1
   7   9  -1   -0.08    0.18   1
   7   9  -1    0.15    0.20   1
  -7  -9   1   -0.23    0.18   1
  -7  -9   1    0.07    0.20   1
   6   9  -1    0.04    0.18   1
   6   9  -1   -0.03    0.17   1
   6   9  -1    0.28    0.20   1
  -6  -9   1   -0.19    0.17   1
  -6  -9   1    0.02    0.16   1
  -6  -9   1    0.08    0.20   1
   5   9  -1   -0.04    0.17   1
   5   9  -1    0.05    0.16   1
   5   9  -1    0.06    0.18   1
   5   9  -1    0.36    0.16   1
  -5  -9   1    0.19    0.17   1
  -5  -9   1   -0.15    0.16   1
  -5  -9   1   -0.07    0.16   1
   4   9  -1    1.69    0.24   1
   4   9  -1    1.72    0.29   1
   4   9  -1    1.25    0.24   1
   4   9  -1    1.91    0.30   1
   4   9  -1    1.77    0.28   1
  -4  -9   1    1.60    0.27   1
  -4  -9   1    1.51    0.25   1
  -4  -9   1    1.28    0.25   1
  -4  -9   1    1.72    0.29   1
   3   9  -1   -0.12    0.15   1
   3   9  -1   -0.09    0.13   1
   3   9  -1    0.12    0.15   1
   3   9  -1   -0.12    0.11   1
  -3  -9   1    0.01    0.15   1
  -3  -9   1   -0.15    0.12   1
  -3  -9   1    0.10    0.14   1
  -3  -9   1    0.05    0.16   1
   2   9  -1    0.02    0.15   1
   2   9  -1    0.03    0.13   1
   2   9  -1   -0.01    0.14   1
   2   9  -1    0.10    0.15   1
   2   9  -1    0.12    0.17   1
  -2  -9   1    0.18    0.16   1
  -2  -9   1   -0.09    0.15   1
  -2  -9   1    0.35    0.17   1
  -2  -9   1    0.37    0.17   1
   1   9  -1    0.41    0.19   1
   1   9  -1    0.91    0.21   1
   1   9  -1    0.77    0.20   1
   1   9  -1    0.95    0.24   1
  -1  -9   1    0.84    0.20   1
  -1  -9   1    0.65    0.19   1
  -1  -9   1    0.77    0.21   1
  -1  -9   1    0.77    0.21   1
   0   9  -1    7.42    0.46   1
   0   9  -1    7.43    0.44   1
   0   9  -1    7.73    0.52   1
   0  -9   1    7.24    0.50   1
   0  -9   1    6.91    0.43   1
   0  -9   1    7.25    0.47   1
   0  -9   1    7.76    0.47   1
  -1   9  -1   -0.07    0.16   1
  -1   9  -1    0.30    0.18   1
  -1   9  -1    0.27    0.18   1
   1  -9   1    0.04    0.17   1
   1  -9   1    0.04    0.16   1
   1  -9   1    0.01    0.13   1
  -2   9  -1    0.95    0.22   1
  -2   9  -1    0.88    0.22   1
  -2   9  -1    0.47    0.17   1
   2  -9   1    0.89    0.25   1
   2  -9   1    1.04    0.24   1
  -3   9  -1   -0.15    0.16   1
  -3   9  -1    0.15    0.22   1
  -3   9  -1    0.29    0.18   1
   3  -9   1    0.07    0.19   1
   3  -9   1    0.36    0.18   1
  -4   9  -1    0.13    0.23   1
  -4   9  -1   -0.18    0.14   1
   4  -9   1   -0.27    0.17   1
   4  -9   1   -0.03    0.19   1
  -5   9  -1    0.63    0.27   1
  -5   9  -1    1.04    0.28   1
   5  -9   1    0.45    0.26   1
   5  -9   1    0.45    0.24   1
   8   8  -1    2.19    0.35   1
   8   8  -1    0.69    0.26   1
   8   8  -1    1.07    0.28   1
   8   8  -1    1.49    0.32   1
  -8  -8   1    1.13    0.28   1
  -8  -8   1    0.70    0.25   1
   7   8  -1   -0.13    0.17   1
   7   8  -1    0.28    0.20   1
   7   8  -1    0.21    0.19   1
  -7  -8   1   -0.15    0.16   1
  -7  -8   1    0.41    0.20   1
   6   8  -1    0.20    0.17   1
   6   8  -1    0.00    0.18   1
   6   8  -1    0.25    0.18   1
  -6  -8   1    0.19    0.16   1
  -6  -8   1    0.28    0.20   1
   5   8  -1    0.26    0.19   1
   5   8  -1   -0.04    0.14   1
   5   8  -1    0.10    0.15   1
   5   8  -1    0.13    0.17   1
   5   8  -1   -0.06    0.13   1
  -5  -8   1    0.13    0.15   1
  -5  -8   1    0.23    0.17   1
  -5  -8   1    0.26    0.16   1
  -5  -8   1   -0.03    0.16   1
   4   8  -1    0.10    0.13   1
   4   8  -1    0.06    0.14   1
   4   8  -1   -0.02    0.14   1
   4   8  -1    0.08    0.12   1
   4   8  -1    0.14    0.17   1
  -4  -8   1    0.00    0.14   1
  -4  -8   1    0.13    0.15   1
  -4  -8   1    0.24    0.17   1
  -4  -8   1    0.22    0.14   1
   3   8  -1   11.64    0.58   1
   3   8  -1   11.19    0.52   1
   3   8  -1   11.86    0.58   1
   3   8  -1   10.99    0.57   1
   3   8  -1   12.15    0.60   1
  -3  -8   1   10.15    0.56   1
  -3  -8   1   11.48    0.57   1
  -3  -8   1   12.12    0.60   1
  -3  -8   1   12.53    0.59   1
   2   8  -1    6.44    0.41   1
   2   8  -1    7.03    0.43   1
   2   8  -1    6.24    0.37   1
   2   8  -1    6.12    0.41   1
   2   8  -1    6.65    0.41   1
  -2  -8   1    5.84    0.40   1
  -2  -8   1    6.95    0.41   1
  -2  -8   1    5.56    0.39   1
  -2  -8   1    6.92    0.42   1
   1   8  -1    4.07    0.34   1
   1   8  -1    3.92    0.31   1
   1   8  -1    3.84    0.34   1
   1   8  -1    4.38    0.31   1
   1   8  -1    4.12    0.32   1
  -1  -8   1    3.56    0.30   1
  -1  -8   1    3.37    0.33   1
  -1  -8   1    3.74    0.36   1
  -1  -8   1    3.81    0.30   1
   0   8  -1    0.64    0.20   1
   0   8  -1    0.38    0.15   1
   0   8  -1    0.47    0.14   1
   0   8  -1    0.49    0.15   1
   0   8  -1    0.40    0.18   1
   0  -8   1    0.33    0.15   1
   0  -8   1    0.23    0.17   1
   0  -8   1    0.64    0.17   1
   0  -8   1    0.79    0.20   1
  -1   8  -1   17.35    0.80   1
  -1   8  -1   16.11    0.72   1
  -1   8  -1   16.19    0.70   1
  -1   8  -1   17.49    0.74   1
   1  -8   1   16.88    0.71   1
   1  -8   1   16.84    0.77   1
   1  -8   1   16.79    0.74   1
   1  -8   1   16.39    0.69   1
  -2   8  -1    4.10    0.40   1
  -2   8  -1    4.36    0.39   1
  -2   8  -1    4.36    0.35   1
  -2   8  -1    3.98    0.37   1
   2  -8   1    3.72    0.32   1
   2  -8   1    3.97    0.37   1
   2  -8   1    3.81    0.40   1
  -3   8  -1   -0.28    0.12   1
  -3   8  -1   -0.04    0.17   1
   3  -8   1    0.14    0.20   1
   3  -8   1    0.03    0.17   1
   3  -8   1    0.00    0.14   1
  -4   8  -1   -0.11    0.15   1
  -4   8  -1    0.16    0.18   1
   4  -8   1    0.01    0.19   1
   4  -8   1    0.08    0.19   1
   4  -8   1   -0.08    0.13   1
  -5   8  -1    0.34    0.20   1
  -5   8  -1    0.47    0.22   1
   5  -8   1   -0.12    0.19   1
   5  -8   1    0.40    0.23   1
   9   7  -1   -0.27    0.18   1
  -9  -7   1    0.42    0.22   1
  -9  -7   1    0.28    0.21   1
   8   7  -1    0.41    0.22   1
   8   7  -1    0.43    0.21   1
   8   7  -1   -0.03    0.19   1
   8   7  -1    0.73    0.23   1
  -8  -7   1    0.22    0.19   1
  -8  -7   1    0.39    0.22   1
   7   7  -1    0.17    0.16   1
   7   7  -1    0.37    0.21   1
   7   7  -1    0.57    0.22   1
   7   7  -1    0.32    0.19   1
  -7  -7   1    0.35    0.18   1
  -7  -7   1    0.31    0.20   1
   6   7  -1    1.65    0.28   1
   6   7  -1    2.00    0.29   1
   6   7  -1    1.58    0.29   1
   6   7  -1    2.08    0.28   1
   6   7  -1    1.66    0.24   1
   6   7  -1    1.67    0.27   1
  -6  -7   1    1.89    0.26   1
  -6  -7   1    1.71    0.30   1
  -6  -7   1    1.85    0.27   1
  -6  -7   1    2.15    0.28   1
   5   7  -1    0.10    0.15   1
   5   7  -1    0.06    0.16   1
   5   7  -1    0.12    0.18   1
   5   7  -1    0.23    0.13   1
   5   7  -1   -0.03    0.11   1
  -5  -7   1    0.09    0.15   1
  -5  -7   1    0.06    0.14   1
  -5  -7   1    0.14    0.14   1
  -5  -7   1    0.11    0.16   1
   4   7  -1    0.75    0.19   1
   4   7  -1    0.85    0.19   1
   4   7  -1    1.06    0.21   1
   4   7  -1    1.16    0.20   1
   4   7  -1    1.08    0.18   1
  -4  -7   1    0.78    0.17   1
  -4  -7   1    1.08    0.20   1
  -4  -7   1    0.79    0.19   1
  -4  -7   1    0.69    0.18   1
   3   7  -1    2.85    0.29   1
   3   7  -1    3.25    0.28   1
   3   7  -1    2.49    0.28   1
   3   7  -1    2.59    0.30   1
   3   7  -1    2.15    0.26   1
  -3  -7   1    3.21    0.30   1
  -3  -7   1    2.28    0.26   1
  -3  -7   1    2.73    0.29   1
  -3  -7   1    2.46    0.27   1
   2   7  -1    1.61    0.23   1
   2   7  -1    1.88    0.24   1
   2   7  -1    2.19    0.26   1
   2   7  -1    1.85    0.21   1
   2   7  -1    2.65    0.28   1
  -2  -7   1    2.39    0.26   1
  -2  -7   1    2.10    0.24   1
  -2  -7   1    2.90    0.28   1
  -2  -7   1    2.25    0.26   1
   1   7  -1   -0.10    0.09   1
   1   7  -1    0.09    0.12   1
   1   7  -1    0.06    0.11   1
   1   7  -1    0.24    0.11   1
   1   7  -1    0.04    0.11   1
   1   7  -1    0.08    0.08   1
  -1  -7   1    0.01    0.09   1
  -1  -7   1    0.04    0.11   1
  -1  -7   1    0.18    0.12   1
  -1  -7   1    0.23    0.13   1
  -1  -7   1    0.05    0.11   1
   0   7  -1    0.70    0.14   1
   0   7  -1    0.54    0.15   1
   0   7  -1    0.36    0.11   1
   0   7  -1    0.47    0.14   1
   0   7  -1    0.53    0.16   1
   0  -7   1    0.39    0.13   1
   0  -7   1    0.46    0.15   1
   0  -7   1    0.61    0.13   1
   0  -7   1    0.43    0.13   1
   0  -7   1    0.55    0.16   1
  -1   7  -1    0.38    0.18   1
  -1   7  -1    0.42    0.15   1
  -1   7  -1    0.52    0.15   1
  -1   7  -1    0.40    0.13   1
  -1   7  -1    0.36    0.19   1
   1  -7   1    0.67    0.15   1
   1  -7   1    0.35    0.14   1
   1  -7   1    0.51    0.14   1
   1  -7   1    0.47    0.18   1
   1  -7   1    0.33    0.12   1
  -2   7  -1    5.48    0.42   1
  -2   7  -1    4.45    0.33   1
  -2   7  -1    4.49    0.34   1
  -2   7  -1    4.75    0.34   1
   2  -7   1    4.93    0.35   1
   2  -7   1    4.69    0.38   1
   2  -7   1    4.85    0.33   1
   2  -7   1    4.56    0.32   1
  -3   7  -1    0.02    0.12   1
  -3   7  -1    0.38    0.23   1
  -3   7  -1    0.25    0.17   1
  -3   7  -1   -0.05    0.14   1
  -3   7  -1   -0.03    0.13   1
   3  -7   1    0.20    0.14   1
   3  -7   1    0.02    0.17   1
   3  -7   1    0.21    0.14   1
  -4   7  -1    1.31    0.26   1
  -4   7  -1    1.38    0.26   1
  -4   7  -1    1.33    0.24   1
   4  -7   1    1.14    0.26   1
   4  -7   1    1.11    0.21   1
   4  -7   1    1.13    0.23   1
  -5   7  -1    0.80    0.25   1
  -5   7  -1    1.18    0.25   1
  -5   7  -1    1.55    0.29   1
   5  -7   1    1.47    0.29   1
   5  -7   1    1.06    0.26   1
   5  -7   1    0.85    0.26   1
  -6   7  -1    0.74    0.27   1
  -6   7  -1    0.68    0.24   1
  -6   7  -1    0.64    0.24   1
   6  -7   1    0.96    0.29   1
   6  -7   1    1.32    0.32   1
   6  -7   1    0.55    0.23   1
   8   6  -1    0.10    0.17   1
   8   6  -1    0.07    0.17   1
   8   6  -1    0.08    0.17   1
  -8  -6   1    0.02    0.16   1
  -8  -6   1    0.06    0.17   1
   7   6  -1    0.27    0.18   1
   7   6  -1    0.04    0.14   1
   7   6  -1    0.07    0.18   1
   7   6  -1    0.14    0.16   1
   7   6  -1    0.24    0.16   1
  -7  -6   1    0.31    0.17   1
  -7  -6   1   -0.09    0.15   1
  -7  -6   1    0.10    0.15   1
  -7  -6   1   -0.07    0.15   1
   6   6  -1    3.96    0.39   1
   6   6  -1    3.94    0.33   1
   6   6  -1    4.46    0.39   1
   6   6  -1    3.63    0.36   1
   6   6  -1    3.09    0.33   1
   6   6  -1    3.84    0.38   1
  -6  -6   1    4.68    0.39   1
  -6  -6   1    3.81    0.37   1
  -6  -6   1    3.82    0.34   1
  -6  -6   1    3.96    0.37   1
   5   6  -1    0.77    0.18   1
   5   6  -1    0.67    0.18   1
   5   6  -1    0.23    0.15   1
   5   6  -1    0.58    0.17   1
   5   6  -1    0.64    0.19   1
   5   6  -1    0.62    0.15   1
  -5  -6   1    0.36    0.17   1
  -5  -6   1    0.56    0.16   1
  -5  -6   1    0.70    0.18   1
  -5  -6   1    0.55    0.16   1
   4   6  -1    1.66    0.22   1
   4   6  -1    2.10    0.25   1
   4   6  -1    2.04    0.24   1
   4   6  -1    1.91    0.21   1
   4   6  -1    1.62    0.22   1
   4   6  -1    2.39    0.25   1
  -4  -6   1    1.44    0.21   1
  -4  -6   1    1.75    0.22   1
  -4  -6   1    1.44    0.22   1
  -4  -6   1    1.74    0.21   1
   3   6  -1    7.25    0.42   1
   3   6  -1    8.33    0.42   1
   3   6  -1    8.22    0.42   1
   3   6  -1    9.15    0.35   1
   3   6  -1    7.57    0.41   1
   3   6  -1    7.81    0.38   1
  -3  -6   1    8.69    0.34   1
  -3  -6   1    8.30    0.43   1
  -3  -6   1    7.34    0.40   1
  -3  -6   1    7.79    0.41   1
  -3  -6   1    8.29    0.40   1
   2   6  -1   75.74    2.32   1
   2   6  -1   71.34    2.34   1
   2   6  -1   73.94    2.37   1
   2   6  -1   74.20    2.27   1
   2   6  -1   75.61    2.36   1
   2   6  -1   71.99    2.35   1
  -2  -6   1   73.24    2.34   1
  -2  -6   1   75.64    2.26   1
  -2  -6   1   73.19    2.35   1
  -2  -6   1   73.65    2.35   1
  -2  -6   1   75.73    2.36   1
   1   6  -1    1.17    0.17   1
   1   6  -1    1.44    0.18   1
   1   6  -1    1.65    0.20   1
   1   6  -1    1.51    0.15   1
   1   6  -1    1.10    0.17   1
   1   6  -1    1.66    0.19   1
  -1  -6   1    1.24    0.18   1
  -1  -6   1    1.47    0.15   1
  -1  -6   1    1.23    0.18   1
  -1  -6   1    1.66    0.21   1
  -1  -6   1    1.19    0.17   1
   0   6  -1    9.05    0.43   1
   0   6  -1    9.53    0.44   1
   0   6  -1   10.41    0.49   1
   0   6  -1    9.79    0.42   1
   0   6  -1    9.24    0.41   1
   0  -6   1    9.05    0.40   1
   0  -6   1    8.93    0.44   1
   0  -6   1   10.34    0.43   1
   0  -6   1    9.58    0.44   1
   0  -6   1    9.37    0.46   1
  -1   6  -1    6.68    0.37   1
  -1   6  -1    7.38    0.37   1
  -1   6  -1    7.66    0.33   1
  -1   6  -1    7.13    0.42   1
  -1   6  -1    7.76    0.39   1
   1  -6   1    6.39    0.37   1
   1  -6   1    7.13    0.41   1
   1  -6   1    7.11    0.34   1
   1  -6   1    7.84    0.33   1
   1  -6   1    7.74    0.37   1
   1  -6   1    7.05    0.36   1
  -2   6  -1    0.96    0.16   1
  -2   6  -1    0.60    0.15   1
  -2   6  -1    0.67    0.18   1
  -2   6  -1    0.74    0.17   1
  -2   6  -1    1.19    0.19   1
   2  -6   1    0.85    0.20   1
   2  -6   1    0.87    0.17   1
   2  -6   1    0.70    0.15   1
   2  -6   1    0.76    0.15   1
  -3   6  -1    1.35    0.23   1
  -3   6  -1    1.35    0.21   1
  -3   6  -1    1.17    0.20   1
  -3   6  -1    1.47    0.22   1
  -3   6  -1    0.91    0.22   1
   3  -6   1    1.27    0.23   1
   3  -6   1    1.53    0.22   1
   3  -6   1    1.23    0.21   1
   3  -6   1    1.28    0.23   1
  -4   6  -1   -0.13    0.13   1
  -4   6  -1    0.17    0.16   1
  -4   6  -1    0.25    0.16   1
  -4   6  -1    0.08    0.18   1
   4  -6   1    0.08    0.17   1
   4  -6   1    0.35    0.14   1
  -5   6  -1   -0.04    0.16   1
  -5   6  -1    0.10    0.17   1
  -5   6  -1    0.22    0.17   1
   5  -6   1    0.11    0.18   1
   5  -6   1   -0.01    0.17   1
   5  -6   1    0.18    0.14   1
  -6   6  -1    0.16    0.20   1
  -6   6  -1    0.36    0.20   1
  -6   6  -1    0.13    0.20   1
   6  -6   1    0.02    0.19   1
   6  -6   1    0.22    0.21   1
   6  -6   1    0.20    0.22   1
  -7   6  -1    0.35    0.21   1
  -7   6  -1   -0.09    0.21   1
  -7   6  -1   -0.09    0.19   1
   7  -6   1   -0.19    0.20   1
   7  -6   1    0.27    0.21   1
   7  -6   1   -0.02    0.23   1
   8   5  -1    2.35    0.31   1
   8   5  -1    2.30    0.32   1
   8   5  -1    2.19    0.33   1
  -8  -5   1    1.85    0.28   1
  -8  -5   1    2.28    0.31   1
  -8  -5   1    2.39    0.30   1
  -7  -5  -3    0.88    0.18  -2
   7   5  -1    0.88    0.18   1
  -7  -5  -3    0.35    0.17  -2
   7   5  -1    0.35    0.17   1
  -7  -5  -3    0.84    0.21  -2
   7   5  -1    0.84    0.21   1
  -7  -5  -3    1.14    0.22  -2
   7   5  -1    1.14    0.22   1
  -7  -5  -3    0.81    0.20  -2
   7   5  -1    0.81    0.20   1
  -7  -5  -3    1.23    0.24  -2
   7   5  -1    1.23    0.24   1
  -7  -5  -3    0.77    0.22  -2
   7   5  -1    0.77    0.22   1
   7   5   3    0.76    0.21  -2
  -7  -5   1    0.76    0.21   1
   7   5   3    0.77    0.20  -2
  -7  -5   1    0.77    0.20   1
   7   5   3    0.52    0.20  -2
  -7  -5   1    0.52    0.20   1
   7   5   3    0.87    0.21  -2
  -7  -5   1    0.87    0.21   1
   7   5   3    1.20    0.21  -2
  -7  -5   1    1.20    0.21   1
  -6  -5  -3    0.96    0.17  -2
   6   5  -1    0.96    0.17   1
  -6  -5  -3    1.10    0.22  -2
   6   5  -1    1.10    0.22   1
  -6  -5  -3    0.91    0.19  -2
   6   5  -1    0.91    0.19   1
  -6  -5  -3    0.65    0.17  -2
   6   5  -1    0.65    0.17   1
  -6  -5  -3    1.08    0.20  -2
   6   5  -1    1.08    0.20   1
  -6  -5  -3    0.38    0.17  -2
   6   5  -1    0.38    0.17   1
  -6  -5  -3    0.74    0.18  -2
   6   5  -1    0.74    0.18   1
  -6  -5  -3    0.83    0.18  -2
   6   5  -1    0.83    0.18   1
   6   5   3    0.58    0.17  -2
  -6  -5   1    0.58    0.17   1
   6   5   3    0.73    0.20  -2
  -6  -5   1    0.73    0.20   1
   6   5   3    0.63    0.15  -2
  -6  -5   1    0.63    0.15   1
   6   5   3    0.74    0.18  -2
  -6  -5   1    0.74    0.18   1
   6   5   3    0.76    0.18  -2
  -6  -5   1    0.76    0.18   1
   6   5   3    0.51    0.16  -2
  -6  -5   1    0.51    0.16   1
  -5  -5  -3    4.00    0.25  -2
   5   5  -1    4.00    0.25   1
  -5  -5  -3    3.71    0.29  -2
   5   5  -1    3.71    0.29   1
  -5  -5  -3    4.09    0.29  -2
   5   5  -1    4.09    0.29   1
  -5  -5  -3    3.50    0.29  -2
   5   5  -1    3.50    0.29   1
  -5  -5  -3    3.72    0.26  -2
   5   5  -1    3.72    0.26   1
  -5  -5  -3    3.86    0.26  -2
   5   5  -1    3.86    0.26   1
  -5  -5  -3    3.65    0.30  -2
   5   5  -1    3.65    0.30   1
  -5  -5  -3    4.00    0.28  -2
   5   5  -1    4.00    0.28   1
  -5  -5  -3    3.75    0.28  -2
   5   5  -1    3.75    0.28   1
   5   5   3    3.81    0.25  -2
  -5  -5   1    3.81    0.25   1
   5   5   3    3.33    0.27  -2
  -5  -5   1    3.33    0.27   1
   5   5   3    3.43    0.28  -2
  -5  -5   1    3.43    0.28   1
   5   5   3    3.38    0.27  -2
  -5  -5   1    3.38    0.27   1
  -4  -5  -3    1.71    0.18  -2
   4   5  -1    1.71    0.18   1
  -4  -5  -3    2.12    0.25  -2
   4   5  -1    2.12    0.25   1
  -4  -5  -3    1.95    0.22  -2
   4   5  -1    1.95    0.22   1
  -4  -5  -3    1.59    0.18  -2
   4   5  -1    1.59    0.18   1
  -4  -5  -3    1.65    0.21  -2
   4   5  -1    1.65    0.21   1
  -4  -5  -3    1.75    0.21  -2
   4   5  -1    1.75    0.21   1
  -4  -5  -3    1.79    0.22  -2
   4   5  -1    1.79    0.22   1
   4   5   3    1.80    0.22  -2
  -4  -5   1    1.80    0.22   1
   4   5   3    1.82    0.21  -2
  -4  -5   1    1.82    0.21   1
   4   5   3    1.70    0.22  -2
  -4  -5   1    1.70    0.22   1
   4   5   3    1.78    0.21  -2
  -4  -5   1    1.78    0.21   1
  -3  -5  -3    3.41    0.25  -2
   3   5  -1    3.41    0.25   1
  -3  -5  -3    3.05    0.18  -2
   3   5  -1    3.05    0.18   1
  -3  -5  -3    3.47    0.22  -2
   3   5  -1    3.47    0.22   1
  -3  -5  -3    3.05    0.23  -2
   3   5  -1    3.05    0.23   1
  -3  -5  -3    2.79    0.25  -2
   3   5  -1    2.79    0.25   1
  -3  -5  -3    3.05    0.24  -2
   3   5  -1    3.05    0.24   1
   3   5   3    2.75    0.22  -2
  -3  -5   1    2.75    0.22   1
   3   5   3    3.00    0.24  -2
  -3  -5   1    3.00    0.24   1
   3   5   3    3.19    0.24  -2
  -3  -5   1    3.19    0.24   1
   3   5   3    2.85    0.23  -2
  -3  -5   1    2.85    0.23   1
   3   5   3    2.86    0.17  -2
  -3  -5   1    2.86    0.17   1
  -2  -5  -3   27.26    0.97  -2
   2   5  -1   27.26    0.97   1
  -2  -5  -3   26.82    0.93  -2
   2   5  -1   26.82    0.93   1
  -2  -5  -3   28.03    0.97  -2
   2   5  -1   28.03    0.97   1
  -2  -5  -3   26.28    0.95  -2
   2   5  -1   26.28    0.95   1
  -2  -5  -3   28.38    0.96  -2
   2   5  -1   28.38    0.96   1
  -2  -5  -3   28.92    0.90  -2
   2   5  -1   28.92    0.90   1
   2   5   3   28.05    0.88  -2
  -2  -5   1   28.05    0.88   1
   2   5   3   27.02    0.95  -2
  -2  -5   1   27.02    0.95   1
   2   5   3   26.15    0.95  -2
  -2  -5   1   26.15    0.95   1
   2   5   3   27.49    0.97  -2
  -2  -5   1   27.49    0.97   1
   2   5   3   27.42    0.95  -2
  -2  -5   1   27.42    0.95   1
  -1  -5  -3   15.58    0.59  -2
   1   5  -1   15.58    0.59   1
  -1  -5  -3   16.03    0.56  -2
   1   5  -1   16.03    0.56   1
  -1  -5  -3   16.15    0.60  -2
   1   5  -1   16.15    0.60   1
  -1  -5  -3   15.76    0.61  -2
   1   5  -1   15.76    0.61   1
  -1  -5  -3   15.83    0.62  -2
   1   5  -1   15.83    0.62   1
  -1  -5  -3   16.32    0.61  -2
   1   5  -1   16.32    0.61   1
   1   5   3   16.13    0.61  -2
  -1  -5   1   16.13    0.61   1
   1   5   3   15.48    0.61  -2
  -1  -5   1   15.48    0.61   1
   1   5   3   16.16    0.55  -2
  -1  -5   1   16.16    0.55   1
   1   5   3   16.46    0.62  -2
  -1  -5   1   16.46    0.62   1
   1   5   3   15.64    0.61  -2
  -1  -5   1   15.64    0.61   1
   0  -5  -3    6.07    0.30  -2
   0   5  -1    6.07    0.30   1
   0  -5  -3    5.90    0.31  -2
   0   5  -1    5.90    0.31   1
   0  -5  -3    6.27    0.30  -2
   0   5  -1    6.27    0.30   1
   0  -5  -3    6.38    0.25  -2
   0   5  -1    6.38    0.25   1
   0  -5  -3    5.90    0.34  -2
   0   5  -1    5.90    0.34   1
   0  -5  -3    6.45    0.33  -2
   0   5  -1    6.45    0.33   1
   0   5   3    6.70    0.31  -2
   0  -5   1    6.70    0.31   1
   0   5   3    6.00    0.28  -2
   0  -5   1    6.00    0.28   1
   0   5   3    6.74    0.26  -2
   0  -5   1    6.74    0.26   1
   0   5   3    6.02    0.33  -2
   0  -5   1    6.02    0.33   1
   0   5   3    6.20    0.32  -2
   0  -5   1    6.20    0.32   1
   0   5   3    6.69    0.32  -2
   0  -5   1    6.69    0.32   1
   1  -5  -3    0.11    0.09  -2
  -1   5  -1    0.11    0.09   1
   1  -5  -3    0.24    0.08  -2
  -1   5  -1    0.24    0.08   1
   1  -5  -3    0.29    0.12  -2
  -1   5  -1    0.29    0.12   1
   1  -5  -3    0.38    0.14  -2
  -1   5  -1    0.38    0.14   1
   1  -5  -3    0.11    0.09  -2
  -1   5  -1    0.11    0.09   1
   1  -5  -3    0.39    0.09  -2
  -1   5  -1    0.39    0.09   1
  -1   5   3    0.36    0.09  -2
   1  -5   1    0.36    0.09   1
  -1   5   3    0.21    0.10  -2
   1  -5   1    0.21    0.10   1
  -1   5   3    0.38    0.11  -2
   1  -5   1    0.38    0.11   1
  -1   5   3    0.28    0.10  -2
   1  -5   1    0.28    0.10   1
  -1   5   3    0.35    0.09  -2
   1  -5   1    0.35    0.09   1
  -1   5   3    0.21    0.11  -2
   1  -5   1    0.21    0.11   1
  -2   5  -1    0.84    0.14   1
  -2   5  -1    0.47    0.12   1
  -2   5  -1    0.62    0.14   1
  -2   5  -1    0.65    0.16   1
  -2   5  -1    0.67    0.14   1
   2  -5   1    0.63    0.15   1
   2  -5   1    0.68    0.14   1
   2  -5   1    0.83    0.13   1
   2  -5   1    0.69    0.13   1
   2  -5   1    0.97    0.12   1
   2  -5   1    0.83    0.14   1
  -3   5  -1    2.11    0.23   1
  -3   5  -1    1.44    0.20   1
  -3   5  -1    1.32    0.17   1
  -3   5  -1    1.12    0.19   1
  -3   5  -1    1.21    0.21   1
   3  -5   1    1.53    0.21   1
   3  -5   1    1.54    0.19   1
   3  -5   1    2.12    0.23   1
   3  -5   1    1.93    0.18   1
   3  -5   1    1.43    0.22   1
  -4   5  -1    0.15    0.11   1
  -4   5  -1    0.61    0.16   1
  -4   5  -1    0.22    0.14   1
  -4   5  -1    0.20    0.17   1
  -4   5  -1    0.30    0.14   1
   4  -5   1    0.81    0.20   1
   4  -5   1    0.48    0.14   1
   4  -5   1    0.43    0.16   1
   4  -5   1    0.48    0.16   1
  -5   5  -1    5.27    0.42   1
  -5   5  -1    5.72    0.42   1
  -5   5  -1    5.91    0.48   1
   5  -5   1    5.23    0.36   1
   5  -5   1    5.71    0.44   1
  -6   5  -1   -0.02    0.16   1
  -6   5  -1    0.12    0.19   1
  -6   5  -1    0.32    0.18   1
   6  -5   1    0.11    0.18   1
   6  -5   1    0.21    0.18   1
   6  -5   1   -0.22    0.16   1
  -7   5  -1    1.88    0.33   1
  -7   5  -1    1.54    0.32   1
  -7   5  -1    1.80    0.33   1
   7  -5   1    1.52    0.33   1
   7  -5   1    1.29    0.31   1
   7  -5   1    1.42    0.32   1
   8   4  -1    2.66    0.36   1
   8   4  -1    3.50    0.38   1
   8   4  -1    3.19    0.37   1
  -8  -4   1    3.42    0.38   1
  -8  -4   1    3.16    0.36   1
  -8  -4   1    3.71    0.50   1
  -8  -4   1    3.03    0.37   1
   7   4  -1    0.43    0.17   1
   7   4  -1    0.89    0.20   1
   7   4  -1    0.71    0.19   1
   7   4  -1    0.46    0.17   1
   7   4  -1    0.67    0.18   1
   7   4  -1    0.72    0.18   1
   7   4  -1    0.49    0.17   1
   7   4  -1    0.82    0.18   1
   7   4  -1    0.61    0.19   1
   7   4  -1    0.82    0.18   1
   7   4  -1    0.64    0.17   1
  -7  -4   1    0.58    0.20   1
  -7  -4   1    0.62    0.18   1
  -7  -4   1    0.51    0.17   1
  -7  -4   1    0.59    0.17   1
  -7  -4   1    0.64    0.19   1
  -7  -4   1    0.51    0.17   1
  -7  -4   1    0.52    0.18   1
  -7  -4   1    0.41    0.18   1
  -7  -4   1    0.40    0.14   1
   6   4  -1   19.86    0.78   1
   6   4  -1   19.59    0.77   1
   6   4  -1   19.81    0.79   1
   6   4  -1   19.86    0.77   1
   6   4  -1   19.31    0.80   1
   6   4  -1   18.87    0.77   1
   6   4  -1   18.95    0.75   1
   6   4  -1   18.88    0.80   1
   6   4  -1   19.00    0.78   1
   6   4  -1   20.85    0.80   1
   6   4  -1   19.87    0.79   1
  -6  -4   1   19.50    0.79   1
  -6  -4   1   18.83    0.76   1
  -6  -4   1   19.97    0.81   1
  -6  -4   1   20.23    0.78   1
  -6  -4   1   19.11    0.77   1
  -6  -4   1   18.93    0.77   1
   5   4  -1    0.05    0.08   1
   5   4  -1    0.00    0.11   1
   5   4  -1   -0.01    0.10   1
   5   4  -1    0.01    0.09   1
   5   4  -1   -0.07    0.08   1
   5   4  -1    0.02    0.10   1
   5   4  -1   -0.01    0.10   1
   5   4  -1    0.07    0.09   1
   5   4  -1   -0.05    0.10   1
   5   4  -1    0.17    0.10   1
   5   4  -1    0.03    0.09   1
  -5  -4   1    0.08    0.11   1
  -5  -4   1    0.00    0.09   1
  -5  -4   1    0.06    0.10   1
  -5  -4   1    0.11    0.10   1
  -5  -4   1    0.02    0.08   1
   4   4  -1    8.90    0.43   1
   4   4  -1    9.76    0.43   1
   4   4  -1    9.39    0.44   1
   4   4  -1   10.03    0.42   1
   4   4  -1    9.70    0.39   1
   4   4  -1    9.35    0.41   1
   4   4  -1    9.56    0.45   1
   4   4  -1   10.70    0.41   1
   4   4  -1    9.53    0.40   1
  -4  -4   1    9.17    0.40   1
  -4  -4   1   10.35    0.45   1
  -4  -4   1    9.40    0.42   1
  -4  -4   1    9.42    0.43   1
   3   4  -1    1.44    0.14   1
   3   4  -1    1.15    0.16   1
   3   4  -1    0.85    0.14   1
   3   4  -1    1.44    0.18   1
   3   4  -1    1.04    0.15   1
   3   4  -1    1.07    0.15   1
   3   4  -1    1.11    0.11   1
   3   4  -1    1.27    0.15   1
  -3  -4   1    1.12    0.12   1
  -3  -4   1    1.14    0.16   1
  -3  -4   1    1.06    0.16   1
  -3  -4   1    0.87    0.14   1
   2   4  -1    0.04    0.09   1
   2   4  -1   -0.07    0.08   1
   2   4  -1   -0.04    0.08   1
   2   4  -1    0.01    0.07   1
   2   4  -1    0.03    0.09   1
   2   4  -1   -0.09    0.05   1
  -2  -4   1   -0.08    0.09   1
  -2  -4   1    0.07    0.09   1
  -2  -4   1    0.08    0.06   1
  -2  -4   1    0.08    0.09   1
  -2  -4   1    0.03    0.09   1
   1   4  -1    0.12    0.06   1
   1   4  -1   -0.06    0.07   1
   1   4  -1   -0.07    0.08   1
   1   4  -1    0.11    0.09   1
   1   4  -1   -0.07    0.08   1
   1   4  -1   -0.05    0.07   1
  -1  -4   1   -0.05    0.07   1
  -1  -4   1    0.06    0.09   1
  -1  -4   1   -0.02    0.09   1
  -1  -4   1   -0.03    0.08   1
   0   4  -1   31.25    1.00   1
   0   4  -1   30.61    1.04   1
   0   4  -1   30.52    1.01   1
   0   4  -1   29.72    1.00   1
   0   4  -1   30.73    0.99   1
   0   4  -1   30.62    1.00   1
   0  -4   1   30.29    1.00   1
   0  -4   1   32.58    1.03   1
   0  -4   1   31.11    0.98   1
   0  -4   1   30.70    1.01   1
   0  -4   1   29.29    1.01   1
  -1   4  -1    4.52    0.21   1
  -1   4  -1    4.39    0.25   1
  -1   4  -1    4.07    0.24   1
  -1   4  -1    4.19    0.24   1
  -1   4  -1    4.14    0.22   1
  -1   4  -1    3.77    0.27   1
   1  -4   1    4.25    0.25   1
   1  -4   1    3.96    0.26   1
   1  -4   1    4.39    0.22   1
   1  -4   1    4.06    0.23   1
   1  -4   1    4.30    0.22   1
   1  -4   1    4.30    0.24   1
  -2   4  -1    0.79    0.14   1
  -2   4  -1    0.56    0.11   1
  -2   4  -1    0.48    0.12   1
  -2   4  -1    0.43    0.12   1
  -2   4  -1    0.53    0.13   1
   2  -4   1    0.53    0.13   1
   2  -4   1    0.66    0.13   1
   2  -4   1    0.59    0.12   1
   2  -4   1    0.50    0.10   1
   2  -4   1    0.58    0.14   1
  -3   4  -1    2.86    0.25   1
  -3   4  -1    2.58    0.21   1
  -3   4  -1    2.24    0.24   1
  -3   4  -1    3.00    0.30   1
  -3   4  -1    2.47    0.20   1
   3  -4   1    2.78    0.18   1
   3  -4   1    2.56    0.22   1
   3  -4   1    2.71    0.27   1
   3  -4   1    2.37    0.22   1
   3  -4   1    3.23    0.29   1
  -4   4  -1    0.01    0.11   1
  -4   4  -1   -0.16    0.12   1
  -4   4  -1   -0.08    0.09   1
  -4   4  -1    0.06    0.12   1
  -4   4  -1    0.03    0.12   1
   4  -4   1   -0.07    0.12   1
   4  -4   1    0.07    0.10   1
   4  -4   1   -0.03    0.12   1
   4  -4   1    0.07    0.12   1
  -5   4  -1    0.04    0.14   1
  -5   4  -1   -0.09    0.12   1
  -5   4  -1   -0.08    0.16   1
  -5   4  -1    0.13    0.17   1
   5  -4   1    0.22    0.16   1
   5  -4   1    0.20    0.18   1
   5  -4   1   -0.07    0.16   1
   5  -4   1    0.12    0.13   1
  -6   4  -1    0.64    0.20   1
  -6   4  -1    0.16    0.17   1
  -6   4  -1    0.36    0.20   1
   6  -4   1    0.36    0.20   1
   6  -4   1    0.16    0.19   1
   6  -4   1    0.21    0.18   1
  -7   4  -1    0.98    0.27   1
  -7   4  -1    1.06    0.25   1
  -7   4  -1    1.05    0.28   1
   7  -4   1    1.30    0.31   1
   7  -4   1    1.13    0.29   1
   7  -4   1    1.01    0.27   1
  -8   4  -1    0.00    0.19   1
  -8   4  -1    0.13    0.20   1
  -8   4  -1   -0.01    0.19   1
   8  -4   1   -0.06    0.22   1
   8  -4   1    0.07    0.22   1
   8  -4   1   -0.04    0.19   1
   9   3  -1   -0.07    0.18   1
   9   3  -1   -0.25    0.18   1
   9   3  -1    0.12    0.20   1
  -9  -3   1   -0.12    0.19   1
  -9  -3   1   -0.05    0.16   1
  -9  -3   1   -0.16    0.18   1
   8   3  -1    0.36    0.19   1
   8   3  -1    0.21    0.18   1
   8   3  -1    0.27    0.19   1
   8   3  -1    0.20    0.17   1
  -8  -3   1    0.03    0.16   1
  -8  -3   1    0.03    0.15   1
  -8  -3   1    0.33    0.20   1
  -8  -3   1   -0.11    0.15   1
   7   3  -1   17.13    0.70   1
   7   3  -1   15.58    0.73   1
   7   3  -1   16.74    0.74   1
   7   3  -1   16.30    0.91   1
   7   3  -1   16.24    0.73   1
   7   3  -1   16.70    0.70   1
   7   3  -1   16.30    0.70   1
   7   3  -1   16.03    0.73   1
  -7  -3   1   16.24    0.68   1
  -7  -3   1   15.76    0.75   1
  -7  -3   1   16.71    0.72   1
  -7  -3   1   16.99    0.76   1
  -7  -3   1   15.98    0.73   1
  -7  -3   1   16.80    0.74   1
  -7  -3   1   16.61    0.69   1
   6   3  -1   79.23    2.56   1
   6   3  -1   79.91    2.55   1
   6   3  -1   81.15    2.59   1
   6   3  -1   84.33    2.55   1
   6   3  -1   80.85    2.52   1
   6   3  -1   78.84    2.55   1
   6   3  -1   78.71    2.54   1
   6   3  -1   80.36    2.56   1
   6   3  -1   78.41    2.53   1
   6   3  -1   78.97    2.53   1
   6   3  -1   77.11    2.55   1
  -6  -3   1   78.10    2.51   1
  -6  -3   1   80.59    2.54   1
  -6  -3   1   81.43    2.59   1
   5   3  -1   13.98    0.57   1
   5   3  -1   13.83    0.55   1
   5   3  -1   14.03    0.57   1
   5   3  -1   14.03    0.57   1
   5   3  -1   13.79    0.57   1
   5   3  -1   13.40    0.56   1
   5   3  -1   13.61    0.59   1
   5   3  -1   13.72    0.58   1
   5   3  -1   13.46    0.56   1
   5   3  -1   13.70    0.57   1
   5   3  -1   13.95    0.57   1
  -5  -3   1   14.11    0.56   1
  -5  -3   1   13.87    0.59   1
   4   3  -1    0.26    0.11   1
   4   3  -1    0.31    0.09   1
   4   3  -1    0.44    0.11   1
   4   3  -1    0.31    0.10   1
   4   3  -1    0.47    0.12   1
   4   3  -1    0.51    0.12   1
   4   3  -1    0.54    0.12   1
   4   3  -1    0.39    0.11   1
  -4  -3   1    0.39    0.11   1
  -4  -3   1    0.29    0.10   1
   3   3  -1    8.67    0.36   1
   3   3  -1    9.52    0.39   1
   3   3  -1    9.69    0.39   1
   3   3  -1    8.37    0.34   1
   3   3  -1    9.75    0.36   1
   3   3  -1    8.03    0.38   1
   3   3  -1    8.27    0.38   1
   3   3  -1    8.30    0.37   1
   3   3  -1    9.02    0.36   1
   3   3  -1    8.58    0.37   1
   3   3  -1    7.95    0.38   1
  -3  -3   1    9.48    0.38   1
  -3  -3   1    8.75    0.39   1
  -3  -3   1    8.54    0.37   1
  -3  -3   1    9.87    0.36   1
   2   3  -1    0.73    0.11   1
   2   3  -1    0.70    0.09   1
   2   3  -1    0.73    0.12   1
   2   3  -1    0.89    0.12   1
   2   3  -1    0.78    0.12   1
   2   3  -1    0.86    0.10   1
  -2  -3   1    0.71    0.11   1
  -2  -3   1    0.72    0.11   1
  -2  -3   1    0.71    0.12   1
   1   3  -1    0.08    0.06   1
   1   3  -1    0.01    0.06   1
   1   3  -1    0.14    0.07   1
   1   3  -1    0.10    0.07   1
   1   3  -1   -0.05    0.06   1
  -1  -3   1   -0.04    0.06   1
  -1  -3   1    0.11    0.07   1
  -1  -3   1    0.08    0.07   1
  -1  -3   1   -0.06    0.07   1
   0   3  -1   54.74    1.70   1
   0   3  -1   55.05    1.72   1
   0   3  -1   56.39    1.70   1
   0   3  -1   54.82    1.69   1
   0   3  -1   55.30    1.71   1
   0   3  -1   54.76    1.70   1
   0  -3   1   56.00    1.71   1
   0  -3   1   55.53    1.70   1
   0  -3   1   55.62    1.70   1
   0  -3   1   54.76    1.71   1
  -1   3  -1   14.49    0.54   1
  -1   3  -1   14.13    0.56   1
  -1   3  -1   15.20    0.53   1
  -1   3  -1   14.54    0.53   1
  -1   3  -1   15.26    0.52   1
   1  -3   1   14.92    0.51   1
   1  -3   1   14.65    0.53   1
   1  -3   1   14.67    0.55   1
   1  -3   1   15.14    0.53   1
   1  -3   1   15.06    0.51   1
  -2   3  -1   23.57    0.82   1
  -2   3  -1   22.80    0.80   1
  -2   3  -1   23.38    0.85   1
  -2   3  -1   23.81    0.78   1
   2  -3   1   23.11    0.80   1
   2  -3   1   23.20    0.75   1
   2  -3   1   22.41    0.81   1
   2  -3   1   23.19    0.76   1
   2  -3   1   22.76    0.83   1
   2  -3   1   24.21    0.81   1
  -3   3  -1   16.32    0.61   1
  -3   3  -1   15.87    0.64   1
  -3   3  -1   14.83    0.66   1
  -3   3  -1   16.54    0.58   1
   3  -3   1   17.13    0.66   1
   3  -3   1   16.52    0.54   1
   3  -3   1   15.45    0.63   1
   3  -3   1   15.39    0.60   1
   3  -3   1   15.56    0.64   1
   3  -3   1   16.74    0.56   1
  -4   3  -1    6.16    0.33   1
  -4   3  -1    5.81    0.35   1
  -4   3  -1    5.30    0.38   1
  -4   3  -1    6.04    0.30   1
  -4   3  -1    6.08    0.37   1
   4  -3   1    6.51    0.38   1
   4  -3   1    6.00    0.32   1
   4  -3   1    5.95    0.35   1
   4  -3   1    5.73    0.36   1
   4  -3   1    5.94    0.28   1
  -5   3  -1    2.45    0.30   1
  -5   3  -1    2.81    0.33   1
  -5   3  -1    3.58    0.31   1
  -5   3  -1    2.82    0.31   1
   5  -3   1    2.53    0.30   1
   5  -3   1    2.99    0.28   1
   5  -3   1    2.55    0.30   1
   5  -3   1    3.22    0.33   1
  -6   3  -1    4.24    0.41   1
  -6   3  -1    4.53    0.35   1
  -6   3  -1    5.42    0.44   1
  -6   3  -1    5.24    0.42   1
   6  -3   1    5.30    0.35   1
   6  -3   1    4.71    0.40   1
   6  -3   1    3.87    0.39   1
   6  -3   1    4.05    0.42   1
  -7   3  -1    0.83    0.23   1
  -7   3  -1    0.32    0.19   1
  -7   3  -1    0.50    0.20   1
   7  -3   1    0.30    0.21   1
   7  -3   1    0.53    0.23   1
   7  -3   1    0.52    0.21   1
  -8   3  -1    0.24    0.20   1
  -8   3  -1    0.07    0.20   1
  -8   3  -1    0.03    0.20   1
   8  -3   1    0.04    0.22   1
   8  -3   1    0.14    0.22   1
   8  -3   1   -0.07    0.21   1
   9   2  -1    0.27    0.21   1
   9   2  -1   -0.07    0.19   1
   9   2  -1    0.41    0.22   1
  -9  -2   1    0.26    0.19   1
  -9  -2   1    0.10    0.18   1
   8   2  -1    0.77    0.22   1
   8   2  -1    0.30    0.21   1
   8   2  -1    0.55    0.20   1
   8   2  -1    0.62    0.21   1
   8   2  -1    0.79    0.20   1
  -8  -2   1    0.59    0.22   1
  -8  -2   1    0.32    0.16   1
  -8  -2   1    0.67    0.24   1
  -8  -2   1    0.35    0.18   1
   7   2  -1   -0.02    0.13   1
   7   2  -1    0.28    0.15   1
   7   2  -1    0.10    0.13   1
   7   2  -1    0.07    0.13   1
   7   2  -1    0.21    0.14   1
   7   2  -1    0.07    0.14   1
  -7  -2   1    0.18    0.16   1
  -7  -2   1    0.32    0.13   1
  -7  -2   1    0.18    0.15   1
  -7  -2   1    0.23    0.17   1
   6   2  -1   16.68    0.65   1
   6   2  -1   16.67    0.70   1
   6   2  -1   15.42    0.68   1
   6   2  -1   15.86    0.64   1
   6   2  -1   16.20    0.66   1
   6   2  -1   14.99    0.68   1
   6   2  -1   15.78    0.68   1
   6   2  -1   16.50    0.66   1
  -6  -2   1   16.12    0.65   1
  -6  -2   1   16.32    0.65   1
  -6  -2   1   16.96    0.65   1
  -6  -2   1   16.56    0.72   1
  -6  -2   1   16.65    0.66   1
  -6  -2   1   16.34    0.69   1
   5   2  -1    8.64    0.41   1
   5   2  -1    8.73    0.40   1
   5   2  -1    8.51    0.39   1
   5   2  -1    7.74    0.42   1
   5   2  -1    8.33    0.39   1
   5   2  -1    8.51    0.40   1
   5   2  -1    8.22    0.41   1
   5   2  -1    8.50    0.39   1
   5   2  -1    9.21    0.42   1
   5   2  -1    8.28    0.39   1
   5   2  -1    8.47    0.41   1
  -5  -2   1    8.89    0.39   1
  -5  -2   1    8.60    0.40   1
  -5  -2   1    8.40    0.43   1
  -5  -2   1    8.29    0.38   1
   4   2  -1    2.76    0.20   1
   4   2  -1    2.46    0.20   1
   4   2  -1    2.49    0.19   1
   4   2  -1    3.14    0.21   1
   4   2  -1    2.56    0.21   1
   4   2  -1    2.89    0.19   1
   4   2  -1    2.62    0.19   1
   4   2  -1    2.85    0.20   1
   4   2  -1    2.50    0.20   1
   4   2  -1    2.72    0.19   1
   4   2  -1    2.97    0.20   1
  -4  -2   1    2.57    0.20   1
  -4  -2   1    3.07    0.20   1
   3   2  -1   21.66    0.77   1
   3   2  -1   22.87    0.76   1
   3   2  -1   22.61    0.77   1
   3   2  -1   22.12    0.75   1
   3   2  -1   22.05    0.77   1
   3   2  -1   23.23    0.76   1
   3   2  -1   23.12    0.77   1
   3   2  -1   23.02    0.76   1
   3   2  -1   22.14    0.76   1
   3   2  -1   22.15    0.77   1
   3   2  -1   23.65    0.76   1
  -3  -2   1   21.90    0.77   1
  -3  -2   1   22.20    0.77   1
   2   2  -1  114.49    3.41   1
   2   2  -1  113.48    3.43   1
   2   2  -1  111.77    3.42   1
   2   2  -1  114.96    3.41   1
   2   2  -1  114.89    3.42   1
   2   2  -1  114.58    3.41   1
   2   2  -1  114.44    3.43   1
   2   2  -1  113.30    3.41   1
   2   2  -1  117.66    3.43   1
  -2  -2   1  114.50    3.41   1
  -2  -2   1  109.18    3.42   1
  -2  -2   1  116.48    3.41   1
  -2  -2   1  113.34    3.41   1
   1   2  -1  422.42   12.66   1
   1   2  -1  422.53   12.67   1
   1   2  -1  420.28   12.82   1
   1   2  -1  426.21   12.67   1
   1   2  -1  429.01   12.67   1
   1   2  -1  423.12   12.67   1
   1   2  -1  452.66   12.67   1
  -1  -2   1  428.93   12.66   1
  -1  -2   1  439.36   12.73   1
  -1  -2   1  423.26   12.67   1
  -1  -2   1  431.95   12.67   1
  -1  -2   1  450.71   12.67   1
   0   2  -1   16.28    0.55   1
   0   2  -1   16.24    0.53   1
   0   2  -1   16.09    0.56   1
   0   2  -1   16.64    0.54   1
   0  -2   1   16.49    0.55   1
   0  -2   1   15.94    0.56   1
   0  -2   1   16.19    0.54   1
   0  -2   1   15.84    0.53   1
  -1   2  -1    2.88    0.18   1
  -1   2  -1    2.79    0.15   1
  -1   2  -1    2.77    0.17   1
  -1   2  -1    2.88    0.15   1
  -1   2  -1    2.77    0.14   1
  -1   2  -1    2.56    0.15   1
   1  -2   1    2.80    0.14   1
   1  -2   1    2.78    0.15   1
   1  -2   1    2.91    0.17   1
   1  -2   1    3.01    0.16   1
  -2   2  -1    2.43    0.20   1
  -2   2  -1    1.39    0.14   1
  -2   2  -1    1.43    0.12   1
  -2   2  -1    1.43    0.10   1
  -2   2  -1    1.41    0.15   1
   2  -2   1    1.16    0.14   1
   2  -2   1    1.86    0.14   1
   2  -2   1    1.65    0.11   1
   2  -2   1    1.11    0.13   1
   2  -2   1    1.46    0.15   1
  -3   2  -1    1.50    0.19   1
  -3   2  -1    1.88    0.18   1
  -3   2  -1    1.43    0.18   1
  -3   2  -1    1.80    0.14   1
  -3   2  -1    1.58    0.12   1
   3  -2   1    1.66    0.20   1
   3  -2   1    1.88    0.21   1
   3  -2   1    1.68    0.13   1
   3  -2   1    2.02    0.13   1
   3  -2   1    1.97    0.21   1
   3  -2   1    2.11    0.19   1
  -4   2  -1    4.65    0.31   1
  -4   2  -1    3.38    0.27   1
  -4   2  -1    3.93    0.21   1
  -4   2  -1    2.65    0.21   1
   4  -2   1    2.81    0.28   1
   4  -2   1    3.69    0.19   1
   4  -2   1    3.17    0.26   1
   4  -2   1    4.31    0.29   1
   4  -2   1    4.24    0.25   1
  -5   2  -1    2.17    0.23   1
  -5   2  -1    2.16    0.27   1
  -5   2  -1    2.34    0.27   1
  -5   2  -1    1.94    0.25   1
   5  -2   1    2.10    0.25   1
   5  -2   1    2.26    0.28   1
   5  -2   1    2.05    0.26   1
   5  -2   1    2.02    0.21   1
  -6   2  -1    0.07    0.16   1
  -6   2  -1    0.05    0.15   1
  -6   2  -1    0.25    0.17   1
   6  -2   1    0.07    0.15   1
   6  -2   1    0.08    0.17   1
   6  -2   1   -0.07    0.12   1
   6  -2   1   -0.06    0.15   1
  -7   2  -1    0.08    0.18   1
  -7   2  -1    0.22    0.18   1
  -7   2  -1    0.09    0.15   1
   7  -2   1    0.62    0.23   1
   7  -2   1    0.42    0.21   1
   7  -2   1    0.00    0.18   1
  -8   2  -1    1.08    0.28   1
  -8   2  -1    1.20    0.28   1
  -8   2  -1    1.06    0.27   1
   8  -2   1    0.90    0.27   1
   8  -2   1    1.03    0.28   1
   8  -2   1    1.24    0.29   1
   9   1  -1   -0.11    0.18   1
   9   1  -1   -0.08    0.20   1
   9   1  -1    0.28    0.25   1
   9   1  -1    0.07    0.26   1
  -9  -1   1    0.14    0.23   1
  -9  -1   1    0.09    0.21   1
   8   1  -1    1.40    0.29   1
   8   1  -1    0.98    0.24   1
   8   1  -1    1.08    0.28   1
   8   1  -1    0.49    0.22   1
  -8  -1   1    0.83    0.24   1
  -8  -1   1    0.75    0.28   1
  -8  -1   1    0.82    0.21   1
  -8  -1   1    1.07    0.26   1
   7   1  -1    8.49    0.52   1
   7   1  -1    8.94    0.53   1
   7   1  -1    8.62    0.47   1
   7   1  -1    9.95    0.55   1
   7   1  -1    9.32    0.52   1
  -7  -1   1    8.72    0.52   1
  -7  -1   1    9.97    0.56   1
  -7  -1   1    8.59    0.47   1
   6   1  -1    3.35    0.31   1
   6   1  -1    3.13    0.29   1
   6   1  -1    3.01    0.32   1
   6   1  -1    3.65    0.35   1
   6   1  -1    3.27    0.25   1
   6   1  -1    3.32    0.33   1
   6   1  -1    3.01    0.24   1
  -6  -1   1    3.66    0.31   1
  -6  -1   1    2.87    0.24   1
  -6  -1   1    3.46    0.35   1
  -6  -1   1    3.49    0.25   1
  -6  -1   1    3.42    0.30   1
   5   1  -1    0.64    0.15   1
   5   1  -1    0.89    0.16   1
   5   1  -1    0.69    0.13   1
   5   1  -1    0.85    0.13   1
   5   1  -1    1.07    0.17   1
   5   1  -1    0.99    0.15   1
   5   1  -1    0.85    0.16   1
   5   1  -1    0.82    0.14   1
   5   1  -1    0.99    0.15   1
   5   1  -1    1.12    0.14   1
  -5  -1   1    1.42    0.20   1
  -5  -1   1    0.60    0.14   1
  -5  -1   1    0.76    0.13   1
  -5  -1   1    0.73    0.13   1
  -5  -1   1    0.97    0.15   1
   4   1  -1    2.90    0.19   1
   4   1  -1    2.81    0.21   1
   4   1  -1    2.77    0.19   1
   4   1  -1    2.62    0.19   1
   4   1  -1    2.74    0.21   1
   4   1  -1    3.09    0.20   1
   4   1  -1    2.70    0.21   1
   4   1  -1    3.01    0.19   1
   4   1  -1    2.66    0.18   1
   4   1  -1    2.89    0.21   1
  -4  -1   1    3.21    0.19   1
  -4  -1   1    2.74    0.19   1
  -4  -1   1    2.40    0.18   1
  -4  -1   1    2.86    0.22   1
   3   1  -1   28.39    0.95   1
   3   1  -1   27.99    0.94   1
   3   1  -1   28.58    0.92   1
   3   1  -1   28.92    0.92   1
   3   1  -1   29.07    0.93   1
   3   1  -1   27.52    0.93   1
   3   1  -1   28.50    0.94   1
   3   1  -1   28.81    0.93   1
   3   1  -1   29.02    0.93   1
   3   1  -1   28.08    0.95   1
   3   1  -1   28.55    0.95   1
  -3  -1   1   29.17    0.95   1
   2   1  -1    1.14    0.11   1
   2   1  -1    0.98    0.10   1
   2   1  -1    0.93    0.11   1
   2   1  -1    1.01    0.10   1
   2   1  -1    0.81    0.10   1
   2   1  -1    0.90    0.10   1
   2   1  -1    0.71    0.09   1
   2   1  -1    0.96    0.10   1
   2   1  -1    1.02    0.11   1
   2   1  -1    0.87    0.10   1
   2   1  -1    0.82    0.09   1
  -2  -1   1    1.02    0.10   1
  -2  -1   1    0.92    0.09   1
  -2  -1   1    1.08    0.10   1
   1   1  -1   17.65    0.58   1
   1   1  -1   15.95    0.59   1
  -1  -1   1   20.67    0.61   1
  -1  -1   1   20.43    0.59   1
  -1  -1   1   19.31    0.60   1
  -1   1  -1    0.90    0.10   1
  -1   1  -1    0.93    0.10   1
  -1   1  -1    0.89    0.06   1
   1  -1   1    0.99    0.10   1
   1  -1   1    0.87    0.06   1
   1  -1   1    0.77    0.10   1
  -2   1  -1   15.03    0.47   1
  -2   1  -1   14.55    0.50   1
  -2   1  -1   14.61    0.54   1
  -2   1  -1   14.55    0.53   1
   2  -1   1   14.89    0.51   1
   2  -1   1   14.18    0.53   1
   2  -1   1   14.27    0.47   1
   2  -1   1   14.72    0.53   1
   2  -1   1   15.29    0.53   1
  -3   1  -1  200.49    6.34   1
  -3   1  -1  212.47    6.30   1
  -3   1  -1  220.68    6.28   1
  -3   1  -1  212.42    6.37   1
  -3   1  -1  220.35    6.26   1
   3  -1   1  208.37    6.34   1
   3  -1   1  200.90    6.34   1
   3  -1   1  205.52    6.34   1
   3  -1   1  207.75    6.35   1
   3  -1   1  221.16    6.26   1
   3  -1   1  222.08    6.28   1
   3  -1   1  212.02    6.31   1
  -4   1  -1   32.80    1.13   1
  -4   1  -1   33.06    1.04   1
  -4   1  -1   32.51    1.08   1
  -4   1  -1   31.30    1.15   1
   4  -1   1   32.29    1.13   1
   4  -1   1   33.63    1.04   1
   4  -1   1   33.12    1.13   1
   4  -1   1   32.95    1.03   1
   4  -1   1   31.52    1.13   1
   4  -1   1   31.10    1.12   1
   4  -1   1   30.96    1.08   1
  -5   1  -1    0.45    0.15   1
  -5   1  -1    0.50    0.16   1
  -5   1  -1    0.66    0.11   1
  -5   1  -1    0.58    0.13   1
  -5   1  -1    0.46    0.15   1
   5  -1   1    0.49    0.16   1
   5  -1   1    0.66    0.15   1
   5  -1   1    0.55    0.16   1
   5  -1   1    0.61    0.18   1
   5  -1   1    0.51    0.16   1
  -6   1  -1    6.35    0.36   1
  -6   1  -1    5.47    0.41   1
  -6   1  -1    5.46    0.43   1
  -6   1  -1    6.14    0.41   1
   6  -1   1    5.92    0.42   1
   6  -1   1    6.83    0.42   1
   6  -1   1    5.84    0.42   1
   6  -1   1    6.66    0.37   1
  -7   1  -1   -0.01    0.14   1
  -7   1  -1   -0.12    0.15   1
  -7   1  -1    0.09    0.14   1
  -7   1  -1   -0.29    0.17   1
   7  -1   1    0.49    0.21   1
   7  -1   1    0.00    0.15   1
   7  -1   1    0.20    0.18   1
   7  -1   1    0.01    0.14   1
  -8   1  -1    1.15    0.27   1
  -8   1  -1    0.84    0.22   1
  -8   1  -1    1.06    0.29   1
   8  -1   1    1.55    0.32   1
   8  -1   1    0.87    0.26   1
   8  -1   1    1.53    0.31   1
  -9   1  -1   -0.05    0.20   1
  -9   1  -1   -0.01    0.18   1
   9  -1   1    0.24    0.23   1
   9  -1   1   -0.15    0.18   1
   9  -1   1   -0.27    0.18   1
   9   0  -1    0.32    0.23   1
   9   0  -1    0.24    0.24   1
   9   0  -1    0.66    0.28   1
   9   0  -1    0.31    0.22   1
  -9   0   1    0.40    0.25   1
  -9   0   1    0.53    0.25   1
  -9   0   1    0.38    0.24   1
   8   0  -1    0.06    0.20   1
   8   0  -1    0.17    0.18   1
   8   0  -1    0.58    0.23   1
   8   0  -1    0.35    0.22   1
  -8   0   1    0.22    0.20   1
  -8   0   1    0.52    0.22   1
  -8   0   1   -0.03    0.16   1
   7   0  -1    5.53    0.41   1
   7   0  -1    6.47    0.45   1
   7   0  -1    5.19    0.41   1
   7   0  -1    6.45    0.45   1
  -7   0   1    6.14    0.46   1
  -7   0   1    5.83    0.38   1
   6   0  -1    0.79    0.19   1
   6   0  -1    0.61    0.18   1
   6   0  -1    0.67    0.18   1
   6   0  -1    0.99    0.21   1
   6   0  -1    0.89    0.16   1
  -6   0   1    0.72    0.14   1
  -6   0   1    0.49    0.17   1
  -6   0   1    0.83    0.19   1
  -6   0   1    0.73    0.16   1
   5   0  -1    0.79    0.15   1
   5   0  -1    0.83    0.16   1
   5   0  -1    0.78    0.18   1
   5   0  -1    0.93    0.14   1
   5   0  -1    0.99    0.18   1
   5   0  -1    0.67    0.15   1
   5   0  -1    0.92    0.13   1
   5   0  -1    0.85    0.14   1
  -5   0   1    0.58    0.15   1
  -5   0   1    0.74    0.14   1
  -5   0   1    0.76    0.16   1
  -5   0   1    0.73    0.13   1
  -5   0   1    0.96    0.13   1
  -4   0  -1    8.64    0.43  -2
   4   0  -1    8.64    0.43   1
  -4   0  -1    9.69    0.40  -2
   4   0  -1    9.69    0.40   1
  -4   0  -1    9.39    0.43  -2
   4   0  -1    9.39    0.43   1
  -4   0  -1    9.87    0.40  -2
   4   0  -1    9.87    0.40   1
  -4   0  -1   10.56    0.38  -2
   4   0  -1   10.56    0.38   1
  -4   0  -1   10.10    0.39  -2
   4   0  -1   10.10    0.39   1
  -4   0  -1    9.00    0.40  -2
   4   0  -1    9.00    0.40   1
  -4   0  -1    9.25    0.44  -2
   4   0  -1    9.25    0.44   1
  -4   0  -1    9.92    0.44  -2
   4   0  -1    9.92    0.44   1
   4   0   1   10.25    0.45  -2
  -4   0   1   10.25    0.45   1
   4   0   1    9.51    0.41  -2
  -4   0   1    9.51    0.41   1
   4   0   1    9.68    0.40  -2
  -4   0   1    9.68    0.40   1
   4   0   1   10.31    0.38  -2
  -4   0   1   10.31    0.38   1
   4   0   1    8.47    0.43  -2
  -4   0   1    8.47    0.43   1
  -3   0  -1    5.63    0.23  -2
   3   0  -1    5.63    0.23   1
  -3   0  -1    5.62    0.28  -2
   3   0  -1    5.62    0.28   1
  -3   0  -1    5.79    0.27  -2
   3   0  -1    5.79    0.27   1
  -3   0  -1    5.14    0.27  -2
   3   0  -1    5.14    0.27   1
  -3   0  -1    5.52    0.25  -2
   3   0  -1    5.52    0.25   1
  -3   0  -1    4.98    0.23  -2
   3   0  -1    4.98    0.23   1
  -3   0  -1    5.07    0.25  -2
   3   0  -1    5.07    0.25   1
  -3   0  -1    5.70    0.25  -2
   3   0  -1    5.70    0.25   1
  -3   0  -1    4.58    0.27  -2
   3   0  -1    4.58    0.27   1
   3   0   1    5.29    0.28  -2
  -3   0   1    5.29    0.28   1
   3   0   1    5.16    0.23  -2
  -3   0   1    5.16    0.23   1
   3   0   1    5.58    0.25  -2
  -3   0   1    5.58    0.25   1
   3   0   1    4.96    0.25  -2
  -3   0   1    4.96    0.25   1
  -2   0  -1    9.01    0.34  -2
   2   0  -1    9.01    0.34   1
  -2   0  -1    9.08    0.33  -2
   2   0  -1    9.08    0.33   1
  -2   0  -1    9.31    0.33  -2
   2   0  -1    9.31    0.33   1
  -2   0  -1    9.23    0.33  -2
   2   0  -1    9.23    0.33   1
  -2   0  -1    8.34    0.34  -2
   2   0  -1    8.34    0.34   1
  -2   0  -1    8.77    0.34  -2
   2   0  -1    8.77    0.34   1
  -2   0  -1    9.04    0.35  -2
   2   0  -1    9.04    0.35   1
  -2   0  -1    8.65    0.35  -2
   2   0  -1    8.65    0.35   1
   2   0   1    8.54    0.32  -2
  -2   0   1    8.54    0.32   1
   2   0   1    9.28    0.35  -2
  -2   0   1    9.28    0.35   1
   2   0   1    9.12    0.34  -2
  -2   0   1    9.12    0.34   1
   2   0   1    8.72    0.33  -2
  -2   0   1    8.72    0.33   1
   2   0   1    9.45    0.34  -2
  -2   0   1    9.45    0.34   1
  -1   0  -1   17.24    0.50  -2
   1   0  -1   17.24    0.50   1
   1   0   1   13.35    0.49  -2
  -1   0   1   13.35    0.49   1
   1   0   1   16.84    0.50  -2
  -1   0   1   16.84    0.50   1
   0   0  -1    0.00    0.01  -2
   0   0  -1    0.00    0.01   1
   0   0  -1    0.00    0.01  -2
   0   0  -1    0.00    0.01   1
   0   0   1    0.00    0.01  -2
   0   0   1    0.00    0.01   1
   0   0   1    0.01    0.01  -2
   0   0   1    0.01    0.01   1
   1   0  -1   15.36    0.51  -2
  -1   0  -1   15.36    0.51   1
   1   0  -1   15.69    0.46  -2
  -1   0  -1   15.69    0.46   1
   1   0  -1   15.08    0.46  -2
  -1   0  -1   15.08    0.46   1
  -1   0   1   15.90    0.51  -2
   1   0   1   15.90    0.51   1
   2   0  -1   18.36    0.61  -2
  -2   0  -1   18.36    0.61   1
   2   0  -1   19.05    0.65  -2
  -2   0  -1   19.05    0.65   1
   2   0  -1   19.78    0.64  -2
  -2   0  -1   19.78    0.64   1
   2   0  -1   19.51    0.59  -2
  -2   0  -1   19.51    0.59   1
   2   0  -1   18.71    0.63  -2
  -2   0  -1   18.71    0.63   1
  -2   0   1   19.73    0.64  -2
   2   0   1   19.73    0.64   1
  -2   0   1   18.81    0.63  -2
   2   0   1   18.81    0.63   1
  -2   0   1   18.70    0.64  -2
   2   0   1   18.70    0.64   1
  -2   0   1   18.53    0.64  -2
   2   0   1   18.53    0.64   1
  -2   0   1   19.02    0.65  -2
   2   0   1   19.02    0.65   1
  -2   0   1   18.86    0.63  -2
   2   0   1   18.86    0.63   1
  -2   0   1   18.61    0.59  -2
   2   0   1   18.61    0.59   1
   3   0  -1   25.80    0.81  -2
  -3   0  -1   25.80    0.81   1
   3   0  -1   23.89    0.88  -2
  -3   0  -1   23.89    0.88   1
   3   0  -1   26.83    0.84  -2
  -3   0  -1   26.83    0.84   1
   3   0  -1   24.58    0.87  -2
  -3   0  -1   24.58    0.87   1
   3   0  -1   26.90    0.81  -2
  -3   0  -1   26.90    0.81   1
  -3   0   1   26.05    0.89  -2
   3   0   1   26.05    0.89   1
  -3   0   1   25.38    0.83  -2
   3   0   1   25.38    0.83   1
  -3   0   1   25.93    0.85  -2
   3   0   1   25.93    0.85   1
  -3   0   1   25.73    0.81  -2
   3   0   1   25.73    0.81   1
  -3   0   1   25.12    0.88  -2
   3   0   1   25.12    0.88   1
  -3   0   1   26.16    0.88  -2
   3   0   1   26.16    0.88   1
  -3   0   1   25.16    0.87  -2
   3   0   1   25.16    0.87   1
   4   0  -1   26.25    0.95  -2
  -4   0  -1   26.25    0.95   1
   4   0  -1   25.61    0.86  -2
  -4   0  -1   25.61    0.86   1
   4   0  -1   24.46    0.90  -2
  -4   0  -1   24.46    0.90   1
   4   0  -1   26.20    0.84  -2
  -4   0  -1   26.20    0.84   1
  -4   0   1   24.57    0.88  -2
   4   0   1   24.57    0.88   1
  -4   0   1   25.63    0.92  -2
   4   0   1   25.63    0.92   1
  -4   0   1   24.73    0.91  -2
   4   0   1   24.73    0.91   1
  -4   0   1   26.83    0.86  -2
   4   0   1   26.83    0.86   1
  -4   0   1   25.03    0.91  -2
   4   0   1   25.03    0.91   1
  -4   0   1   24.75    0.91  -2
   4   0   1   24.75    0.91   1
  -4   0   1   26.61    0.83  -2
   4   0   1   26.61    0.83   1
  -4   0   1   25.83    0.82  -2
   4   0   1   25.83    0.82   1
  -5   0  -1   -0.05    0.10   1
  -5   0  -1    0.01    0.09   1
  -5   0  -1    0.19    0.09   1
  -5   0  -1   -0.02    0.09   1
   5   0   1    0.22    0.11   1
   5   0   1    0.10    0.10   1
   5   0   1    0.04    0.07   1
   5   0   1    0.04    0.11   1
   5   0   1   -0.02    0.10   1
   5   0   1    0.12    0.08   1
   5   0   1   -0.01    0.10   1
  -6   0  -1    2.20    0.30   1
  -6   0  -1    2.49    0.29   1
  -6   0  -1    2.12    0.23   1
  -6   0  -1    2.55    0.29   1
   6   0   1    2.71    0.30   1
   6   0   1    2.32    0.29   1
   6   0   1    2.18    0.28   1
   6   0   1    2.31    0.27   1
   6   0   1    2.52    0.27   1
  -7   0  -1    1.10    0.20   1
  -7   0  -1    0.58    0.21   1
  -7   0  -1    1.12    0.23   1
  -7   0  -1    1.37    0.26   1
   7   0   1    1.13    0.24   1
   7   0   1    1.15    0.21   1
   7   0   1    0.86    0.22   1
   7   0   1    1.18    0.25   1
  -8   0  -1    0.20    0.22   1
  -8   0  -1    0.45    0.21   1
   8   0   1    0.14    0.18   1
  -9   0  -1    0.32    0.21   1
  -9   0  -1    0.12    0.25   1
   9   0   1    0.23    0.23   1
   9   0   1    0.35    0.24   1
   9   0   1    0.23    0.22   1
   9  -1  -1    0.31    0.23   1
   9  -1  -1    0.23    0.23   1
   9  -1  -1   -0.30    0.19   1
  -9   1   1   -0.10    0.21   1
  -9   1   1    0.05    0.20   1
  -9   1   1    0.01    0.18   1
   8  -1  -1    0.70    0.25   1
   8  -1  -1    0.51    0.24   1
   8  -1  -1    0.47    0.24   1
   8  -1  -1    0.60    0.22   1
  -8   1   1    0.14    0.21   1
  -8   1   1    0.51    0.23   1
  -8   1   1    0.57    0.21   1
   7  -1  -1    0.20    0.18   1
   7  -1  -1    0.27    0.18   1
   7  -1  -1    0.42    0.18   1
   7  -1  -1    0.40    0.20   1
  -7   1   1    0.07    0.14   1
  -7   1   1    0.04    0.18   1
  -7   1   1    0.24    0.18   1
   6  -1  -1   -0.02    0.12   1
   6  -1  -1    0.12    0.13   1
   6  -1  -1    0.09    0.16   1
   6  -1  -1    0.06    0.14   1
  -6   1   1    0.20    0.12   1
  -6   1   1    0.06    0.14   1
  -6   1   1   -0.02    0.09   1
  -6   1   1    0.22    0.16   1
   5  -1  -1    1.26    0.22   1
   5  -1  -1    1.41    0.16   1
   5  -1  -1    1.53    0.17   1
   5  -1  -1    1.12    0.19   1
   5  -1  -1    1.19    0.20   1
   5  -1  -1    0.89    0.18   1
  -5   1   1    1.26    0.22   1
  -5   1   1    1.38    0.21   1
  -5   1   1    1.21    0.16   1
  -5   1   1    0.87    0.16   1
   4  -1  -1    0.40    0.13   1
   4  -1  -1    0.69    0.15   1
   4  -1  -1    0.50    0.10   1
   4  -1  -1    0.32    0.13   1
   4  -1  -1    0.73    0.09   1
   4  -1  -1    0.55    0.10   1
   4  -1  -1    0.67    0.15   1
  -4   1   1    0.63    0.13   1
  -4   1   1    0.60    0.15   1
  -4   1   1    0.70    0.10   1
  -4   1   1    0.67    0.11   1
  -4   1   1    0.49    0.13   1
   3  -1  -1    8.00    0.35   1
   3  -1  -1    8.01    0.31   1
   3  -1  -1    7.30    0.36   1
   3  -1  -1    7.74    0.36   1
   3  -1  -1    7.66    0.32   1
   3  -1  -1    7.48    0.36   1
  -3   1   1    8.09    0.34   1
  -3   1   1    8.08    0.33   1
  -3   1   1    7.56    0.37   1
  -3   1   1    7.09    0.32   1
  -3   1   1    7.13    0.36   1
   2  -1  -1    4.59    0.23   1
   2  -1  -1    5.03    0.21   1
   2  -1  -1    4.76    0.23   1
   2  -1  -1    4.93    0.22   1
   2  -1  -1    4.78    0.23   1
   2  -1  -1    4.62    0.23   1
  -2   1   1    4.59    0.22   1
  -2   1   1    5.17    0.24   1
  -2   1   1    4.58    0.20   1
  -2   1   1    4.88    0.21   1
  -2   1   1    4.82    0.24   1
   1  -1  -1  181.46    5.36   1
   1  -1  -1  178.26    5.37   1
  -1   1   1  185.36    5.37   1
  -1   1   1  181.05    5.36   1
   0  -1  -1    0.01    0.02   1
   0   1   1    0.03    0.02   1
  -1  -1  -1   14.88    0.49   1
  -1  -1  -1   14.27    0.47   1
   1   1   1   15.81    0.48   1
  -2  -1  -1    1.91    0.11   1
  -2  -1  -1    1.90    0.15   1
  -2  -1  -1    1.55    0.11   1
  -2  -1  -1    1.77    0.10   1
  -2  -1  -1    1.51    0.12   1
   2   1   1    1.62    0.13   1
   2   1   1    1.64    0.12   1
   2   1   1    1.75    0.11   1
   2   1   1    1.59    0.11   1
   2   1   1    1.71    0.14   1
   2   1   1    1.58    0.13   1
   2   1   1    1.46    0.12   1
   2   1   1    1.60    0.12   1
  -3  -1  -1    3.40    0.17   1
  -3  -1  -1    3.58    0.18   1
  -3  -1  -1    3.55    0.23   1
  -3  -1  -1    3.86    0.20   1
  -3  -1  -1    3.07    0.21   1
  -3  -1  -1    3.45    0.17   1
   3   1   1    3.50    0.22   1
   3   1   1    3.75    0.18   1
   3   1   1    3.53    0.20   1
   3   1   1    3.78    0.19   1
   3   1   1    3.37    0.22   1
   3   1   1    3.78    0.20   1
   3   1   1    3.34    0.20   1
   3   1   1    3.55    0.23   1
   3   1   1    3.21    0.21   1
   3   1   1    3.57    0.18   1
   3   1   1    3.48    0.18   1
  -4  -1  -1   14.48    0.52   1
  -4  -1  -1   14.45    0.52   1
  -4  -1  -1   14.98    0.52   1
  -4  -1  -1   14.33    0.59   1
  -4  -1  -1   14.89    0.58   1
  -4  -1  -1   13.64    0.56   1
   4   1   1   13.83    0.57   1
   4   1   1   14.12    0.57   1
   4   1   1   15.10    0.55   1
   4   1   1   14.61    0.52   1
   4   1   1   14.70    0.52   1
   4   1   1   13.91    0.59   1
   4   1   1   14.29    0.58   1
   4   1   1   14.07    0.55   1
   4   1   1   14.29    0.56   1
   4   1   1   14.94    0.53   1
   4   1   1   14.72    0.52   1
  -5  -1  -1    6.84    0.36   1
  -5  -1  -1    6.42    0.38   1
  -5  -1  -1    6.96    0.37   1
  -5  -1  -1    6.57    0.31   1
  -5  -1  -1    6.76    0.30   1
   5   1   1    5.36    0.34   1
   5   1   1    6.42    0.33   1
   5   1   1    5.81    0.29   1
   5   1   1    5.77    0.35   1
   5   1   1    6.69    0.30   1
   5   1   1    6.17    0.36   1
   5   1   1    6.36    0.35   1
   5   1   1    6.23    0.30   1
   5   1   1    6.10    0.31   1
   5   1   1    5.88    0.31   1
  -6  -1  -1   12.59    0.59   1
  -6  -1  -1   12.49    0.60   1
  -6  -1  -1   12.87    0.64   1
  -6  -1  -1   12.46    0.54   1
   6   1   1   12.62    0.60   1
   6   1   1   13.23    0.57   1
   6   1   1   13.68    0.61   1
   6   1   1   13.04    0.61   1
   6   1   1   13.42    0.60   1
   6   1   1   12.73    0.60   1
  -7  -1  -1   14.47    0.71   1
  -7  -1  -1   15.40    0.76   1
  -7  -1  -1   15.71    0.72   1
  -7  -1  -1   15.00    0.64   1
   7   1   1   13.88    0.71   1
   7   1   1   15.95    0.74   1
   7   1   1   14.76    0.72   1
   7   1   1   15.10    0.71   1
   7   1   1   15.24    0.67   1
  -8  -1  -1   -0.17    0.14   1
  -8  -1  -1    0.16    0.19   1
   8   1   1   -0.08    0.19   1
   8   1   1    0.02    0.16   1
   8   1   1    0.19    0.20   1
  -9  -1  -1    0.08    0.18   1
  -9  -1  -1    0.17    0.23   1
   9   1   1    0.19    0.22   1
   9   1   1   -0.03    0.20   1
   9   1   1    0.13    0.21   1
   8  -2  -1    0.22    0.24   1
   8  -2  -1    0.21    0.22   1
   8  -2  -1    0.04    0.19   1
  -8   2   1    0.20    0.18   1
  -8   2   1    0.28    0.21   1
  -8   2   1    0.08    0.19   1
   7  -2  -1   -0.14    0.17   1
   7  -2  -1    0.13    0.18   1
   7  -2  -1   -0.16    0.15   1
   7  -2  -1   -0.09    0.18   1
  -7   2   1    0.11    0.19   1
  -7   2   1   -0.02    0.17   1
  -7   2   1    0.40    0.18   1
   6  -2  -1    1.16    0.22   1
   6  -2  -1    1.46    0.26   1
   6  -2  -1    1.53    0.25   1
   6  -2  -1    1.44    0.25   1
  -6   2   1    0.91    0.20   1
  -6   2   1    1.34    0.25   1
  -6   2   1    1.59    0.28   1
   5  -2  -1    1.17    0.21   1
   5  -2  -1    1.52    0.17   1
   5  -2  -1    1.26    0.21   1
   5  -2  -1    1.42    0.23   1
   5  -2  -1    1.38    0.17   1
   5  -2  -1    1.42    0.23   1
  -5   2   1    1.25    0.17   1
  -5   2   1    1.28    0.21   1
  -5   2   1    1.04    0.18   1
  -5   2   1    1.58    0.23   1
   3  -2  -1    4.70    0.28   1
   3  -2  -1    5.71    0.30   1
   3  -2  -1    4.26    0.27   1
  -3   2   1    4.13    0.26   1
   2  -2  -1   57.74    1.73   1
   2  -2  -1   55.47    1.76   1
   2  -2  -1   56.81    1.75   1
   2  -2  -1   54.51    1.75   1
   2  -2  -1   53.15    1.75   1
   2  -2  -1   56.88    1.71   1
  -2   2   1   55.73    1.75   1
  -2   2   1   56.50    1.77   1
  -2   2   1   56.32    1.73   1
  -2   2   1   57.12    1.74   1
   1  -2  -1  373.01   10.91   1
   1  -2  -1  380.48   10.92   1
   1  -2  -1  365.63   10.91   1
   1  -2  -1  372.34   10.91   1
   1  -2  -1  364.97   10.92   1
  -1   2   1  365.88   10.91   1
  -1   2   1  365.74   10.91   1
  -1   2   1  378.96   10.91   1
  -1   2   1  362.56   10.91   1
  -1   2   1  376.44   10.94   1
   0  -2  -1   57.64    1.78   1
   0  -2  -1   61.29    1.80   1
   0   2   1   56.30    1.79   1
   0   2   1   59.16    1.78   1
   0   2   1   59.27    1.78   1
  -1  -2  -1   36.89    1.20   1
  -1  -2  -1   37.60    1.19   1
  -1  -2  -1   39.68    1.21   1
   1   2   1   41.56    1.22   1
   1   2   1   37.83    1.20   1
   1   2   1   39.94    1.20   1
   1   2   1   40.66    1.20   1
   1   2   1   36.64    1.19   1
   1   2   1   38.06    1.22   1
  -2  -2  -1   37.86    1.18   1
  -2  -2  -1   37.99    1.18   1
  -2  -2  -1   37.96    1.19   1
  -2  -2  -1   37.30    1.17   1
  -2  -2  -1   39.65    1.21   1
   2   2   1   38.29    1.18   1
   2   2   1   37.92    1.19   1
   2   2   1   33.81    1.19   1
   2   2   1   38.26    1.19   1
   2   2   1   36.67    1.16   1
   2   2   1   37.34    1.18   1
   2   2   1   36.74    1.17   1
   2   2   1   38.40    1.18   1
  -3  -2  -1   23.79    0.76   1
  -3  -2  -1   22.96    0.77   1
  -3  -2  -1   22.05    0.75   1
  -3  -2  -1   22.38    0.78   1
   3   2   1   21.77    0.77   1
   3   2   1   23.30    0.76   1
   3   2   1   23.47    0.81   1
   3   2   1   23.85    0.76   1
   3   2   1   22.28    0.77   1
   3   2   1   23.45    0.74   1
   3   2   1   23.03    0.79   1
   3   2   1   22.52    0.78   1
   3   2   1   23.20    0.77   1
   3   2   1   22.71    0.79   1
  -4  -2  -1    7.55    0.35   1
  -4  -2  -1    7.54    0.32   1
  -4  -2  -1    7.50    0.31   1
  -4  -2  -1    7.16    0.34   1
  -4  -2  -1    7.86    0.38   1
   4   2   1    7.15    0.32   1
   4   2   1    6.92    0.35   1
   4   2   1    7.22    0.33   1
   4   2   1    8.13    0.33   1
   4   2   1    7.61    0.34   1
   4   2   1    7.21    0.35   1
   4   2   1    6.86    0.34   1
   4   2   1    7.33    0.35   1
   4   2   1    7.28    0.38   1
   4   2   1    7.79    0.32   1
   4   2   1    7.09    0.36   1
  -5  -2  -1    4.02    0.23   1
  -5  -2  -1    3.71    0.29   1
  -5  -2  -1    3.81    0.25   1
  -5  -2  -1    3.54    0.26   1
  -5  -2  -1    4.12    0.23   1
   5   2   1    3.61    0.23   1
   5   2   1    3.47    0.25   1
   5   2   1    3.46    0.25   1
   5   2   1    3.91    0.24   1
   5   2   1    3.66    0.26   1
   5   2   1    3.50    0.26   1
   5   2   1    3.71    0.22   1
   5   2   1    3.79    0.23   1
   5   2   1    3.65    0.27   1
   5   2   1    3.49    0.24   1
   5   2   1    3.66    0.29   1
  -6  -2  -1    0.91    0.18   1
  -6  -2  -1    0.73    0.14   1
  -6  -2  -1    0.36    0.15   1
  -6  -2  -1    0.75    0.15   1
  -6  -2  -1    0.91    0.20   1
   6   2   1    0.44    0.16   1
   6   2   1    0.70    0.16   1
   6   2   1    0.48    0.15   1
   6   2   1    0.77    0.15   1
   6   2   1    0.52    0.15   1
   6   2   1    0.67    0.17   1
  -7  -2  -1    0.15    0.17   1
  -7  -2  -1   -0.02    0.13   1
  -7  -2  -1    0.06    0.11   1
  -7  -2  -1    0.02    0.14   1
   7   2   1   -0.02    0.17   1
   7   2   1   -0.21    0.12   1
   7   2   1    0.03    0.15   1
   7   2   1    0.11    0.13   1
   7   2   1    0.05    0.14   1
   7   2   1    0.14    0.14   1
  -8  -2  -1   -0.15    0.17   1
  -8  -2  -1    0.02    0.18   1
   8   2   1    0.15    0.16   1
   8   2   1   -0.07    0.17   1
   8   2   1    0.23    0.17   1
   8   2   1   -0.06    0.19   1
   8   2   1    0.23    0.20   1
  -9  -2  -1    0.78    0.25   1
  -9  -2  -1    1.26    0.31   1
   9   2   1    1.32    0.31   1
   9   2   1    0.83    0.30   1
   9   2   1    1.06    0.28   1
   8  -3  -1   -0.01    0.18   1
   8  -3  -1    0.20    0.19   1
   8  -3  -1   -0.05    0.21   1
  -8   3   1   -0.20    0.20   1
  -8   3   1    0.09    0.19   1
  -8   3   1    0.13    0.20   1
   7  -3  -1    0.72    0.24   1
   7  -3  -1    0.33    0.21   1
   7  -3  -1    0.78    0.23   1
  -7   3   1    0.82    0.24   1
  -7   3   1    0.73    0.22   1
   6  -3  -1   -0.03    0.16   1
   6  -3  -1    0.41    0.20   1
   6  -3  -1    0.29    0.17   1
   6  -3  -1    0.10    0.17   1
  -6   3   1    0.19    0.16   1
  -6   3   1    0.17    0.16   1
  -6   3   1    0.28    0.18   1
   5  -3  -1    0.01    0.14   1
   5  -3  -1    0.01    0.09   1
   5  -3  -1    0.08    0.15   1
   5  -3  -1    0.06    0.14   1
   5  -3  -1   -0.10    0.13   1
  -5   3   1    0.10    0.12   1
  -5   3   1    0.09    0.10   1
  -5   3   1    0.13    0.14   1
  -5   3   1   -0.05    0.15   1
   4  -3  -1   12.04    0.55   1
   4  -3  -1   11.27    0.47   1
   4  -3  -1   11.78    0.54   1
   4  -3  -1   12.48    0.48   1
   4  -3  -1   12.07    0.55   1
   4  -3  -1   11.26    0.54   1
  -4   3   1   11.91    0.49   1
  -4   3   1   11.37    0.54   1
  -4   3   1   12.36    0.57   1
  -4   3   1   11.77    0.52   1
   3  -3  -1   12.47    0.52   1
   3  -3  -1   12.31    0.52   1
   3  -3  -1   12.12    0.46   1
   3  -3  -1   12.13    0.51   1
   3  -3  -1   12.13    0.47   1
   3  -3  -1   11.89    0.52   1
  -3   3   1   11.68    0.51   1
  -3   3   1   11.94    0.53   1
  -3   3   1   12.12    0.48   1
  -3   3   1   11.78    0.49   1
   2  -3  -1    9.44    0.37   1
   2  -3  -1    9.71    0.42   1
   2  -3  -1    9.34    0.41   1
   2  -3  -1    9.41    0.38   1
   2  -3  -1    9.66    0.41   1
   2  -3  -1    9.29    0.42   1
  -2   3   1   10.32    0.42   1
  -2   3   1    9.95    0.40   1
  -2   3   1    9.55    0.39   1
  -2   3   1    9.18    0.43   1
   1  -3  -1    9.42    0.40   1
   1  -3  -1    9.44    0.39   1
   1  -3  -1   10.04    0.37   1
   1  -3  -1   10.05    0.38   1
  -1   3   1    9.62    0.41   1
  -1   3   1   10.04    0.39   1
  -1   3   1   10.11    0.38   1
  -1   3   1    9.99    0.36   1
  -1   3   1    9.70    0.38   1
   0  -3  -1    4.71    0.25   1
   0  -3  -1    5.42    0.24   1
   0  -3  -1    5.62    0.24   1
   0  -3  -1    5.26    0.24   1
   0   3   1    5.67    0.25   1
   0   3   1    5.65    0.23   1
   0   3   1    5.34    0.23   1
   0   3   1    5.39    0.26   1
   0   3   1    5.51    0.23   1
  -1  -3  -1    4.97    0.23   1
  -1  -3  -1    5.07    0.24   1
  -1  -3  -1    4.98    0.23   1
  -1  -3  -1    5.21    0.25   1
   1   3   1    5.35    0.24   1
   1   3   1    5.14    0.21   1
   1   3   1    5.12    0.24   1
   1   3   1    4.78    0.23   1
   1   3   1    5.04    0.23   1
   1   3   1    4.88    0.24   1
  -2  -3  -1    0.07    0.08   1
  -2  -3  -1    0.21    0.09   1
   2   3   1    0.20    0.08   1
   2   3   1    0.10    0.07   1
   2   3   1    0.21    0.09   1
   2   3   1    0.20    0.06   1
   2   3   1    0.17    0.08   1
   2   3   1    0.17    0.08   1
   2   3   1    0.13    0.07   1
  -3  -3  -1  126.93    3.83   1
  -3  -3  -1  123.71    3.84   1
  -3  -3  -1  123.14    3.82   1
  -3  -3  -1  129.47    3.80   1
   3   3   1  132.17    3.79   1
   3   3   1  125.18    3.85   1
   3   3   1  125.46    3.82   1
   3   3   1  129.82    3.83   1
   3   3   1  125.98    3.84   1
   3   3   1  123.98    3.84   1
   3   3   1  130.78    3.80   1
   3   3   1  124.83    3.86   1
   3   3   1  128.86    3.79   1
   3   3   1  126.08    3.83   1
  -4  -3  -1   14.74    0.56   1
  -4  -3  -1   15.48    0.56   1
  -4  -3  -1   15.77    0.55   1
  -4  -3  -1   14.39    0.58   1
   4   3   1   14.88    0.58   1
   4   3   1   13.98    0.57   1
   4   3   1   14.10    0.58   1
   4   3   1   15.36    0.57   1
   4   3   1   14.92    0.56   1
   4   3   1   14.34    0.57   1
   4   3   1   14.92    0.55   1
   4   3   1   14.77    0.58   1
   4   3   1   15.60    0.62   1
   4   3   1   15.20    0.53   1
  -5  -3  -1    2.38    0.23   1
  -5  -3  -1    2.31    0.21   1
  -5  -3  -1    2.07    0.20   1
  -5  -3  -1    2.03    0.23   1
  -5  -3  -1    1.91    0.23   1
   5   3   1    2.22    0.22   1
   5   3   1    2.36    0.21   1
   5   3   1    2.08    0.20   1
   5   3   1    1.69    0.22   1
   5   3   1    1.81    0.22   1
   5   3   1    2.22    0.24   1
   5   3   1    2.58    0.25   1
   5   3   1    2.46    0.23   1
   5   3   1    2.41    0.26   1
   5   3   1    2.25    0.19   1
   6   3   1    0.31    0.10   1
   6   3   1    0.22    0.11   1
  -7  -3  -1    0.01    0.15   1
  -7  -3  -1    0.11    0.13   1
  -7  -3  -1    0.07    0.13   1
  -7  -3  -1    0.14    0.15   1
   7   3   1    0.10    0.14   1
   7   3   1   -0.10    0.12   1
   7   3   1    0.07    0.14   1
   7   3   1    0.13    0.15   1
   7   3   1    0.02    0.13   1
   7   3   1    0.18    0.15   1
   7   3   1    0.10    0.14   1
  -8  -3  -1    3.67    0.39   1
  -8  -3  -1    2.69    0.33   1
  -8  -3  -1    3.27    0.39   1
   8   3   1    3.42    0.39   1
   8   3   1    2.73    0.35   1
   8   3   1    4.05    0.42   1
   8   3   1    2.91    0.33   1
   8   3   1    3.43    0.41   1
  -9  -3  -1    0.40    0.22   1
  -9  -3  -1    0.58    0.23   1
   9   3   1    0.86    0.26   1
   9   3   1    0.53    0.25   1
   9   3   1   -0.02    0.19   1
   8  -4  -1    0.70    0.29   1
   8  -4  -1    0.98    0.29   1
   8  -4  -1    0.32    0.23   1
  -8   4   1    0.56    0.26   1
  -8   4   1    0.68    0.26   1
  -8   4   1    0.84    0.28   1
   7  -4  -1    0.05    0.21   1
   7  -4  -1   -0.12    0.17   1
   7  -4  -1    0.28    0.22   1
  -7   4   1    0.35    0.20   1
  -7   4   1    0.22    0.20   1
  -7   4   1    0.59    0.24   1
   6  -4  -1    0.16    0.18   1
   6  -4  -1    0.23    0.18   1
   6  -4  -1    0.39    0.20   1
  -6   4   1    0.30    0.18   1
  -6   4   1    0.17    0.17   1
  -6   4   1    0.29    0.21   1
   5  -4  -1    3.61    0.36   1
   5  -4  -1    2.74    0.35   1
   5  -4  -1    3.34    0.36   1
  -5   4   1    2.56    0.31   1
  -5   4   1    2.64    0.33   1
  -5   4   1    3.00    0.30   1
  -5   4   1    2.62    0.26   1
   4  -4  -1    0.84    0.19   1
   4  -4  -1    1.25    0.16   1
   4  -4  -1    1.46    0.23   1
   4  -4  -1    1.48    0.18   1
   4  -4  -1    1.44    0.21   1
  -4   4   1    1.55    0.22   1
  -4   4   1    1.43    0.19   1
  -4   4   1    1.59    0.25   1
   3  -4  -1   10.64    0.44   1
   3  -4  -1   10.66    0.49   1
   3  -4  -1   11.30    0.49   1
   3  -4  -1    9.83    0.43   1
   3  -4  -1   10.73    0.50   1
  -3   4   1   10.41    0.49   1
  -3   4   1   10.92    0.46   1
  -3   4   1   10.98    0.52   1
  -3   4   1    9.84    0.46   1
   2  -4  -1    8.02    0.39   1
   2  -4  -1    7.78    0.36   1
   2  -4  -1    7.72    0.34   1
   2  -4  -1    7.91    0.39   1
   2  -4  -1    7.34    0.36   1
  -2   4   1    8.04    0.41   1
  -2   4   1    8.57    0.37   1
  -2   4   1    7.56    0.37   1
  -2   4   1    8.02    0.38   1
  -2   4   1    8.08    0.31   1
   1  -4  -1   21.42    0.80   1
   1  -4  -1   22.18    0.77   1
   1  -4  -1   22.53    0.75   1
   1  -4  -1   21.99    0.76   1
   1  -4  -1   23.00    0.73   1
   1  -4  -1   21.84    0.78   1
  -1   4   1   22.35    0.77   1
  -1   4   1   21.28    0.81   1
  -1   4   1   22.73    0.77   1
  -1   4   1   22.17    0.78   1
  -1   4   1   22.64    0.74   1
  -1   4   1   23.18    0.73   1
   0  -4  -1   43.49    1.43   1
   0  -4  -1   45.58    1.41   1
   0  -4  -1   42.70    1.41   1
   0  -4  -1   44.15    1.39   1
   0  -4  -1   44.08    1.40   1
   0   4   1   46.25    1.38   1
   0   4   1   45.69    1.45   1
   0   4   1   43.96    1.42   1
   0   4   1   44.38    1.40   1
   0   4   1   44.28    1.40   1
   0   4   1   43.78    1.39   1
  -1  -4  -1    2.96    0.20   1
  -1  -4  -1    3.58    0.23   1
  -1  -4  -1    3.42    0.19   1
  -1  -4  -1    3.29    0.21   1
   1   4   1    3.01    0.21   1
   1   4   1    3.20    0.20   1
   1   4   1    3.10    0.22   1
   1   4   1    3.56    0.21   1
   1   4   1    3.59    0.18   1
  -2  -4  -1   18.59    0.67   1
  -2  -4  -1   19.42    0.67   1
  -2  -4  -1   18.21    0.63   1
  -2  -4  -1   19.47    0.68   1
   2   4   1   17.42    0.67   1
   2   4   1   18.98    0.67   1
   2   4   1   18.78    0.67   1
   2   4   1   19.02    0.68   1
   2   4   1   19.17    0.63   1
   2   4   1   17.78    0.69   1
  -3  -4  -1    1.38    0.12   1
  -3  -4  -1    1.19    0.16   1
  -3  -4  -1    0.95    0.14   1
  -3  -4  -1    1.35    0.17   1
  -3  -4  -1    1.36    0.15   1
   3   4   1    1.05    0.16   1
   3   4   1    1.26    0.13   1
   3   4   1    1.49    0.12   1
   3   4   1    1.22    0.16   1
   3   4   1    1.59    0.18   1
   3   4   1    1.20    0.17   1
   3   4   1    1.44    0.17   1
   3   4   1    1.29    0.17   1
  -4  -4  -1   13.69    0.53   1
  -4  -4  -1   13.00    0.53   1
  -4  -4  -1   12.95    0.49   1
  -4  -4  -1   12.87    0.55   1
   4   4   1   13.50    0.49   1
   4   4   1   12.02    0.53   1
   4   4   1   12.63    0.48   1
   4   4   1   12.82    0.55   1
   4   4   1   12.97    0.52   1
   4   4   1   14.16    0.55   1
   4   4   1   12.83    0.53   1
   4   4   1   13.09    0.57   1
   4   4   1   13.10    0.50   1
  -5  -4  -1    0.74    0.17   1
  -5  -4  -1    0.62    0.13   1
  -5  -4  -1    0.97    0.14   1
  -5  -4  -1    0.72    0.15   1
  -5  -4  -1    0.97    0.18   1
   5   4   1    0.90    0.15   1
   5   4   1    0.78    0.13   1
   5   4   1    0.73    0.15   1
   5   4   1    0.79    0.17   1
   5   4   1    0.83    0.14   1
   5   4   1    0.72    0.12   1
   5   4   1    0.90    0.17   1
   5   4   1    0.59    0.14   1
   5   4   1    0.96    0.18   1
   5   4   1    1.01    0.19   1
  -6  -4  -1    9.86    0.50   1
  -6  -4  -1   10.50    0.47   1
  -6  -4  -1   10.19    0.48   1
  -6  -4  -1    9.84    0.47   1
  -6  -4  -1   10.31    0.52   1
  -6  -4  -1   10.20    0.53   1
   6   4   1    8.94    0.51   1
   6   4   1    9.65    0.48   1
   6   4   1    9.97    0.47   1
   6   4   1    9.53    0.43   1
   6   4   1    8.93    0.50   1
   6   4   1    9.74    0.50   1
   6   4   1    9.96    0.49   1
   6   4   1    9.62    0.49   1
   6   4   1   10.14    0.47   1
   6   4   1   10.05    0.50   1
  -7  -4  -1    1.20    0.25   1
  -7  -4  -1    1.02    0.25   1
  -7  -4  -1    0.98    0.23   1
  -7  -4  -1    0.91    0.19   1
   7   4   1    0.49    0.18   1
   7   4   1    1.05    0.21   1
   7   4   1    0.75    0.20   1
   7   4   1    1.06    0.24   1
   7   4   1    0.91    0.22   1
   7   4   1    0.85    0.20   1
   7   4   1    1.00    0.23   1
  -8  -4  -1    0.00    0.18   1
  -8  -4  -1    0.32    0.18   1
  -8  -4  -1   -0.37    0.17   1
   8   4   1    0.00    0.15   1
   8   4   1   -0.16    0.15   1
   8   4   1    0.02    0.18   1
   8   4   1    0.02    0.16   1
  -9  -4  -1    0.43    0.22   1
  -9  -4  -1    0.14    0.21   1
  -9  -4  -1    0.24    0.24   1
   9   4   1    0.31    0.21   1
   9   4   1    0.21    0.24   1
   9   4   1    0.37    0.20   1
   7  -5  -1   -0.11    0.18   1
   7  -5  -1    0.59    0.25   1
   7  -5  -1    0.44    0.22   1
  -7   5   1    0.47    0.24   1
  -7   5   1    0.30    0.21   1
  -7   5   1    0.40    0.22   1
   6  -5  -1    1.85    0.34   1
   6  -5  -1    2.37    0.34   1
   6  -5  -1    2.54    0.36   1
  -6   5   1    2.44    0.33   1
  -6   5   1    2.08    0.32   1
   5  -5  -1   -0.04    0.15   1
   5  -5  -1    0.02    0.14   1
   5  -5  -1    0.11    0.16   1
  -5   5   1    0.13    0.18   1
  -5   5   1    0.00    0.14   1
  -5   5   1   -0.22    0.10   1
  -5   5   1   -0.09    0.14   1
   4  -5  -1    9.13    0.51   1
   4  -5  -1    8.62    0.47   1
   4  -5  -1    8.07    0.48   1
   4  -5  -1    8.62    0.42   1
  -4   5   1    8.62    0.46   1
  -4   5   1    8.48    0.44   1
  -4   5   1    8.77    0.53   1
  -4   5   1    8.40    0.48   1
   3  -5  -1    2.15    0.26   1
   3  -5  -1    2.95    0.22   1
   3  -5  -1    2.71    0.22   1
   3  -5  -1    2.79    0.29   1
   3  -5  -1    2.74    0.27   1
  -3   5   1    2.97    0.30   1
  -3   5   1    3.29    0.29   1
  -3   5   1    2.41    0.28   1
  -3   5   1    2.90    0.27   1
   2  -5  -1    0.12    0.11   1
   2  -5  -1    0.13    0.10   1
   2  -5  -1    0.05    0.10   1
   2  -5  -1    0.15    0.09   1
   2  -5  -1    0.11    0.09   1
  -2   5   1    0.15    0.09   1
  -2   5   1    0.07    0.07   1
  -2   5   1    0.18    0.11   1
  -2   5   1    0.23    0.11   1
  -2   5   1    0.09    0.12   1
  -1   5   1   11.33    0.49  -2
   1  -5  -1   11.33    0.49   1
  -1   5   1   10.34    0.44  -2
   1  -5  -1   10.34    0.44   1
  -1   5   1   10.97    0.46  -2
   1  -5  -1   10.97    0.46   1
  -1   5   1   10.65    0.42  -2
   1  -5  -1   10.65    0.42   1
  -1   5   1   10.78    0.46  -2
   1  -5  -1   10.78    0.46   1
  -1   5   1   10.61    0.41  -2
   1  -5  -1   10.61    0.41   1
   1  -5  -1   10.36    0.45  -2
  -1   5   1   10.36    0.45   1
   1  -5  -1   10.30    0.49  -2
  -1   5   1   10.30    0.49   1
   1  -5  -1   10.33    0.46  -2
  -1   5   1   10.33    0.46   1
   1  -5  -1   10.49    0.42  -2
  -1   5   1   10.49    0.42   1
   1  -5  -1   11.09    0.41  -2
  -1   5   1   11.09    0.41   1
   1  -5  -1   10.52    0.44  -2
  -1   5   1   10.52    0.44   1
   0   5   1   22.37    0.84  -2
   0  -5  -1   22.37    0.84   1
   0   5   1   24.17    0.87  -2
   0  -5  -1   24.17    0.87   1
   0   5   1   23.15    0.84  -2
   0  -5  -1   23.15    0.84   1
   0   5   1   25.09    0.78  -2
   0  -5  -1   25.09    0.78   1
   0   5   1   24.80    0.84  -2
   0  -5  -1   24.80    0.84   1
   0   5   1   24.39    0.83  -2
   0  -5  -1   24.39    0.83   1
   0  -5  -1   24.26    0.83  -2
   0   5   1   24.26    0.83   1
   0  -5  -1   23.85    0.86  -2
   0   5   1   23.85    0.86   1
   0  -5  -1   26.04    0.82  -2
   0   5   1   26.04    0.82   1
   0  -5  -1   23.95    0.89  -2
   0   5   1   23.95    0.89   1
   0  -5  -1   25.38    0.83  -2
   0   5   1   25.38    0.83   1
   0  -5  -1   23.51    0.83  -2
   0   5   1   23.51    0.83   1
   1   5   1    0.08    0.09  -2
  -1  -5  -1    0.08    0.09   1
   1   5   1    0.25    0.09  -2
  -1  -5  -1    0.25    0.09   1
   1   5   1    0.26    0.11  -2
  -1  -5  -1    0.26    0.11   1
   1   5   1    0.11    0.10  -2
  -1  -5  -1    0.11    0.10   1
  -1  -5  -1    0.15    0.10  -2
   1   5   1    0.15    0.10   1
  -1  -5  -1    0.11    0.08  -2
   1   5   1    0.11    0.08   1
  -1  -5  -1    0.17    0.10  -2
   1   5   1    0.17    0.10   1
  -1  -5  -1    0.20    0.10  -2
   1   5   1    0.20    0.10   1
  -1  -5  -1    0.22    0.06  -2
   1   5   1    0.22    0.06   1
  -1  -5  -1   -0.04    0.08  -2
   1   5   1   -0.04    0.08   1
   2   5   1    2.10    0.18  -2
  -2  -5  -1    2.10    0.18   1
   2   5   1    1.78    0.19  -2
  -2  -5  -1    1.78    0.19   1
   2   5   1    2.28    0.21  -2
  -2  -5  -1    2.28    0.21   1
   2   5   1    1.94    0.21  -2
  -2  -5  -1    1.94    0.21   1
  -2  -5  -1    1.20    0.16  -2
   2   5   1    1.20    0.16   1
  -2  -5  -1    1.63    0.19  -2
   2   5   1    1.63    0.19   1
  -2  -5  -1    1.74    0.21  -2
   2   5   1    1.74    0.21   1
  -2  -5  -1    1.74    0.16  -2
   2   5   1    1.74    0.16   1
  -2  -5  -1    1.65    0.18  -2
   2   5   1    1.65    0.18   1
  -2  -5  -1    2.00    0.20  -2
   2   5   1    2.00    0.20   1
   3   5   1    0.71    0.16  -2
  -3  -5  -1    0.71    0.16   1
   3   5   1    0.80    0.12  -2
  -3  -5  -1    0.80    0.12   1
   3   5   1    0.48    0.12  -2
  -3  -5  -1    0.48    0.12   1
   3   5   1    0.65    0.13  -2
  -3  -5  -1    0.65    0.13   1
  -3  -5  -1    0.72    0.14  -2
   3   5   1    0.72    0.14   1
  -3  -5  -1    0.72    0.13  -2
   3   5   1    0.72    0.13   1
  -3  -5  -1    0.80    0.16  -2
   3   5   1    0.80    0.16   1
  -3  -5  -1    0.67    0.13  -2
   3   5   1    0.67    0.13   1
  -3  -5  -1    0.94    0.12  -2
   3   5   1    0.94    0.12   1
  -3  -5  -1    0.87    0.16  -2
   3   5   1    0.87    0.16   1
  -3  -5  -1    0.80    0.09  -2
   3   5   1    0.80    0.09   1
   4   5   1    7.42    0.31  -2
  -4  -5  -1    7.42    0.31   1
   4   5   1    6.34    0.35  -2
  -4  -5  -1    6.34    0.35   1
   4   5   1    7.47    0.35  -2
  -4  -5  -1    7.47    0.35   1
   4   5   1    7.41    0.37  -2
  -4  -5  -1    7.41    0.37   1
   4   5   1    7.44    0.38  -2
  -4  -5  -1    7.44    0.38   1
  -4  -5  -1    6.74    0.38  -2
   4   5   1    6.74    0.38   1
  -4  -5  -1    7.62    0.40  -2
   4   5   1    7.62    0.40   1
  -4  -5  -1    6.90    0.36  -2
   4   5   1    6.90    0.36   1
  -4  -5  -1    7.26    0.38  -2
   4   5   1    7.26    0.38   1
  -4  -5  -1    7.30    0.37  -2
   4   5   1    7.30    0.37   1
  -4  -5  -1    7.56    0.33  -2
   4   5   1    7.56    0.33   1
  -4  -5  -1    7.53    0.40  -2
   4   5   1    7.53    0.40   1
   5   5   1   20.32    0.79  -2
  -5  -5  -1   20.32    0.79   1
   5   5   1   18.87    0.78  -2
  -5  -5  -1   18.87    0.78   1
   5   5   1   20.02    0.73  -2
  -5  -5  -1   20.02    0.73   1
   5   5   1   20.48    0.77  -2
  -5  -5  -1   20.48    0.77   1
   5   5   1   19.80    0.77  -2
  -5  -5  -1   19.80    0.77   1
  -5  -5  -1   20.25    0.82  -2
   5   5   1   20.25    0.82   1
  -5  -5  -1   19.21    0.76  -2
   5   5   1   19.21    0.76   1
  -5  -5  -1   19.90    0.77  -2
   5   5   1   19.90    0.77   1
  -5  -5  -1   19.80    0.79  -2
   5   5   1   19.80    0.79   1
  -5  -5  -1   20.80    0.73  -2
   5   5   1   20.80    0.73   1
  -5  -5  -1   19.58    0.79  -2
   5   5   1   19.58    0.79   1
  -5  -5  -1   20.92    0.79  -2
   5   5   1   20.92    0.79   1
  -5  -5  -1   19.98    0.81  -2
   5   5   1   19.98    0.81   1
   6   5   1   32.59    1.25  -2
  -6  -5  -1   32.59    1.25   1
   6   5   1   35.07    1.23  -2
  -6  -5  -1   35.07    1.23   1
   6   5   1   33.58    1.29  -2
  -6  -5  -1   33.58    1.29   1
   6   5   1   34.58    1.26  -2
  -6  -5  -1   34.58    1.26   1
   6   5   1   34.88    1.25  -2
  -6  -5  -1   34.88    1.25   1
   6   5   1   36.66    1.25  -2
  -6  -5  -1   36.66    1.25   1
  -6  -5  -1   36.66    1.24  -2
   6   5   1   36.66    1.24   1
  -6  -5  -1   35.90    1.25  -2
   6   5   1   35.90    1.25   1
  -6  -5  -1   34.24    1.25  -2
   6   5   1   34.24    1.25   1
  -6  -5  -1   34.22    1.27  -2
   6   5   1   34.22    1.27   1
  -6  -5  -1   35.54    1.26  -2
   6   5   1   35.54    1.26   1
  -6  -5  -1   34.09    1.29  -2
   6   5   1   34.09    1.29   1
  -6  -5  -1   33.31    1.26  -2
   6   5   1   33.31    1.26   1
   7   5   1    0.10    0.16  -2
  -7  -5  -1    0.10    0.16   1
   7   5   1    0.43    0.19  -2
  -7  -5  -1    0.43    0.19   1
   7   5   1    0.44    0.17  -2
  -7  -5  -1    0.44    0.17   1
  -7  -5  -1    0.37    0.18  -2
   7   5   1    0.37    0.18   1
  -7  -5  -1    0.21    0.17  -2
   7   5   1    0.21    0.17   1
  -7  -5  -1    0.20    0.16  -2
   7   5   1    0.20    0.16   1
  -7  -5  -1    0.32    0.18  -2
   7   5   1    0.32    0.18   1
  -7  -5  -1    0.30    0.17  -2
   7   5   1    0.30    0.17   1
  -7  -5  -1    0.25    0.17  -2
   7   5   1    0.25    0.17   1
  -8  -5  -1    0.06    0.15   1
  -8  -5  -1    0.30    0.19   1
  -8  -5  -1    0.22    0.17   1
   8   5   1    0.00    0.17   1
   8   5   1   -0.04    0.14   1
   8   5   1    0.13    0.18   1
   8   5   1    0.05    0.16   1
  -9  -5  -1    0.56    0.22   1
  -9  -5  -1    0.46    0.24   1
  -9  -5  -1    0.55    0.22   1
   9   5   1    0.48    0.22   1
   9   5   1    1.01    0.26   1
   7  -6  -1    0.38    0.27   1
   7  -6  -1    0.92    0.29   1
   7  -6  -1    0.74    0.26   1
  -7   6   1    0.72    0.24   1
  -7   6   1    0.66    0.26   1
  -7   6   1    0.85    0.27   1
   6  -6  -1    0.02    0.19   1
   6  -6  -1   -0.15    0.18   1
   6  -6  -1    0.23    0.23   1
  -6   6   1    0.05    0.20   1
  -6   6   1   -0.02    0.16   1
  -6   6   1    0.06    0.17   1
   5  -6  -1    0.11    0.19   1
   5  -6  -1    0.16    0.19   1
   5  -6  -1   -0.16    0.15   1
  -5   6   1   -0.09    0.14   1
  -5   6   1    0.01    0.17   1
   4  -6  -1    0.24    0.13   1
   4  -6  -1    0.34    0.18   1
   4  -6  -1   -0.12    0.14   1
  -4   6   1    0.11    0.15   1
  -4   6   1    0.18    0.19   1
  -4   6   1    0.06    0.12   1
  -4   6   1    0.13    0.17   1
   3  -6  -1    9.00    0.44   1
   3  -6  -1    8.80    0.44   1
   3  -6  -1    9.43    0.52   1
   3  -6  -1    9.71    0.49   1
   3  -6  -1    9.19    0.46   1
  -3   6   1    9.20    0.47   1
  -3   6   1    9.28    0.49   1
  -3   6   1    8.43    0.52   1
   2  -6  -1   20.01    0.80   1
   2  -6  -1   18.42    0.73   1
   2  -6  -1   18.04    0.75   1
   2  -6  -1   19.31    0.72   1
   2  -6  -1   18.47    0.73   1
  -2   6   1   19.07    0.75   1
  -2   6   1   19.41    0.76   1
  -2   6   1   20.31    0.83   1
  -2   6   1   19.50    0.75   1
   1  -6  -1    6.34    0.35   1
   1  -6  -1    6.82    0.35   1
   1  -6  -1    5.77    0.37   1
   1  -6  -1    7.17    0.35   1
   1  -6  -1    7.04    0.31   1
  -1   6   1    6.06    0.32   1
  -1   6   1    6.18    0.35   1
  -1   6   1    6.45    0.35   1
  -1   6   1    6.34    0.31   1
  -1   6   1    6.65    0.39   1
   0  -6  -1    3.83    0.28   1
   0  -6  -1    3.50    0.23   1
   0  -6  -1    3.18    0.23   1
   0  -6  -1    3.53    0.26   1
   0  -6  -1    3.61    0.18   1
   0   6   1    3.71    0.26   1
   0   6   1    3.57    0.28   1
   0   6   1    3.37    0.24   1
   0   6   1    3.78    0.21   1
   0   6   1    3.32    0.23   1
   0   6   1    3.51    0.23   1
  -1  -6  -1    4.94    0.30   1
  -1  -6  -1    5.44    0.33   1
  -1  -6  -1    5.27    0.31   1
  -1  -6  -1    5.62    0.30   1
  -1  -6  -1    6.16    0.29   1
   1   6   1    5.44    0.24   1
   1   6   1    5.61    0.32   1
   1   6   1    5.52    0.32   1
   1   6   1    5.99    0.35   1
   1   6   1    5.80    0.30   1
   1   6   1    5.06    0.28   1
  -2  -6  -1    7.17    0.37   1
  -2  -6  -1    6.44    0.35   1
  -2  -6  -1    6.51    0.36   1
  -2  -6  -1    6.93    0.32   1
   2   6   1    7.11    0.32   1
   2   6   1    6.85    0.36   1
   2   6   1    6.76    0.36   1
   2   6   1    6.37    0.36   1
   2   6   1    5.88    0.36   1
  -3  -6  -1    0.19    0.09   1
  -3  -6  -1    0.10    0.10   1
  -3  -6  -1    0.24    0.12   1
  -3  -6  -1    0.20    0.12   1
   3   6   1    0.24    0.12   1
   3   6   1    0.12    0.12   1
   3   6   1    0.28    0.09   1
   3   6   1    0.24    0.12   1
   3   6   1    0.12    0.10   1
   3   6   1    0.16    0.11   1
  -4  -6  -1    5.95    0.36   1
  -4  -6  -1    6.12    0.37   1
  -4  -6  -1    6.01    0.37   1
  -4  -6  -1    6.53    0.32   1
   4   6   1    5.90    0.35   1
   4   6   1    6.18    0.31   1
   4   6   1    6.31    0.39   1
   4   6   1    5.92    0.37   1
   4   6   1    5.97    0.38   1
   4   6   1    5.99    0.36   1
  -5  -6  -1    7.16    0.44   1
  -5  -6  -1    7.86    0.41   1
  -5  -6  -1    9.08    0.46   1
  -5  -6  -1    8.05    0.45   1
   5   6   1    8.72    0.48   1
   5   6   1    7.99    0.46   1
   5   6   1    7.63    0.46   1
   5   6   1    8.24    0.45   1
   5   6   1    7.89    0.43   1
   5   6   1    8.20    0.38   1
  -6  -6  -1   19.55    0.78   1
  -6  -6  -1   18.46    0.80   1
  -6  -6  -1   19.24    0.80   1
  -6  -6  -1   19.83    0.80   1
   6   6   1   18.67    0.78   1
   6   6   1   19.39    0.81   1
   6   6   1   18.31    0.79   1
   6   6   1   19.14    0.82   1
   6   6   1   18.78    0.82   1
   6   6   1   17.83    0.83   1
  -7  -6  -1    2.08    0.28   1
  -7  -6  -1    1.35    0.26   1
  -7  -6  -1    1.89    0.28   1
  -7  -6  -1    1.93    0.27   1
  -7  -6  -1    2.33    0.34   1
   7   6   1    2.28    0.32   1
   7   6   1    1.74    0.26   1
   7   6   1    2.27    0.32   1
   7   6   1    2.04    0.29   1
   7   6   1    2.07    0.28   1
  -8  -6  -1    0.80    0.24   1
  -8  -6  -1    0.57    0.21   1
   8   6   1    0.84    0.25   1
   8   6   1    1.00    0.25   1
   8   6   1    1.31    0.27   1
   8   6   1    0.72    0.25   1
  -9  -6  -1   -0.01    0.20   1
  -9  -6  -1   -0.20    0.18   1
  -9  -6  -1   -0.02    0.18   1
   9   6   1   -0.26    0.16   1
   9   6   1    0.28    0.21   1
   6  -7  -1    0.50    0.23   1
   6  -7  -1    0.71    0.24   1
   6  -7  -1    0.22    0.23   1
  -6   7   1    0.10    0.20   1
  -6   7   1   -0.04    0.20   1
  -6   7   1    0.23    0.21   1
   5  -7  -1    0.52    0.23   1
   5  -7  -1    0.72    0.24   1
   5  -7  -1    1.01    0.27   1
  -5   7   1    0.89    0.23   1
  -5   7   1    0.26    0.17   1
  -5   7   1    0.87    0.24   1
   4  -7  -1    0.22    0.17   1
   4  -7  -1    0.30    0.19   1
   4  -7  -1    0.46    0.20   1
  -4   7   1   -0.08    0.14   1
  -4   7   1    0.42    0.17   1
  -4   7   1    0.60    0.18   1
   3  -7  -1    0.30    0.17   1
   3  -7  -1    0.35    0.13   1
   3  -7  -1    0.39    0.17   1
   3  -7  -1    0.46    0.16   1
   3  -7  -1    0.18    0.13   1
  -3   7   1    0.38    0.16   1
  -3   7   1    0.41    0.15   1
  -3   7   1    0.09    0.18   1
  -3   7   1    0.49    0.19   1
   2  -7  -1    0.46    0.14   1
  -2   7   1    1.22    0.19   1
   1  -7  -1    0.27    0.16   1
   1  -7  -1    0.16    0.11   1
   1  -7  -1    0.20    0.12   1
   1  -7  -1    0.39    0.14   1
  -1   7   1    0.35    0.11   1
  -1   7   1    0.11    0.10   1
  -1   7   1    0.39    0.16   1
   0  -7  -1    0.06    0.11   1
   0  -7  -1    0.08    0.10   1
   0  -7  -1    0.05    0.12   1
   0  -7  -1   -0.04    0.09   1
   0  -7  -1    0.13    0.11   1
   0   7   1    0.02    0.12   1
   0   7   1    0.02    0.08   1
   0   7   1   -0.07    0.12   1
   0   7   1    0.15    0.10   1
   0   7   1    0.06    0.11   1
   0   7   1    0.03    0.10   1
  -1  -7  -1    0.83    0.18   1
  -1  -7  -1    0.77    0.16   1
  -1  -7  -1    0.88    0.15   1
  -1  -7  -1    1.00    0.18   1
  -1  -7  -1    0.77    0.14   1
   1   7   1    0.51    0.15   1
   1   7   1    0.95    0.15   1
   1   7   1    0.64    0.17   1
   1   7   1    0.96    0.17   1
   1   7   1    0.84    0.16   1
  -2  -7  -1    8.42    0.45   1
  -2  -7  -1    8.75    0.45   1
  -2  -7  -1    9.20    0.45   1
  -2  -7  -1    9.41    0.41   1
  -2  -7  -1    8.94    0.45   1
   2   7   1    9.45    0.49   1
   2   7   1    8.51    0.45   1
   2   7   1    8.39    0.45   1
   2   7   1    9.66    0.46   1
   2   7   1    8.39    0.40   1
  -3  -7  -1    2.01    0.20   1
  -3  -7  -1    1.66    0.23   1
  -3  -7  -1    1.53    0.22   1
  -3  -7  -1    1.45    0.21   1
   3   7   1    1.52    0.22   1
   3   7   1    1.84    0.19   1
   3   7   1    2.02    0.24   1
   3   7   1    1.92    0.25   1
   3   7   1    1.44    0.22   1
  -4  -7  -1    0.99    0.20   1
  -4  -7  -1    0.95    0.19   1
  -4  -7  -1    1.14    0.17   1
  -4  -7  -1    1.26    0.21   1
   4   7   1    1.34    0.23   1
   4   7   1    1.23    0.22   1
   4   7   1    1.34    0.18   1
   4   7   1    0.97    0.20   1
   4   7   1    1.28    0.22   1
   4   7   1    1.04    0.20   1
  -5  -7  -1    1.35    0.24   1
  -5  -7  -1    0.67    0.18   1
  -5  -7  -1    1.14    0.22   1
   5   7   1    1.05    0.23   1
   5   7   1    1.19    0.24   1
   5   7   1    1.75    0.27   1
   5   7   1    0.77    0.21   1
   5   7   1    1.20    0.21   1
  -6  -7  -1    0.59    0.20   1
  -6  -7  -1    1.01    0.23   1
  -6  -7  -1    0.97    0.21   1
   6   7   1    0.68    0.21   1
   6   7   1    1.18    0.24   1
   6   7   1    1.01    0.23   1
   6   7   1    0.55    0.20   1
   6   7   1    0.94    0.21   1
  -7  -7  -1    0.17    0.16   1
  -7  -7  -1    0.06    0.16   1
   7   7   1    0.29    0.16   1
   7   7   1    0.26    0.19   1
   7   7   1    0.18    0.18   1
   7   7   1    0.06    0.16   1
   7   7   1    0.24    0.19   1
  -8  -7  -1    1.50    0.28   1
  -8  -7  -1    1.46    0.27   1
   8   7   1    2.27    0.34   1
   8   7   1    1.30    0.25   1
   8   7   1    1.90    0.33   1
   8   7   1    1.49    0.30   1
  -9  -7  -1    0.10    0.20   1
  -9  -7  -1    0.21    0.22   1
   9   7   1    0.50    0.23   1
   9   7   1    0.01    0.19   1
   5  -8  -1    0.07    0.21   1
   5  -8  -1    0.77    0.25   1
  -5   8   1    0.21    0.22   1
  -5   8   1    0.24    0.19   1
   4  -8  -1    0.92    0.26   1
   4  -8  -1    0.32    0.21   1
  -4   8   1    0.77    0.23   1
  -4   8   1    0.67    0.21   1
  -4   8   1    0.88    0.23   1
   3  -8  -1    0.33    0.20   1
   3  -8  -1    0.15    0.18   1
   3  -8  -1    0.42    0.17   1
  -3   8   1    0.33    0.18   1
  -3   8   1    0.37    0.17   1
  -3   8   1    0.39    0.18   1
   2  -8  -1    2.25    0.28   1
   2  -8  -1    2.03    0.31   1
  -2   8   1    2.63    0.32   1
  -2   8   1    2.12    0.33   1
  -2   8   1    2.24    0.27   1
  -2   8   1    2.39    0.31   1
   1  -8  -1   14.17    0.68   1
   1  -8  -1   12.78    0.62   1
   1  -8  -1   14.33    0.63   1
   1  -8  -1   12.68    0.60   1
  -1   8   1   14.14    0.70   1
  -1   8   1   12.02    0.60   1
  -1   8   1   13.70    0.63   1
  -1   8   1   14.07    0.70   1
   0  -8  -1    6.85    0.42   1
   0  -8  -1    6.74    0.41   1
   0  -8  -1    7.93    0.40   1
   0  -8  -1    7.35    0.40   1
   0  -8  -1    7.76    0.47   1
   0   8   1    7.07    0.38   1
   0   8   1    7.54    0.40   1
   0   8   1    7.65    0.45   1
   0   8   1    6.32    0.44   1
   0   8   1    7.21    0.41   1
  -1  -8  -1   -0.13    0.11   1
  -1  -8  -1   -0.16    0.10   1
  -1  -8  -1   -0.08    0.13   1
  -1  -8  -1    0.05    0.12   1
  -1  -8  -1    0.12    0.12   1
   1   8   1   -0.02    0.12   1
   1   8   1   -0.02    0.12   1
   1   8   1    0.00    0.12   1
   1   8   1   -0.01    0.11   1
   1   8   1    0.17    0.12   1
  -2  -8  -1   11.92    0.59   1
  -2  -8  -1   13.82    0.57   1
  -2  -8  -1   13.19    0.63   1
  -2  -8  -1   13.12    0.60   1
  -2  -8  -1   14.58    0.64   1
   2   8   1   13.90    0.62   1
   2   8   1   14.02    0.66   1
   2   8   1   12.70    0.60   1
   2   8   1   12.93    0.56   1
   2   8   1   12.89    0.61   1
  -3  -8  -1    6.21    0.40   1
  -3  -8  -1    7.51    0.44   1
  -3  -8  -1    7.12    0.42   1
  -3  -8  -1    6.85    0.42   1
   3   8   1    6.40    0.41   1
   3   8   1    5.94    0.41   1
   3   8   1    7.12    0.45   1
   3   8   1    6.40    0.42   1
   3   8   1    7.04    0.37   1
  -4  -8  -1    0.77    0.21   1
  -4  -8  -1    0.89    0.22   1
  -4  -8  -1    0.73    0.19   1
  -4  -8  -1    0.70    0.20   1
   4   8   1    1.29    0.24   1
   4   8   1    0.72    0.19   1
   4   8   1    0.85    0.17   1
   4   8   1    0.64    0.19   1
   4   8   1    0.91    0.20   1
  -5  -8  -1    2.94    0.35   1
  -5  -8  -1    2.92    0.33   1
  -5  -8  -1    3.05    0.33   1
   5   8   1    3.90    0.38   1
   5   8   1    2.95    0.35   1
   5   8   1    3.19    0.36   1
   5   8   1    2.36    0.31   1
   5   8   1    2.27    0.31   1
  -6  -8  -1    4.26    0.41   1
  -6  -8  -1    5.79    0.44   1
  -6  -8  -1    5.16    0.42   1
   6   8   1    5.59    0.43   1
   6   8   1    5.35    0.44   1
   6   8   1    4.94    0.46   1
   6   8   1    5.02    0.45   1
  -7  -8  -1    0.26    0.20   1
  -7  -8  -1    0.06    0.17   1
  -7  -8  -1    0.46    0.20   1
   7   8   1    0.37    0.20   1
   7   8   1    0.17    0.17   1
   7   8   1   -0.05    0.18   1
   7   8   1    0.22    0.21   1
  -8  -8  -1    1.96    0.34   1
  -8  -8  -1    1.93    0.33   1
  -8  -8  -1    1.64    0.31   1
   8   8   1    1.82    0.33   1
   8   8   1    2.12    0.36   1
   8   8   1    1.63    0.32   1
   5  -9  -1   -0.01    0.22   1
   5  -9  -1   -0.08    0.21   1
  -5   9   1   -0.04    0.19   1
  -5   9   1    0.00    0.20   1
   4  -9  -1    0.15    0.20   1
   4  -9  -1    0.53    0.25   1
  -4   9   1    0.23    0.17   1
  -4   9   1    0.35    0.22   1
   3  -9  -1    0.19    0.20   1
   3  -9  -1    0.23    0.18   1
  -3   9   1   -0.04    0.15   1
  -3   9   1    0.26    0.19   1
  -3   9   1   -0.14    0.14   1
   2  -9  -1    0.35    0.17   1
   2  -9  -1    0.52    0.19   1
   2  -9  -1    0.45    0.21   1
   2  -9  -1    0.72    0.20   1
  -2   9   1    0.40    0.18   1
  -2   9   1    0.63    0.22   1
   1  -9  -1    0.14    0.15   1
   1  -9  -1    0.07    0.18   1
   1  -9  -1   -0.10    0.14   1
   1  -9  -1   -0.11    0.13   1
  -1   9   1    0.02    0.16   1
  -1   9   1   -0.05    0.18   1
  -1   9   1   -0.14    0.15   1
   0  -9  -1    0.12    0.17   1
   0  -9  -1    0.47    0.22   1
   0  -9  -1    0.60    0.20   1
   0   9   1    0.39    0.15   1
   0   9   1    0.40    0.18   1
   0   9   1    0.15    0.18   1
   0   9   1    0.32    0.16   1
  -1  -9  -1   -0.03    0.15   1
  -1  -9  -1    0.01    0.13   1
  -1  -9  -1   -0.05    0.13   1
  -1  -9  -1    0.07    0.15   1
   1   9   1    0.14    0.16   1
   1   9   1   -0.03    0.12   1
   1   9   1    0.01    0.15   1
   1   9   1   -0.02    0.12   1
   1   9   1   -0.08    0.13   1
  -2  -9  -1   -0.01    0.15   1
  -2  -9  -1   -0.07    0.15   1
  -2  -9  -1   -0.08    0.14   1
  -2  -9  -1   -0.11    0.12   1
   2   9   1    0.07    0.15   1
   2   9   1   -0.03    0.12   1
   2   9   1   -0.15    0.14   1
   2   9   1   -0.25    0.13   1
  -3  -9  -1    0.05    0.15   1
  -3  -9  -1   -0.06    0.13   1
  -3  -9  -1    0.15    0.17   1
  -3  -9  -1   -0.06    0.13   1
   3   9   1    0.01    0.15   1
   3   9   1   -0.28    0.13   1
   3   9   1    0.11    0.15   1
   3   9   1   -0.14    0.15   1
   3   9   1    0.16    0.12   1
  -4  -9  -1   -0.14    0.15   1
  -4  -9  -1    0.13    0.17   1
  -4  -9  -1   -0.09    0.14   1
   4   9   1    0.06    0.13   1
   4   9   1   -0.19    0.14   1
   4   9   1    0.13    0.15   1
   4   9   1    0.12    0.16   1
   4   9   1   -0.10    0.14   1
  -5  -9  -1    0.09    0.17   1
  -5  -9  -1    0.07    0.15   1
  -5  -9  -1   -0.19    0.16   1
   5   9   1    0.05    0.14   1
   5   9   1   -0.34    0.15   1
   5   9   1   -0.11    0.16   1
  -6  -9  -1    0.33    0.21   1
  -6  -9  -1    0.72    0.23   1
  -6  -9  -1    0.51    0.24   1
   6   9   1    0.51    0.21   1
   6   9   1    0.71    0.26   1
   6   9   1    0.77    0.26   1
   6   9   1    0.15    0.19   1
  -7  -9  -1    0.42    0.24   1
  -7  -9  -1    0.34    0.22   1
  -7  -9  -1    0.49    0.22   1
   7   9   1    0.66    0.25   1
   7   9   1    0.35    0.22   1
   7   9   1    0.62    0.25   1
   7   9   1   -0.16    0.18   1
  -8  -9  -1   -0.15    0.19   1
  -8  -9  -1    0.06    0.21   1
  -8  -9  -1    0.08    0.21   1
   8   9   1   -0.07    0.22   1
   8   9   1    0.48    0.25   1
   8   9   1    0.26    0.23   1
   4 -10  -1   -0.09    0.19   1
   4 -10  -1    0.19    0.24   1
  -4  10   1    0.20    0.21   1
   3 -10  -1    0.08    0.22   1
   3 -10  -1    0.32    0.20   1
  -3  10   1    0.13    0.19   1
  -3  10   1   -0.18    0.17   1
   2 -10  -1    0.14    0.19   1
   2 -10  -1    0.18    0.18   1
  -2  10   1    0.13    0.20   1
  -2  10   1    0.03    0.19   1
   1 -10  -1    0.08    0.20   1
   1 -10  -1    0.09    0.15   1
  -1  10   1    0.27    0.18   1
  -1  10   1   -0.06    0.17   1
   0 -10  -1    0.85    0.24   1
   0 -10  -1    0.71    0.21   1
   0 -10  -1    0.13    0.19   1
   0  10   1    0.54    0.20   1
   0  10   1    0.73    0.22   1
  -1 -10  -1   -0.02    0.16   1
  -1 -10  -1    0.10    0.19   1
  -1 -10  -1    0.22    0.18   1
  -1 -10  -1    0.46    0.18   1
   1  10   1    0.28    0.18   1
   1  10   1    0.03    0.15   1
   1  10   1   -0.02    0.15   1
   1  10   1   -0.08    0.15   1
   1  10   1   -0.01    0.15   1
   2  10   3    4.66    0.43  -2
  -2 -10  -1    4.66    0.43   1
   2  10   3    4.86    0.45  -2
  -2 -10  -1    4.86    0.45   1
   2  10   3    4.20    0.44  -2
  -2 -10  -1    4.20    0.44   1
  -2 -10  -3    4.89    0.46  -2
   2  10   1    4.89    0.46   1
  -2 -10  -3    4.14    0.38  -2
   2  10   1    4.14    0.38   1
  -2 -10  -3    4.21    0.46  -2
   2  10   1    4.21    0.46   1
  -2 -10  -3    4.72    0.39  -2
   2  10   1    4.72    0.39   1
  -2 -10  -3    4.48    0.37  -2
   2  10   1    4.48    0.37   1
   3  10   3    1.32    0.28  -2
  -3 -10  -1    1.32    0.28   1
   3  10   3    1.50    0.28  -2
  -3 -10  -1    1.50    0.28   1
   3  10   3    1.57    0.29  -2
  -3 -10  -1    1.57    0.29   1
  -3 -10  -3    1.64    0.29  -2
   3  10   1    1.64    0.29   1
  -3 -10  -3    1.70    0.28  -2
   3  10   1    1.70    0.28   1
  -3 -10  -3    1.90    0.30  -2
   3  10   1    1.90    0.30   1
  -3 -10  -3    1.62    0.24  -2
   3  10   1    1.62    0.24   1
  -3 -10  -3    1.50    0.30  -2
   3  10   1    1.50    0.30   1
   4  10   3    0.74    0.22  -2
  -4 -10  -1    0.74    0.22   1
   4  10   3    0.63    0.24  -2
  -4 -10  -1    0.63    0.24   1
   4  10   3    0.83    0.25  -2
  -4 -10  -1    0.83    0.25   1
  -4 -10  -3    0.64    0.22  -2
   4  10   1    0.64    0.22   1
  -4 -10  -3    0.66    0.23  -2
   4  10   1    0.66    0.23   1
  -4 -10  -3    0.92    0.26  -2
   4  10   1    0.92    0.26   1
  -4 -10  -3    0.60    0.23  -2
   4  10   1    0.60    0.23   1
   5  10   3    3.27    0.39  -2
  -5 -10  -1    3.27    0.39   1
   5  10   3    4.08    0.44  -2
  -5 -10  -1    4.08    0.44   1
   5  10   3    4.39    0.46  -2
  -5 -10  -1    4.39    0.46   1
  -5 -10  -3    3.44    0.39  -2
   5  10   1    3.44    0.39   1
  -5 -10  -3    3.68    0.45  -2
   5  10   1    3.68    0.45   1
  -5 -10  -3    3.84    0.42  -2
   5  10   1    3.84    0.42   1
   6  10   3    2.38    0.37  -2
  -6 -10  -1    2.38    0.37   1
   6  10   3    2.42    0.36  -2
  -6 -10  -1    2.42    0.36   1
   6  10   3    2.39    0.37  -2
  -6 -10  -1    2.39    0.37   1
  -6 -10  -3    2.60    0.37  -2
   6  10   1    2.60    0.37   1
  -6 -10  -3    2.44    0.38  -2
   6  10   1    2.44    0.38   1
  -6 -10  -3    2.91    0.39  -2
   6  10   1    2.91    0.39   1
   7  10   3    0.99    0.29  -2
  -7 -10  -1    0.99    0.29   1
   7  10   3    0.39    0.23  -2
  -7 -10  -1    0.39    0.23   1
   7  10   3    0.46    0.22  -2
  -7 -10  -1    0.46    0.22   1
  -7 -10  -3    1.05    0.29  -2
   7  10   1    1.05    0.29   1
  -7 -10  -3    0.60    0.25  -2
   7  10   1    0.60    0.25   1
  -7 -10  -3    1.21    0.30  -2
   7  10   1    1.21    0.30   1
   2 -11  -1    0.04    0.21   1
  -2  11   1   -0.02    0.21   1
  -2  11   1    0.09    0.18   1
   1 -11  -1    0.13    0.21   1
   1 -11  -1   -0.01    0.17   1
  -1  11   1    0.02    0.19   1
  -1  11   1   -0.11    0.16   1
   0 -11  -1    0.13    0.22   1
   0 -11  -1    0.29    0.20   1
   0  11   1    0.32    0.22   1
   0  11   1    0.28    0.19   1
  -1 -11  -1    0.21    0.20   1
  -1 -11  -1    0.15    0.19   1
   1  11   1    0.08    0.17   1
   1  11   1   -0.11    0.14   1
   1  11   1    0.47    0.21   1
  -2 -11  -1    0.76    0.22   1
  -2 -11  -1    0.84    0.26   1
  -2 -11  -1    0.64    0.22   1
   2  11   1    0.83    0.25   1
   2  11   1    1.01    0.24   1
   2  11   1    0.71    0.21   1
   2  11   1    1.01    0.25   1
  -3 -11  -1    0.45    0.22   1
  -3 -11  -1    0.60    0.23   1
  -3 -11  -1    0.56    0.22   1
   3  11   1    0.19    0.21   1
   3  11   1    0.58    0.19   1
   3  11   1    0.33    0.19   1
   3  11   1    0.27    0.21   1
  -4 -11  -1    0.20    0.22   1
  -4 -11  -1    0.24    0.22   1
  -4 -11  -1    0.03    0.19   1
   4  11   1    0.24    0.20   1
   4  11   1    0.30    0.22   1
   4  11   1   -0.10    0.17   1
  -5 -11  -1   -0.15    0.18   1
  -5 -11  -1   -0.12    0.20   1
   5  11   1    0.02    0.18   1
   5  11   1    0.04    0.22   1
   5  11   1   -0.02    0.19   1
  -6 -11  -1    0.13    0.22   1
  -6 -11  -1    0.31    0.25   1
  -6 -11  -1    0.07    0.20   1
   6  11   1    0.15    0.24   1
   6  11   1    0.05    0.20   1
   6  11   1    0.24    0.25   1
   1 -12  -1    0.97    0.30   1
   1 -12  -1    0.69    0.24   1
  -1  12   1    0.74    0.28   1
  -1  12   1    0.90    0.26   1
   0 -12  -1    2.34    0.36   1
   0 -12  -1    1.92    0.37   1
   0  12   1    2.47    0.36   1
   0  12   1    2.47    0.38   1
  -1 -12  -1    0.06    0.21   1
  -1 -12  -1   -0.20    0.19   1
   1  12   1   -0.17    0.19   1
   1  12   1   -0.21    0.17   1
  -2 -12  -1    0.04    0.22   1
  -2 -12  -1   -0.16    0.16   1
   2  12   1   -0.13    0.18   1
   2  12   1   -0.04    0.16   1
   2  12   1    0.20    0.19   1
  -3 -12  -1    0.66    0.27   1
  -3 -12  -1    0.56    0.26   1
  -3 -12  -1    0.35    0.24   1
   3  12   1    0.64    0.25   1
   3  12   1    0.21    0.20   1
   3  12   1    0.30    0.24   1
  -4 -12  -1    0.77    0.26   1
  -4 -12  -1    0.66    0.25   1
  -4 -12  -1    0.56    0.28   1
   4  12   1    0.49    0.26   1
   4  12   1    0.74    0.27   1
   4  12   1    0.70    0.26   1
  -5 -12  -1    0.17    0.24   1
  -5 -12  -1    0.31    0.24   1
  -5 -12  -1    0.02    0.23   1
   5  12   1    0.28    0.24   1
   5  12   1    0.17    0.21   1
   5  12   1    0.30    0.22   1
   5  12  -2   -0.09    0.22   1
   5  12  -2   -0.41    0.18   1
   5  12  -2   -0.05    0.20   1
   4  12  -2   -0.04    0.20   1
   4  12  -2   -0.10    0.17   1
   4  12  -2    0.26    0.22   1
  -4 -12   2   -0.02    0.20   1
  -4 -12   2    0.32    0.21   1
   3  12  -2    0.59    0.25   1
   3  12  -2    0.23    0.19   1
   3  12  -2    0.28    0.23   1
  -3 -12   2    0.19    0.21   1
  -3 -12   2    0.39    0.26   1
  -3 -12   2    0.47    0.25   1
   2  12  -2    0.11    0.19   1
   2  12  -2    0.18    0.22   1
  -2 -12   2    0.32    0.22   1
  -2 -12   2    0.04    0.22   1
  -2 -12   2    0.30    0.23   1
   1  12  -2    1.40    0.31   1
   1  12  -2    1.04    0.27   1
  -1 -12   2    0.99    0.28   1
  -1 -12   2    1.14    0.30   1
   0  12  -2   -0.08    0.20   1
   0  12  -2    0.00    0.20   1
   0 -12   2    0.24    0.23   1
   0 -12   2   -0.05    0.20   1
   6  11  -2    1.39    0.32   1
   6  11  -2    1.59    0.35   1
   6  11  -2    1.56    0.33   1
  -6 -11   2    1.23    0.31   1
  -6 -11   2    1.23    0.30   1
   5  11  -2    1.34    0.29   1
   5  11  -2    1.12    0.30   1
   5  11  -2    1.01    0.24   1
   5  11  -2    1.06    0.28   1
  -5 -11   2    1.22    0.30   1
  -5 -11   2    1.19    0.29   1
   4  11  -2    0.99    0.22   1
   4  11  -2    0.79    0.26   1
   4  11  -2    0.23    0.22   1
   4  11  -2    0.83    0.25   1
  -4 -11   2    0.30    0.22   1
  -4 -11   2    0.30    0.22   1
  -4 -11   2    0.88    0.26   1
   3  11  -2    0.31    0.18   1
   3  11  -2    0.31    0.20   1
   3  11  -2    0.32    0.20   1
  -3 -11   2    0.23    0.21   1
  -3 -11   2   -0.09    0.17   1
  -3 -11   2    0.34    0.22   1
   2  11  -2   -0.34    0.16   1
   2  11  -2    0.14    0.17   1
   2  11  -2   -0.02    0.17   1
  -2 -11   2   -0.16    0.16   1
  -2 -11   2    0.07    0.19   1
  -2 -11   2   -0.08    0.18   1
   1  11  -2    0.98    0.24   1
   1  11  -2    1.30    0.29   1
  -1 -11   2    1.40    0.30   1
  -1 -11   2    1.38    0.30   1
   0  11  -2    0.20    0.20   1
   0 -11   2    0.14    0.20   1
   0 -11   2    0.22    0.22   1
  -1  11  -2   -0.17    0.20   1
  -1  11  -2    0.00    0.18   1
   1 -11   2   -0.35    0.17   1
   1 -11   2    0.08    0.21   1
  -2  11  -2   -0.23    0.20   1
   2 -11   2   -0.06    0.18   1
   2 -11   2    0.21    0.24   1
  -7 -10  -6    0.45    0.26  -2
   7  10  -2    0.45    0.26   1
  -7 -10  -6    0.27    0.23  -2
   7  10  -2    0.27    0.23   1
  -7 -10  -6    0.23    0.23  -2
   7  10  -2    0.23    0.23   1
   7  10   6    0.58    0.24  -2
  -7 -10   2    0.58    0.24   1
   7  10   6    0.37    0.22  -2
  -7 -10   2    0.37    0.22   1
  -6 -10  -6    0.16    0.22  -2
   6  10  -2    0.16    0.22   1
  -6 -10  -6    0.08    0.21  -2
   6  10  -2    0.08    0.21   1
  -6 -10  -6    0.11    0.19  -2
   6  10  -2    0.11    0.19   1
   6  10   6    0.03    0.19  -2
  -6 -10   2    0.03    0.19   1
   6  10   6   -0.02    0.17  -2
  -6 -10   2   -0.02    0.17   1
  -5 -10  -6    0.38    0.17  -2
   5  10  -2    0.38    0.17   1
  -5 -10  -6    0.19    0.20  -2
   5  10  -2    0.19    0.20   1
  -5 -10  -6    0.06    0.21  -2
   5  10  -2    0.06    0.21   1
  -5 -10  -6    0.14    0.19  -2
   5  10  -2    0.14    0.19   1
   5  10   6    0.29    0.20  -2
  -5 -10   2    0.29    0.20   1
   5  10   6    0.34    0.20  -2
  -5 -10   2    0.34    0.20   1
  -4 -10  -6    0.22    0.20  -2
   4  10  -2    0.22    0.20   1
  -4 -10  -6    0.50    0.19  -2
   4  10  -2    0.50    0.19   1
  -4 -10  -6    0.41    0.20  -2
   4  10  -2    0.41    0.20   1
  -4 -10  -6    0.34    0.21  -2
   4  10  -2    0.34    0.21   1
   4  10   6    0.09    0.18  -2
  -4 -10   2    0.09    0.18   1
   4  10   6    0.27    0.20  -2
  -4 -10   2    0.27    0.20   1
  -3 -10  -6   -0.09    0.17  -2
   3  10  -2   -0.09    0.17   1
  -3 -10  -6   -0.04    0.16  -2
   3  10  -2   -0.04    0.16   1
  -3 -10  -6    0.11    0.16  -2
   3  10  -2    0.11    0.16   1
  -3 -10  -6    0.06    0.18  -2
   3  10  -2    0.06    0.18   1
   3  10   6    0.23    0.18  -2
  -3 -10   2    0.23    0.18   1
   3  10   6   -0.12    0.15  -2
  -3 -10   2   -0.12    0.15   1
   3  10   6   -0.14    0.16  -2
  -3 -10   2   -0.14    0.16   1
  -2 -10  -6    0.17    0.16  -2
   2  10  -2    0.17    0.16   1
  -2 -10  -6    0.40    0.19  -2
   2  10  -2    0.40    0.19   1
  -2 -10  -6    0.47    0.20  -2
   2  10  -2    0.47    0.20   1
  -2 -10  -6    0.62    0.22  -2
   2  10  -2    0.62    0.22   1
   2  10   6    0.50    0.22  -2
  -2 -10   2    0.50    0.22   1
   2  10   6    0.54    0.22  -2
  -2 -10   2    0.54    0.22   1
   2  10   6    0.57    0.22  -2
  -2 -10   2    0.57    0.22   1
   1  10  -2    1.26    0.28   1
   1  10  -2    1.42    0.25   1
   1  10  -2    1.70    0.29   1
  -1 -10   2    1.58    0.30   1
  -1 -10   2    1.95    0.30   1
  -1 -10   2    1.22    0.28   1
   0  10  -2    0.70    0.22   1
   0 -10   2    0.42    0.21   1
   0 -10   2    0.53    0.20   1
   0 -10   2    0.89    0.25   1
  -1  10  -2    0.40    0.21   1
  -1  10  -2    0.66    0.22   1
   1 -10   2    0.25    0.21   1
   1 -10   2    0.42    0.21   1
  -2  10  -2    0.21    0.23   1
  -2  10  -2    0.46    0.19   1
   2 -10   2    0.09    0.18   1
   2 -10   2    0.20    0.20   1
  -3  10  -2    0.28    0.23   1
   3 -10   2    0.30    0.20   1
   3 -10   2    0.24    0.24   1
   8   9  -2    3.61    0.46   1
   8   9  -2    3.77    0.47   1
   8   9  -2    3.16    0.43   1
  -8  -9   2    3.07    0.42   1
  -8  -9   2    3.31    0.43   1
   7   9  -2    0.23    0.23   1
   7   9  -2    0.23    0.21   1
  -7  -9   2    0.17    0.22   1
  -7  -9   2    0.11    0.18   1
   6   9  -2    1.40    0.30   1
   6   9  -2    1.37    0.25   1
   6   9  -2    1.59    0.31   1
   6   9  -2    0.99    0.27   1
  -6  -9   2    1.09    0.27   1
  -6  -9   2    1.37    0.28   1
   5   9  -2    0.84    0.20   1
   5   9  -2    0.40    0.20   1
   5   9  -2    0.45    0.21   1
   5   9  -2    0.68    0.22   1
  -5  -9   2    0.53    0.20   1
  -5  -9   2    0.37    0.20   1
   4   9  -2    0.36    0.17   1
   4   9  -2    0.13    0.18   1
   4   9  -2    0.41    0.19   1
   4   9  -2    0.49    0.21   1
  -4  -9   2    0.28    0.18   1
  -4  -9   2    0.40    0.19   1
  -4  -9   2    0.04    0.17   1
   3   9  -2    1.28    0.25   1
   3   9  -2    1.00    0.22   1
   3   9  -2    1.33    0.23   1
   3   9  -2    1.26    0.23   1
  -3  -9   2    1.24    0.24   1
  -3  -9   2    1.20    0.24   1
  -3  -9   2    1.11    0.25   1
  -3  -9   2    0.99    0.22   1
   2   9  -2    0.79    0.21   1
   2   9  -2    0.74    0.19   1
   2   9  -2    0.43    0.17   1
   2   9  -2    0.49    0.18   1
  -2  -9   2    0.58    0.18   1
  -2  -9   2    0.56    0.17   1
  -2  -9   2    0.30    0.18   1
  -2  -9   2    0.57    0.18   1
   1   9  -2    1.21    0.24   1
   1   9  -2    1.05    0.23   1
   1   9  -2    1.35    0.22   1
   1   9  -2    1.06    0.23   1
  -1  -9   2    1.14    0.23   1
  -1  -9   2    1.03    0.24   1
  -1  -9   2    1.62    0.26   1
  -1  -9   2    1.26    0.25   1
   0   9  -2    0.48    0.21   1
   0   9  -2    0.44    0.19   1
   0   9  -2    0.40    0.18   1
   0  -9   2    0.53    0.17   1
   0  -9   2    0.51    0.17   1
   0  -9   2    1.07    0.24   1
   0  -9   2    0.41    0.20   1
  -1   9  -2    0.97    0.26   1
  -1   9  -2    1.88    0.27   1
  -1   9  -2    1.48    0.27   1
   1  -9   2    1.06    0.25   1
   1  -9   2    1.97    0.26   1
   1  -9   2    1.26    0.25   1
  -2   9  -2   -0.07    0.15   1
  -2   9  -2    0.06    0.19   1
  -2   9  -2    0.21    0.16   1
   2  -9   2    0.04    0.18   1
   2  -9   2    0.04    0.16   1
  -3   9  -2   -0.03    0.16   1
  -3   9  -2   -0.04    0.19   1
   3  -9   2    0.20    0.18   1
   3  -9   2    0.01    0.20   1
  -4   9  -2    0.15    0.19   1
  -4   9  -2    0.17    0.24   1
   4  -9   2    0.48    0.21   1
   4  -9   2    0.24    0.23   1
   8   8  -2    0.22    0.23   1
   8   8  -2    0.44    0.22   1
   8   8  -2    0.86    0.28   1
  -8  -8   2    0.60    0.23   1
  -8  -8   2    0.80    0.28   1
   7   8  -2    0.00    0.17   1
   7   8  -2   -0.17    0.17   1
   7   8  -2   -0.08    0.18   1
  -7  -8   2    0.22    0.19   1
  -7  -8   2    0.05    0.20   1
   6   8  -2    0.22    0.19   1
   6   8  -2   -0.01    0.16   1
   6   8  -2    0.14    0.15   1
   6   8  -2    0.05    0.17   1
  -6  -8   2    0.39    0.18   1
  -6  -8   2   -0.03    0.16   1
   5   8  -2    1.16    0.25   1
   5   8  -2    1.22    0.26   1
   5   8  -2    0.62    0.19   1
   5   8  -2    1.46    0.23   1
  -5  -8   2    1.03    0.22   1
  -5  -8   2    1.28    0.23   1
  -5  -8   2    0.74    0.21   1
   4   8  -2    0.73    0.20   1
   4   8  -2    0.46    0.17   1
   4   8  -2    0.46    0.15   1
   4   8  -2    0.23    0.15   1
   4   8  -2    0.75    0.20   1
  -4  -8   2    0.38    0.16   1
  -4  -8   2    0.51    0.19   1
  -4  -8   2    0.51    0.18   1
  -4  -8   2    0.47    0.18   1
   3   8  -2    0.84    0.18   1
   3   8  -2    0.69    0.20   1
   3   8  -2    0.72    0.20   1
   3   8  -2    0.80    0.18   1
   3   8  -2    0.41    0.17   1
  -3  -8   2    0.53    0.19   1
  -3  -8   2    0.45    0.17   1
  -3  -8   2    0.91    0.20   1
  -3  -8   2    0.74    0.19   1
   2   8  -2    0.29    0.16   1
   2   8  -2    0.06    0.14   1
   2   8  -2    0.36    0.15   1
   2   8  -2    0.14    0.14   1
   2   8  -2    0.20    0.14   1
  -2  -8   2    0.11    0.12   1
  -2  -8   2   -0.05    0.13   1
  -2  -8   2    0.11    0.14   1
  -2  -8   2    0.13    0.13   1
   1   8  -2    3.77    0.30   1
   1   8  -2    4.65    0.39   1
   1   8  -2    3.67    0.33   1
   1   8  -2    3.22    0.31   1
  -1  -8   2    4.74    0.36   1
  -1  -8   2    4.37    0.34   1
  -1  -8   2    4.28    0.37   1
  -1  -8   2    4.01    0.32   1
   0   8  -2    0.53    0.15   1
   0   8  -2    0.55    0.17   1
   0   8  -2    0.88    0.17   1
   0   8  -2    0.23    0.15   1
   0   8  -2    0.19    0.14   1
   0  -8   2    0.39    0.17   1
   0  -8   2    0.49    0.17   1
   0  -8   2    0.78    0.18   1
   0  -8   2    0.29    0.14   1
  -1   8  -2    0.27    0.17   1
  -1   8  -2    0.48    0.19   1
  -1   8  -2    0.67    0.17   1
   1  -8   2    0.66    0.20   1
   1  -8   2    0.56    0.20   1
   1  -8   2    0.58    0.16   1
  -2   8  -2    0.55    0.19   1
  -2   8  -2    0.52    0.19   1
  -2   8  -2    0.65    0.19   1
  -2   8  -2    0.73    0.22   1
   2  -8   2    0.79    0.21   1
   2  -8   2    0.46    0.20   1
  -3   8  -2    0.18    0.16   1
  -3   8  -2   -0.16    0.16   1
   3  -8   2    0.04    0.18   1
   3  -8   2    0.03    0.15   1
  -4   8  -2    0.46    0.22   1
  -4   8  -2    0.37    0.19   1
   4  -8   2    0.43    0.20   1
   4  -8   2    0.20    0.21   1
   4  -8   2    0.26    0.18   1
  -5   8  -2    0.17    0.19   1
  -5   8  -2    0.12    0.19   1
   5  -8   2    0.03    0.21   1
   5  -8   2    0.19    0.21   1
   9   7  -2    2.00    0.37   1
   9   7  -2    1.67    0.32   1
  -9  -7   2    1.38    0.33   1
  -9  -7   2    1.53    0.30   1
   8   7  -2    0.13    0.19   1
   8   7  -2    0.28    0.22   1
   8   7  -2   -0.02    0.18   1
  -8  -7   2   -0.09    0.17   1
  -8  -7   2    0.21    0.21   1
  -8  -7   2    0.10    0.17   1
   7   7  -2   -0.10    0.15   1
   7   7  -2    0.02    0.16   1
   7   7  -2   -0.08    0.17   1
   7   7  -2    0.13    0.19   1
  -7  -7   2    0.06    0.17   1
  -7  -7   2    0.10    0.16   1
   6   7  -2    0.09    0.17   1
   6   7  -2   -0.24    0.14   1
   6   7  -2   -0.01    0.14   1
   6   7  -2    0.05    0.15   1
  -6  -7   2    0.15    0.15   1
  -6  -7   2    0.02    0.14   1
  -6  -7   2   -0.14    0.14   1
  -6  -7   2    0.11    0.17   1
   5   7  -2   -0.14    0.14   1
   5   7  -2    0.05    0.14   1
   5   7  -2   -0.12    0.13   1
   5   7  -2    0.03    0.11   1
  -5  -7   2    0.15    0.15   1
  -5  -7   2    0.14    0.15   1
  -5  -7   2   -0.15    0.14   1
  -5  -7   2   -0.05    0.12   1
   4   7  -2    0.05    0.11   1
   4   7  -2    0.21    0.15   1
   4   7  -2    0.09    0.12   1
   4   7  -2   -0.05    0.12   1
   4   7  -2    0.24    0.16   1
  -4  -7   2    0.16    0.12   1
  -4  -7   2    0.23    0.13   1
  -4  -7   2    0.26    0.16   1
  -4  -7   2    0.07    0.13   1
   3   7  -2    3.60    0.27   1
   3   7  -2    3.23    0.28   1
   3   7  -2    3.09    0.31   1
   3   7  -2    3.88    0.36   1
   3   7  -2    3.06    0.30   1
  -3  -7   2    2.82    0.29   1
  -3  -7   2    3.73    0.33   1
  -3  -7   2    3.27    0.33   1
  -3  -7   2    3.13    0.30   1
   2   7  -2   -0.03    0.10   1
   2   7  -2    0.27    0.13   1
   2   7  -2    0.20    0.12   1
   2   7  -2    0.27    0.14   1
   2   7  -2    0.15    0.11   1
  -2  -7   2    0.14    0.14   1
  -2  -7   2    0.28    0.13   1
  -2  -7   2    0.30    0.14   1
  -2  -7   2    0.25    0.13   1
   1   7  -2    0.23    0.12   1
   1   7  -2    0.19    0.12   1
   1   7  -2    0.31    0.14   1
   1   7  -2    0.42    0.11   1
   1   7  -2    0.32    0.13   1
  -1  -7   2    0.24    0.13   1
  -1  -7   2    0.15    0.12   1
  -1  -7   2    0.45    0.15   1
  -1  -7   2    0.46    0.15   1
   0   7  -2    0.62    0.17   1
   0   7  -2    1.10    0.19   1
   0   7  -2    0.81    0.16   1
   0   7  -2    0.87    0.16   1
   0   7  -2    0.85    0.16   1
   0  -7   2    0.67    0.15   1
   0  -7   2    0.64    0.17   1
   0  -7   2    1.04    0.18   1
   0  -7   2    1.15    0.20   1
  -1   7  -2    1.60    0.22   1
  -1   7  -2    1.67    0.26   1
  -1   7  -2    1.54    0.22   1
  -1   7  -2    1.58    0.23   1
   1  -7   2    1.39    0.20   1
   1  -7   2    1.20    0.21   1
   1  -7   2    1.31    0.19   1
   1  -7   2    1.97    0.27   1
   1  -7   2    1.64    0.20   1
  -2   7  -2    0.58    0.21   1
  -2   7  -2    0.54    0.16   1
  -2   7  -2    0.39    0.16   1
  -2   7  -2    0.25    0.16   1
   2  -7   2    0.57    0.17   1
   2  -7   2    0.49    0.14   1
   2  -7   2    0.57    0.17   1
   2  -7   2    0.42    0.19   1
  -3   7  -2    0.16    0.17   1
  -3   7  -2    0.98    0.21   1
  -3   7  -2    0.47    0.17   1
  -3   7  -2    0.50    0.17   1
   3  -7   2    0.73    0.19   1
   3  -7   2    0.60    0.21   1
   3  -7   2    0.39    0.16   1
  -4   7  -2    4.00    0.40   1
  -4   7  -2    3.25    0.38   1
  -4   7  -2    4.45    0.36   1
   4  -7   2    2.95    0.35   1
   4  -7   2    3.22    0.35   1
   4  -7   2    2.76    0.37   1
  -5   7  -2    0.45    0.20   1
  -5   7  -2    0.22    0.20   1
  -5   7  -2    0.34    0.20   1
   5  -7   2    0.49    0.22   1
   5  -7   2    0.29    0.21   1
   5  -7   2   -0.06    0.18   1
   5  -7   2    0.26    0.16   1
  -6   7  -2    3.33    0.43   1
  -6   7  -2    4.22    0.44   1
  -6   7  -2    3.63    0.44   1
   6  -7   2    4.07    0.48   1
   6  -7   2    4.73    0.52   1
   6  -7   2    3.36    0.44   1
   8   6  -2   -0.10    0.15   1
   8   6  -2    0.00    0.16   1
   8   6  -2   -0.10    0.15   1
  -8  -6   2   -0.10    0.15   1
  -8  -6   2    0.30    0.19   1
  -8  -6   2    0.10    0.17   1
   7   6  -2    0.11    0.17   1
   7   6  -2    0.53    0.20   1
   7   6  -2    0.31    0.18   1
   7   6  -2    0.13    0.16   1
   7   6  -2    0.38    0.16   1
  -7  -6   2    0.66    0.20   1
  -7  -6   2    0.21    0.17   1
  -7  -6   2    0.24    0.18   1
   6   6  -2    6.45    0.42   1
   6   6  -2    6.60    0.39   1
   6   6  -2    6.22    0.41   1
   6   6  -2    6.71    0.45   1
   6   6  -2    6.30    0.43   1
  -6  -6   2    6.45    0.40   1
  -6  -6   2    6.10    0.42   1
  -6  -6   2    5.77    0.43   1
   5   6  -2    4.17    0.34   1
   5   6  -2    3.47    0.33   1
   5   6  -2    4.59    0.36   1
   5   6  -2    2.87    0.29   1
   5   6  -2    4.52    0.39   1
   5   6  -2    3.96    0.37   1
  -5  -6   2    3.12    0.34   1
  -5  -6   2    3.28    0.30   1
  -5  -6   2    3.28    0.32   1
  -5  -6   2    3.71    0.33   1
   4   6  -2    0.21    0.12   1
   4   6  -2    0.20    0.12   1
   4   6  -2    0.41    0.14   1
   4   6  -2    0.24    0.13   1
   4   6  -2    0.17    0.13   1
  -4  -6   2    0.13    0.11   1
  -4  -6   2    0.34    0.14   1
  -4  -6   2    0.08    0.12   1
  -4  -6   2    0.34    0.14   1
   3   6  -2    1.86    0.23   1
   3   6  -2    1.36    0.20   1
   3   6  -2    1.48    0.19   1
   3   6  -2    1.84    0.18   1
   3   6  -2    1.78    0.21   1
   3   6  -2    1.95    0.23   1
  -3  -6   2    1.31    0.20   1
  -3  -6   2    1.59    0.19   1
  -3  -6   2    1.52    0.20   1
  -3  -6   2    1.38    0.19   1
   2   6  -2    2.27    0.25   1
   2   6  -2    2.56    0.25   1
   2   6  -2    2.55    0.25   1
   2   6  -2    2.30    0.24   1
   2   6  -2    2.06    0.18   1
   2   6  -2    2.64    0.24   1
  -2  -6   2    2.70    0.26   1
  -2  -6   2    2.68    0.25   1
  -2  -6   2    2.52    0.25   1
  -2  -6   2    2.88    0.26   1
   1   6  -2    4.38    0.25   1
   1   6  -2    4.27    0.28   1
   1   6  -2    4.39    0.28   1
   1   6  -2    4.96    0.29   1
   1   6  -2    5.10    0.31   1
   1   6  -2    4.71    0.29   1
  -1  -6   2    4.49    0.29   1
  -1  -6   2    4.13    0.28   1
  -1  -6   2    4.75    0.30   1
  -1  -6   2    4.40    0.29   1
   0   6  -2   -0.02    0.09   1
   0   6  -2    0.01    0.09   1
   0   6  -2    0.05    0.10   1
   0   6  -2   -0.04    0.09   1
   0   6  -2   -0.21    0.08   1
   0  -6   2   -0.05    0.08   1
   0  -6   2    0.09    0.10   1
   0  -6   2    0.06    0.11   1
   0  -6   2   -0.04    0.07   1
   0  -6   2   -0.04    0.09   1
  -1   6  -2    5.40    0.28   1
  -1   6  -2    5.93    0.34   1
  -1   6  -2    5.95    0.29   1
  -1   6  -2    6.13    0.34   1
  -1   6  -2    5.87    0.33   1
   1  -6   2    5.65    0.31   1
   1  -6   2    5.63    0.32   1
   1  -6   2    5.34    0.36   1
   1  -6   2    5.54    0.34   1
   1  -6   2    5.76    0.31   1
   1  -6   2    5.84    0.29   1
  -2   6  -2    5.22    0.35   1
  -2   6  -2    5.72    0.32   1
  -2   6  -2    5.77    0.33   1
  -2   6  -2    5.28    0.39   1
  -2   6  -2    5.31    0.35   1
   2  -6   2    5.21    0.31   1
   2  -6   2    6.14    0.39   1
   2  -6   2    5.93    0.36   1
   2  -6   2    5.68    0.32   1
   2  -6   2    5.72    0.34   1
  -3   6  -2    3.58    0.32   1
  -3   6  -2    3.25    0.37   1
  -3   6  -2    3.18    0.31   1
  -3   6  -2    3.54    0.35   1
  -3   6  -2    3.92    0.28   1
   3  -6   2    3.84    0.30   1
   3  -6   2    3.47    0.36   1
   3  -6   2    3.24    0.32   1
   3  -6   2    3.55    0.33   1
  -4   6  -2    1.11    0.23   1
  -4   6  -2    0.32    0.17   1
  -4   6  -2    0.36    0.17   1
  -4   6  -2    0.57    0.23   1
   4  -6   2    0.77    0.19   1
   4  -6   2    0.36    0.17   1
   4  -6   2    0.69    0.20   1
   4  -6   2    0.67    0.22   1
  -5   6  -2    0.44    0.21   1
  -5   6  -2    0.12    0.17   1
  -5   6  -2    0.27    0.18   1
   5  -6   2    0.46    0.18   1
   5  -6   2    0.10    0.19   1
   5  -6   2    0.14    0.19   1
   5  -6   2    0.34    0.18   1
  -6   6  -2    1.07    0.28   1
  -6   6  -2    1.07    0.29   1
  -6   6  -2    0.67    0.24   1
   6  -6   2    0.71    0.24   1
   6  -6   2    1.36    0.31   1
   6  -6   2    1.57    0.33   1
  -7   6  -2    0.96    0.28   1
  -7   6  -2    0.22    0.24   1
  -7   6  -2    0.47    0.27   1
   7  -6   2    0.34    0.25   1
   7  -6   2    0.55    0.27   1
   7  -6   2    0.36    0.26   1
   8   5  -2    3.25    0.37   1
   8   5  -2    2.75    0.33   1
   8   5  -2    2.00    0.34   1
  -8  -5   2    1.87    0.28   1
  -8  -5   2    2.80    0.34   1
  -8  -5   2    2.23    0.30   1
  -7  -5  -4    1.60    0.27  -2
   7   5  -2    1.60    0.27   1
  -7  -5  -4    1.32    0.25  -2
   7   5  -2    1.32    0.25   1
  -7  -5  -4    1.98    0.26  -2
   7   5  -2    1.98    0.26   1
  -7  -5  -4    1.51    0.23  -2
   7   5  -2    1.51    0.23   1
  -7  -5  -4    1.69    0.26  -2
   7   5  -2    1.69    0.26   1
   7   5   4    1.42    0.26  -2
  -7  -5   2    1.42    0.26   1
   7   5   4    1.89    0.28  -2
  -7  -5   2    1.89    0.28   1
   7   5   4    1.67    0.25  -2
  -7  -5   2    1.67    0.25   1
   7   5   4    1.55    0.23  -2
  -7  -5   2    1.55    0.23   1
  -6  -5  -4    4.11    0.34  -2
   6   5  -2    4.11    0.34   1
  -6  -5  -4    4.66    0.34  -2
   6   5  -2    4.66    0.34   1
  -6  -5  -4    4.04    0.36  -2
   6   5  -2    4.04    0.36   1
  -6  -5  -4    4.46    0.32  -2
   6   5  -2    4.46    0.32   1
  -6  -5  -4    4.44    0.33  -2
   6   5  -2    4.44    0.33   1
  -6  -5  -4    4.46    0.32  -2
   6   5  -2    4.46    0.32   1
  -6  -5  -4    3.69    0.30  -2
   6   5  -2    3.69    0.30   1
  -6  -5  -4    4.66    0.31  -2
   6   5  -2    4.66    0.31   1
   6   5   4    4.17    0.33  -2
  -6  -5   2    4.17    0.33   1
   6   5   4    4.56    0.31  -2
  -6  -5   2    4.56    0.31   1
   6   5   4    4.52    0.32  -2
  -6  -5   2    4.52    0.32   1
   6   5   4    3.88    0.36  -2
  -6  -5   2    3.88    0.36   1
   6   5   4    4.00    0.33  -2
  -6  -5   2    4.00    0.33   1
  -5  -5  -4    2.10    0.25  -2
   5   5  -2    2.10    0.25   1
  -5  -5  -4    2.17    0.22  -2
   5   5  -2    2.17    0.22   1
  -5  -5  -4    2.39    0.28  -2
   5   5  -2    2.39    0.28   1
  -5  -5  -4    2.21    0.26  -2
   5   5  -2    2.21    0.26   1
  -5  -5  -4    1.87    0.23  -2
   5   5  -2    1.87    0.23   1
  -5  -5  -4    2.52    0.25  -2
   5   5  -2    2.52    0.25   1
   5   5   4    2.72    0.29  -2
  -5  -5   2    2.72    0.29   1
   5   5   4    2.27    0.24  -2
  -5  -5   2    2.27    0.24   1
   5   5   4    2.23    0.22  -2
  -5  -5   2    2.23    0.22   1
   5   5   4    2.41    0.26  -2
  -5  -5   2    2.41    0.26   1
  -4  -5  -4    0.52    0.13  -2
   4   5  -2    0.52    0.13   1
  -4  -5  -4    0.26    0.12  -2
   4   5  -2    0.26    0.12   1
  -4  -5  -4    0.13    0.08  -2
   4   5  -2    0.13    0.08   1
  -4  -5  -4    0.23    0.11  -2
   4   5  -2    0.23    0.11   1
  -4  -5  -4    0.22    0.12  -2
   4   5  -2    0.22    0.12   1
  -4  -5  -4    0.19    0.09  -2
   4   5  -2    0.19    0.09   1
  -4  -5  -4    0.26    0.13  -2
   4   5  -2    0.26    0.13   1
   4   5   4   -0.03    0.09  -2
  -4  -5   2   -0.03    0.09   1
   4   5   4    0.23    0.12  -2
  -4  -5   2    0.23    0.12   1
   4   5   4    0.13    0.12  -2
  -4  -5   2    0.13    0.12   1
   4   5   4    0.15    0.11  -2
  -4  -5   2    0.15    0.11   1
   4   5   4    0.32    0.09  -2
  -4  -5   2    0.32    0.09   1
  -3  -5  -4    1.80    0.17  -2
   3   5  -2    1.80    0.17   1
  -3  -5  -4    1.84    0.19  -2
   3   5  -2    1.84    0.19   1
  -3  -5  -4    1.82    0.22  -2
   3   5  -2    1.82    0.22   1
  -3  -5  -4    2.21    0.21  -2
   3   5  -2    2.21    0.21   1
  -3  -5  -4    2.06    0.22  -2
   3   5  -2    2.06    0.22   1
  -3  -5  -4    2.02    0.22  -2
   3   5  -2    2.02    0.22   1
   3   5   4    1.92    0.22  -2
  -3  -5   2    1.92    0.22   1
   3   5   4    1.71    0.19  -2
  -3  -5   2    1.71    0.19   1
   3   5   4    2.06    0.20  -2
  -3  -5   2    2.06    0.20   1
   3   5   4    1.64    0.12  -2
  -3  -5   2    1.64    0.12   1
   3   5   4    2.01    0.22  -2
  -3  -5   2    2.01    0.22   1
  -2  -5  -4    2.80    0.18  -2
   2   5  -2    2.80    0.18   1
  -2  -5  -4    2.28    0.20  -2
   2   5  -2    2.28    0.20   1
  -2  -5  -4    1.97    0.21  -2
   2   5  -2    1.97    0.21   1
  -2  -5  -4    2.64    0.24  -2
   2   5  -2    2.64    0.24   1
  -2  -5  -4    2.23    0.21  -2
   2   5  -2    2.23    0.21   1
  -2  -5  -4    2.78    0.20  -2
   2   5  -2    2.78    0.20   1
   2   5   4    2.73    0.21  -2
  -2  -5   2    2.73    0.21   1
   2   5   4    2.10    0.22  -2
  -2  -5   2    2.10    0.22   1
   2   5   4    3.03    0.25  -2
  -2  -5   2    3.03    0.25   1
   2   5   4    2.41    0.20  -2
  -2  -5   2    2.41    0.20   1
  -1  -5  -4    0.81    0.12  -2
   1   5  -2    0.81    0.12   1
  -1  -5  -4    0.77    0.14  -2
   1   5  -2    0.77    0.14   1
  -1  -5  -4    0.75    0.13  -2
   1   5  -2    0.75    0.13   1
  -1  -5  -4    0.64    0.13  -2
   1   5  -2    0.64    0.13   1
  -1  -5  -4    0.49    0.13  -2
   1   5  -2    0.49    0.13   1
  -1  -5  -4    0.89    0.15  -2
   1   5  -2    0.89    0.15   1
   1   5   4    0.47    0.13  -2
  -1  -5   2    0.47    0.13   1
   1   5   4    0.83    0.14  -2
  -1  -5   2    0.83    0.14   1
   1   5   4    0.82    0.09  -2
  -1  -5   2    0.82    0.09   1
   1   5   4    1.03    0.15  -2
  -1  -5   2    1.03    0.15   1
   1   5   4    0.41    0.13  -2
  -1  -5   2    0.41    0.13   1
   0  -5  -4   10.24    0.43  -2
   0   5  -2   10.24    0.43   1
   0  -5  -4   10.33    0.48  -2
   0   5  -2   10.33    0.48   1
   0  -5  -4   11.26    0.46  -2
   0   5  -2   11.26    0.46   1
   0  -5  -4   11.45    0.45  -2
   0   5  -2   11.45    0.45   1
   0  -5  -4   11.12    0.39  -2
   0   5  -2   11.12    0.39   1
   0   5   4   10.72    0.45  -2
   0  -5   2   10.72    0.45   1
   0   5   4   10.66    0.41  -2
   0  -5   2   10.66    0.41   1
   0   5   4   10.72    0.47  -2
   0  -5   2   10.72    0.47   1
   0   5   4   10.97    0.46  -2
   0  -5   2   10.97    0.46   1
   0   5   4   10.49    0.46  -2
   0  -5   2   10.49    0.46   1
   1  -5  -4    5.42    0.25  -2
  -1   5  -2    5.42    0.25   1
   1  -5  -4    5.50    0.29  -2
  -1   5  -2    5.50    0.29   1
   1  -5  -4    4.94    0.30  -2
  -1   5  -2    4.94    0.30   1
   1  -5  -4    4.54    0.31  -2
  -1   5  -2    4.54    0.31   1
   1  -5  -4    5.39    0.26  -2
  -1   5  -2    5.39    0.26   1
   1  -5  -4    4.78    0.29  -2
  -1   5  -2    4.78    0.29   1
  -1   5   4    5.57    0.28  -2
   1  -5   2    5.57    0.28   1
  -1   5   4    5.01    0.28  -2
   1  -5   2    5.01    0.28   1
  -1   5   4    5.39    0.31  -2
   1  -5   2    5.39    0.31   1
  -1   5   4    5.08    0.27  -2
   1  -5   2    5.08    0.27   1
  -1   5   4    5.01    0.31  -2
   1  -5   2    5.01    0.31   1
  -1   5   4    5.16    0.26  -2
   1  -5   2    5.16    0.26   1
  -2   5  -2   27.45    0.95   1
  -2   5  -2   27.19    1.03   1
  -2   5  -2   27.54    0.97   1
  -2   5  -2   26.73    0.99   1
  -2   5  -2   27.95    0.95   1
   2  -5   2   27.49    0.95   1
   2  -5   2   27.60    0.97   1
   2  -5   2   27.66    0.92   1
   2  -5   2   26.13    1.00   1
   2  -5   2   27.67    0.93   1
   2  -5   2   27.10    0.97   1
  -4   5  -2    1.76    0.24   1
  -4   5  -2    2.04    0.28   1
  -4   5  -2    1.92    0.24   1
  -4   5  -2    1.98    0.29   1
   4  -5   2    1.90    0.28   1
   4  -5   2    2.51    0.29   1
   4  -5   2    1.55    0.22   1
   4  -5   2    1.94    0.25   1
  -5   5  -2    5.43    0.41   1
  -5   5  -2    5.95    0.40   1
  -5   5  -2    5.06    0.50   1
  -5   5  -2    5.25    0.42   1
   5  -5   2    5.33    0.44   1
   5  -5   2    5.99    0.43   1
   5  -5   2    4.62    0.35   1
   5  -5   2    5.47    0.43   1
  -6   5  -2    0.18    0.18   1
  -6   5  -2    0.32    0.20   1
  -6   5  -2    0.57    0.22   1
   6  -5   2    0.31    0.19   1
   6  -5   2    0.52    0.22   1
   6  -5   2    0.23    0.21   1
   6  -5   2    0.56    0.24   1
  -7   5  -2    1.16    0.27   1
  -7   5  -2    0.56    0.23   1
  -7   5  -2    0.75    0.26   1
   7  -5   2    0.79    0.27   1
   7  -5   2    0.62    0.26   1
   7  -5   2    1.12    0.31   1
   8   4  -2   -0.03    0.15   1
   8   4  -2    0.55    0.19   1
  -8  -4   2   -0.04    0.17   1
  -8  -4   2    0.00    0.17   1
  -8  -4   2    0.31    0.16   1
   7   4  -2    0.04    0.14   1
   7   4  -2    0.18    0.14   1
   7   4  -2    0.10    0.13   1
   7   4  -2    0.25    0.15   1
   7   4  -2    0.18    0.15   1
   7   4  -2   -0.04    0.12   1
   7   4  -2    0.05    0.13   1
   7   4  -2    0.08    0.17   1
   7   4  -2   -0.06    0.13   1
   7   4  -2   -0.01    0.12   1
  -7  -4   2    0.19    0.14   1
  -7  -4   2    0.21    0.15   1
  -7  -4   2   -0.07    0.15   1
  -7  -4   2   -0.01    0.11   1
  -7  -4   2   -0.02    0.13   1
  -7  -4   2    0.06    0.13   1
  -7  -4   2    0.11    0.13   1
   6   4  -2    0.02    0.13   1
   6   4  -2   -0.13    0.12   1
   6   4  -2   -0.03    0.11   1
   6   4  -2    0.00    0.10   1
   6   4  -2   -0.03    0.11   1
   6   4  -2    0.11    0.12   1
   6   4  -2   -0.04    0.11   1
   6   4  -2   -0.10    0.11   1
   6   4  -2    0.05    0.11   1
   6   4  -2    0.03    0.13   1
   6   4  -2    0.05    0.11   1
  -6  -4   2   -0.12    0.10   1
  -6  -4   2    0.07    0.13   1
  -6  -4   2    0.07    0.13   1
  -6  -4   2    0.10    0.11   1
  -6  -4   2    0.07    0.11   1
  -6  -4   2    0.08    0.12   1
   5   4  -2    1.04    0.16   1
   5   4  -2    0.56    0.14   1
   5   4  -2    0.94    0.15   1
   5   4  -2    0.91    0.17   1
   5   4  -2    0.65    0.14   1
   5   4  -2    0.98    0.16   1
   5   4  -2    0.73    0.15   1
   5   4  -2    0.59    0.16   1
   5   4  -2    0.46    0.13   1
   5   4  -2    0.89    0.16   1
   5   4  -2    0.80    0.15   1
  -5  -4   2    0.52    0.13   1
  -5  -4   2    0.53    0.13   1
  -5  -4   2    0.91    0.14   1
  -5  -4   2    0.78    0.15   1
  -5  -4   2    0.91    0.18   1
  -5  -4   2    0.88    0.15   1
   4   4  -2    6.71    0.35   1
   4   4  -2    6.48    0.34   1
   4   4  -2    6.82    0.33   1
   4   4  -2    6.92    0.34   1
   4   4  -2    6.61    0.36   1
   4   4  -2    6.24    0.32   1
   4   4  -2    7.30    0.31   1
   4   4  -2    6.62    0.31   1
   4   4  -2    7.25    0.37   1
   4   4  -2    6.04    0.31   1
   4   4  -2    5.96    0.34   1
  -4  -4   2    6.95    0.36   1
  -4  -4   2    6.06    0.31   1
  -4  -4   2    6.82    0.34   1
  -4  -4   2    6.28    0.34   1
  -4  -4   2    7.20    0.31   1
   3   4  -2  140.43    4.35   1
   3   4  -2  138.94    4.35   1
   3   4  -2  149.43    4.26   1
   3   4  -2  142.83    4.33   1
   3   4  -2  144.50    4.31   1
   3   4  -2  140.43    4.33   1
   3   4  -2  141.39    4.35   1
   3   4  -2  142.38    4.32   1
   3   4  -2  142.45    4.35   1
  -3  -4   2  141.45    4.36   1
  -3  -4   2  145.22    4.33   1
  -3  -4   2  146.45    4.31   1
  -3  -4   2  138.99    4.34   1
  -3  -4   2  148.85    4.27   1
   2   4  -2   11.68    0.47   1
   2   4  -2   11.15    0.47   1
   2   4  -2   11.31    0.45   1
   2   4  -2   11.81    0.44   1
   2   4  -2   11.44    0.45   1
   2   4  -2   11.75    0.48   1
  -2  -4   2   11.35    0.46   1
  -2  -4   2   11.40    0.47   1
  -2  -4   2   11.09    0.48   1
  -2  -4   2   10.99    0.44   1
   1   4  -2   10.55    0.43   1
   1   4  -2    9.70    0.41   1
   1   4  -2   10.26    0.43   1
   1   4  -2   10.95    0.41   1
   1   4  -2   10.74    0.43   1
   1   4  -2   10.71    0.44   1
  -1  -4   2    9.73    0.42   1
  -1  -4   2   10.61    0.43   1
  -1  -4   2   10.61    0.42   1
  -1  -4   2   10.48    0.43   1
   0   4  -2   -0.12    0.07   1
   0   4  -2   -0.04    0.08   1
   0   4  -2   -0.08    0.08   1
   0   4  -2   -0.03    0.08   1
   0   4  -2   -0.07    0.07   1
   0   4  -2   -0.04    0.06   1
   0  -4   2    0.00    0.08   1
   0  -4   2    0.09    0.07   1
   0  -4   2   -0.09    0.07   1
   0  -4   2    0.07    0.09   1
   0  -4   2   -0.03    0.07   1
  -1   4  -2    0.48    0.13   1
  -1   4  -2    0.36    0.09   1
  -1   4  -2    0.35    0.11   1
  -1   4  -2    0.45    0.10   1
  -1   4  -2    0.35    0.10   1
  -1   4  -2    0.53    0.12   1
   1  -4   2    0.52    0.11   1
   1  -4   2    0.47    0.10   1
   1  -4   2    0.44    0.11   1
   1  -4   2    0.39    0.10   1
   1  -4   2    0.27    0.09   1
   1  -4   2    0.47    0.12   1
  -2   4  -2    2.98    0.20   1
  -2   4  -2    3.04    0.22   1
  -2   4  -2    2.66    0.24   1
  -2   4  -2    3.35    0.23   1
  -2   4  -2    2.75    0.23   1
   2  -4   2    2.93    0.25   1
   2  -4   2    2.57    0.21   1
   2  -4   2    2.89    0.22   1
   2  -4   2    3.02    0.18   1
   2  -4   2    3.02    0.22   1
   2  -4   2    3.21    0.19   1
  -3   4  -2   -0.05    0.09   1
  -3   4  -2   -0.02    0.09   1
  -3   4  -2    0.01    0.12   1
  -3   4  -2   -0.08    0.07   1
  -3   4  -2    0.05    0.10   1
   3  -4   2    0.01    0.07   1
   3  -4   2    0.01    0.11   1
   3  -4   2   -0.05    0.10   1
   3  -4   2    0.05    0.11   1
   3  -4   2    0.02    0.09   1
  -4   4  -2    0.16    0.14   1
  -4   4  -2    0.03    0.14   1
  -4   4  -2   -0.02    0.12   1
  -4   4  -2   -0.03    0.11   1
   4  -4   2    0.03    0.10   1
   4  -4   2   -0.04    0.12   1
   4  -4   2    0.04    0.12   1
   4  -4   2    0.05    0.13   1
  -5   4  -2    0.12    0.14   1
  -5   4  -2    0.15    0.16   1
  -5   4  -2    0.30    0.15   1
  -5   4  -2    0.03    0.14   1
   5  -4   2    0.08    0.14   1
   5  -4   2    0.10    0.12   1
   5  -4   2    0.19    0.17   1
   5  -4   2   -0.08    0.12   1
  -6   4  -2    0.19    0.18   1
  -6   4  -2    0.12    0.16   1
  -6   4  -2   -0.03    0.13   1
   6  -4   2    0.26    0.21   1
   6  -4   2   -0.09    0.15   1
   6  -4   2    0.01    0.12   1
   6  -4   2   -0.10    0.15   1
  -7   4  -2   -0.02    0.17   1
  -7   4  -2   -0.08    0.17   1
  -7   4  -2    0.03    0.16   1
   7  -4   2   -0.05    0.17   1
   7  -4   2    0.31    0.19   1
   7  -4   2    0.22    0.22   1
  -8   4  -2    0.37    0.24   1
  -8   4  -2    0.91    0.30   1
  -8   4  -2    0.66    0.27   1
   8  -4   2    0.48    0.26   1
   8  -4   2    0.69    0.30   1
   8  -4   2    0.37    0.26   1
   9   3  -2   -0.01    0.18   1
   9   3  -2    0.20    0.22   1
   9   3  -2    0.13    0.21   1
  -9  -3   2    0.19    0.20   1
  -9  -3   2   -0.08    0.18   1
   8   3  -2    0.53    0.19   1
   8   3  -2    0.18    0.17   1
   8   3  -2    0.67    0.21   1
   8   3  -2    0.28    0.19   1
  -8  -3   2    0.12    0.14   1
  -8  -3   2    0.21    0.18   1
  -8  -3   2    0.37    0.20   1
   7   3  -2    0.22    0.15   1
   7   3  -2    0.20    0.14   1
   7   3  -2    0.35    0.14   1
   7   3  -2    0.31    0.15   1
   7   3  -2    0.21    0.15   1
   7   3  -2    0.34    0.15   1
  -7  -3   2    0.55    0.17   1
  -7  -3   2    0.76    0.20   1
  -7  -3   2    0.43    0.15   1
  -7  -3   2    0.51    0.16   1
  -7  -3   2    0.41    0.14   1
  -7  -3   2    0.14    0.13   1
   6   3  -2   14.37    0.63   1
   6   3  -2   14.51    0.63   1
   6   3  -2   13.38    0.60   1
   6   3  -2   14.82    0.66   1
   6   3  -2   15.21    0.65   1
   6   3  -2   14.79    0.64   1
   6   3  -2   14.41    0.63   1
   6   3  -2   14.40    0.65   1
   6   3  -2   15.20    0.61   1
   6   3  -2   14.29    0.63   1
  -6  -3   2   16.18    0.64   1
  -6  -3   2   14.43    0.63   1
  -6  -3   2   14.42    0.64   1
  -6  -3   2   14.94    0.61   1
  -6  -3   2   15.06    0.63   1
   5   3  -2    4.94    0.28   1
   5   3  -2    3.85    0.27   1
   5   3  -2    3.78    0.26   1
   5   3  -2    3.97    0.27   1
   5   3  -2    4.44    0.28   1
   5   3  -2    4.71    0.29   1
   5   3  -2    5.10    0.29   1
   5   3  -2    3.63    0.26   1
   5   3  -2    4.66    0.29   1
   5   3  -2    4.26    0.28   1
   5   3  -2    5.09    0.30   1
  -5  -3   2    3.60    0.27   1
  -5  -3   2    4.19    0.26   1
  -5  -3   2    4.06    0.27   1
  -5  -3   2    4.53    0.28   1
   4   3  -2   24.16    0.85   1
   4   3  -2   24.03    0.88   1
   4   3  -2   24.85    0.87   1
   4   3  -2   24.90    0.84   1
   4   3  -2   24.34    0.86   1
   4   3  -2   24.95    0.85   1
   4   3  -2   25.39    0.88   1
   4   3  -2   24.28    0.87   1
   4   3  -2   24.33    0.86   1
   4   3  -2   24.94    0.85   1
  -4  -3   2   24.30    0.86   1
  -4  -3   2   24.99    0.88   1
  -4  -3   2   24.83    0.85   1
  -4  -3   2   23.88    0.87   1
  -4  -3   2   24.66    0.85   1
   3   3  -2   48.69    1.55   1
   3   3  -2   49.19    1.55   1
   3   3  -2   49.49    1.53   1
   3   3  -2   49.21    1.57   1
   3   3  -2   46.65    1.57   1
   3   3  -2   49.60    1.58   1
   3   3  -2   50.50    1.55   1
   3   3  -2   48.86    1.55   1
   3   3  -2   48.47    1.53   1
   3   3  -2   51.14    1.52   1
   3   3  -2   47.33    1.57   1
  -3  -3   2   50.60    1.58   1
  -3  -3   2   49.67    1.55   1
  -3  -3   2   50.92    1.52   1
  -3  -3   2   47.92    1.53   1
  -3  -3   2   46.75    1.57   1
   2   3  -2   25.94    0.89   1
   2   3  -2   26.82    0.87   1
   2   3  -2   26.88    0.87   1
   2   3  -2   26.78    0.90   1
   2   3  -2   27.45    0.90   1
   2   3  -2   26.16    0.89   1
   2   3  -2   26.28    0.87   1
  -2  -3   2   26.19    0.90   1
  -2  -3   2   27.06    0.86   1
  -2  -3   2   26.95    0.88   1
  -2  -3   2   25.42    0.89   1
   1   3  -2    7.35    0.30   1
   1   3  -2    7.09    0.31   1
   1   3  -2    7.62    0.31   1
   1   3  -2    7.63    0.32   1
   1   3  -2    7.44    0.31   1
   1   3  -2    7.19    0.31   1
  -1  -3   2    7.28    0.31   1
  -1  -3   2    7.81    0.31   1
  -1  -3   2    7.23    0.32   1
  -1  -3   2    7.53    0.32   1
   0   3  -2    0.86    0.11   1
   0   3  -2    0.66    0.11   1
   0   3  -2    0.75    0.10   1
   0   3  -2    0.82    0.11   1
   0   3  -2    0.55    0.09   1
   0  -3   2    0.71    0.10   1
   0  -3   2    0.85    0.12   1
   0  -3   2    1.01    0.12   1
   0  -3   2    0.92    0.12   1
  -1   3  -2   10.19    0.39   1
  -1   3  -2    9.83    0.42   1
  -1   3  -2   10.44    0.42   1
  -1   3  -2   10.36    0.39   1
  -1   3  -2    9.79    0.40   1
   1  -3   2    9.72    0.42   1
   1  -3   2   10.43    0.39   1
   1  -3   2   10.39    0.41   1
   1  -3   2   10.89    0.40   1
   1  -3   2   10.43    0.39   1
   1  -3   2   10.35    0.38   1
  -2   3  -2    5.84    0.29   1
  -2   3  -2    5.82    0.26   1
  -2   3  -2    5.52    0.30   1
  -2   3  -2    5.07    0.31   1
  -2   3  -2    5.63    0.29   1
   2  -3   2    5.60    0.29   1
   2  -3   2    5.48    0.25   1
   2  -3   2    5.87    0.30   1
   2  -3   2    5.69    0.24   1
   2  -3   2    5.44    0.29   1
   2  -3   2    5.40    0.31   1
  -3   3  -2    4.29    0.22   1
  -3   3  -2    4.04    0.28   1
  -3   3  -2    3.47    0.24   1
  -3   3  -2    3.63    0.26   1
  -3   3  -2    4.43    0.30   1
   3  -3   2    4.73    0.27   1
   3  -3   2    4.23    0.21   1
   3  -3   2    4.25    0.27   1
   3  -3   2    3.72    0.26   1
   3  -3   2    4.48    0.29   1
   3  -3   2    4.46    0.20   1
  -4   3  -2    0.31    0.14   1
  -4   3  -2    0.56    0.16   1
  -4   3  -2    0.85    0.13   1
  -4   3  -2    0.65    0.15   1
  -4   3  -2    0.57    0.15   1
   4  -3   2    0.39    0.12   1
   4  -3   2    0.56    0.16   1
   4  -3   2    0.43    0.14   1
   4  -3   2    0.72    0.18   1
  -5   3  -2    0.30    0.17   1
  -5   3  -2    0.29    0.13   1
  -5   3  -2    0.37    0.17   1
  -5   3  -2    0.27    0.17   1
   5  -3   2    0.48    0.17   1
   5  -3   2    0.52    0.16   1
   5  -3   2    0.09    0.15   1
   5  -3   2    0.40    0.19   1
  -6   3  -2    2.24    0.32   1
  -6   3  -2    3.18    0.36   1
  -6   3  -2    2.16    0.32   1
  -6   3  -2    3.27    0.33   1
   6  -3   2    3.01    0.36   1
   6  -3   2    3.16    0.38   1
   6  -3   2    2.85    0.36   1
   6  -3   2    2.53    0.28   1
  -7   3  -2    0.55    0.23   1
  -7   3  -2    0.04    0.19   1
  -7   3  -2    0.48    0.20   1
   7  -3   2    0.79    0.26   1
   7  -3   2    0.33    0.23   1
  -8   3  -2    0.50    0.23   1
  -8   3  -2    0.26    0.21   1
  -8   3  -2    0.65    0.26   1
   8  -3   2    0.99    0.29   1
   8  -3   2    0.46    0.26   1
   8  -3   2    0.49    0.26   1
   9   2  -2   -0.01    0.18   1
   9   2  -2   -0.05    0.19   1
   9   2  -2    0.08    0.21   1
  -9  -2   2   -0.18    0.18   1
  -9  -2   2   -0.15    0.17   1
   8   2  -2    0.13    0.18   1
   8   2  -2    0.04    0.17   1
   8   2  -2    0.03    0.17   1
   8   2  -2    0.38    0.18   1
  -8  -2   2    0.18    0.15   1
  -8  -2   2    0.14    0.16   1
   7   2  -2   19.33    0.82   1
   7   2  -2   18.06    0.81   1
   7   2  -2   18.03    0.78   1
   7   2  -2   19.13    0.77   1
   7   2  -2   19.54    0.82   1
   7   2  -2   17.95    0.77   1
  -7  -2   2   17.95    0.76   1
  -7  -2   2   17.24    0.75   1
  -7  -2   2   18.94    0.82   1
  -7  -2   2   18.87    0.92   1
  -7  -2   2   18.95    0.82   1
   6   2  -2    1.38    0.21   1
   6   2  -2    1.61    0.20   1
   6   2  -2    1.48    0.21   1
   6   2  -2    1.21    0.21   1
   6   2  -2    1.19    0.20   1
   6   2  -2    1.10    0.18   1
   6   2  -2    1.17    0.19   1
   6   2  -2    1.27    0.21   1
   6   2  -2    1.52    0.20   1
   6   2  -2    1.01    0.20   1
  -6  -2   2    1.04    0.20   1
  -6  -2   2    1.06    0.17   1
  -6  -2   2    1.45    0.20   1
  -6  -2   2    1.17    0.18   1
  -6  -2   2    1.43    0.19   1
  -6  -2   2    1.70    0.22   1
   5   2  -2   15.37    0.62   1
   5   2  -2   15.91    0.63   1
   5   2  -2   16.18    0.62   1
   5   2  -2   16.40    0.65   1
   5   2  -2   16.59    0.61   1
   5   2  -2   15.94    0.62   1
   5   2  -2   15.48    0.63   1
   5   2  -2   15.23    0.63   1
   5   2  -2   16.10    0.62   1
   5   2  -2   15.92    0.64   1
  -5  -2   2   15.17    0.62   1
  -5  -2   2   16.01    0.62   1
  -5  -2   2   15.91    0.62   1
  -5  -2   2   16.21    0.63   1
  -5  -2   2   15.55    0.64   1
   4   2  -2    2.32    0.18   1
   4   2  -2    2.18    0.19   1
   4   2  -2    2.33    0.19   1
   4   2  -2    2.38    0.19   1
   4   2  -2    2.01    0.19   1
   4   2  -2    2.57    0.18   1
   4   2  -2    2.16    0.20   1
   4   2  -2    2.18    0.17   1
   4   2  -2    2.10    0.20   1
   4   2  -2    2.21    0.20   1
   4   2  -2    2.43    0.21   1
  -4  -2   2    2.25    0.18   1
  -4  -2   2    2.00    0.19   1
  -4  -2   2    2.07    0.19   1
  -4  -2   2    1.99    0.18   1
   3   2  -2    9.73    0.37   1
   3   2  -2    9.59    0.39   1
   3   2  -2    9.17    0.39   1
   3   2  -2    9.47    0.38   1
   3   2  -2    8.98    0.38   1
   3   2  -2    9.76    0.37   1
   3   2  -2    8.88    0.36   1
   3   2  -2    9.18    0.38   1
   3   2  -2    9.25    0.37   1
   3   2  -2    9.34    0.39   1
   3   2  -2    9.12    0.39   1
  -3  -2   2    8.84    0.36   1
  -3  -2   2    8.94    0.38   1
  -3  -2   2    9.58    0.37   1
  -3  -2   2    9.08    0.39   1
   2   2  -2    0.30    0.08   1
   2   2  -2    0.18    0.07   1
   2   2  -2    0.06    0.08   1
   2   2  -2    0.18    0.07   1
   2   2  -2    0.21    0.06   1
   2   2  -2    0.26    0.08   1
   2   2  -2    0.21    0.07   1
   2   2  -2    0.24    0.06   1
   2   2  -2    0.16    0.07   1
  -2  -2   2    0.24    0.07   1
  -2  -2   2    0.20    0.06   1
  -2  -2   2    0.26    0.08   1
  -2  -2   2    0.20    0.06   1
   1   2  -2  360.11   11.24   1
   1   2  -2  393.13   11.17   1
   1   2  -2  385.71   11.15   1
   1   2  -2  380.16   11.17   1
   1   2  -2  378.79   11.15   1
   1   2  -2  376.21   11.16   1
   1   2  -2  366.24   11.16   1
  -1  -2   2  396.44   11.16   1
  -1  -2   2  377.83   11.17   1
  -1  -2   2  360.17   11.21   1
  -1  -2   2  395.27   11.17   1
   0   2  -2   65.56    1.98   1
   0   2  -2   62.74    1.97   1
   0   2  -2   63.92    1.97   1
   0   2  -2   63.63    1.97   1
   0   2  -2   66.28    1.97   1
   0  -2   2   64.74    1.96   1
   0  -2   2   66.47    1.97   1
   0  -2   2   65.81    1.98   1
   0  -2   2   66.02    1.97   1
   0  -2   2   65.23    1.98   1
   0  -2   2   65.38    1.97   1
  -1   2  -2   15.93    0.56   1
  -1   2  -2   15.76    0.58   1
  -1   2  -2   16.78    0.54   1
  -1   2  -2   17.50    0.59   1
  -1   2  -2   16.39    0.57   1
   1  -2   2   16.74    0.57   1
   1  -2   2   19.13    0.57   1
   1  -2   2   16.13    0.58   1
   1  -2   2   16.28    0.54   1
   1  -2   2   16.18    0.56   1
  -2   2  -2    8.19    0.30   1
  -2   2  -2    7.62    0.33   1
  -2   2  -2    9.03    0.38   1
  -2   2  -2    7.70    0.28   1
  -2   2  -2    7.68    0.35   1
  -2   2  -2    7.17    0.33   1
   2  -2   2    7.59    0.35   1
   2  -2   2    8.09    0.28   1
   2  -2   2    8.17    0.31   1
   2  -2   2    7.29    0.34   1
   2  -2   2    8.92    0.35   1
   2  -2   2    7.33    0.34   1
  -3   2  -2   -0.10    0.05   1
  -3   2  -2   -0.14    0.09   1
  -3   2  -2    0.08    0.09   1
  -3   2  -2    0.16    0.09   1
  -3   2  -2   -0.01    0.04   1
   3  -2   2    0.01    0.09   1
   3  -2   2    0.12    0.06   1
   3  -2   2    0.12    0.08   1
   3  -2   2    0.02    0.10   1
   3  -2   2    0.14    0.10   1
  -4   2  -2    1.58    0.18   1
  -4   2  -2    1.33    0.20   1
  -4   2  -2    1.53    0.20   1
  -4   2  -2    1.80    0.14   1
  -4   2  -2    1.58    0.21   1
   4  -2   2    1.42    0.20   1
   4  -2   2    1.17    0.19   1
   4  -2   2    1.51    0.13   1
   4  -2   2    1.82    0.15   1
   4  -2   2    1.69    0.23   1
   4  -2   2    1.60    0.19   1
  -5   2  -2    0.41    0.17   1
  -5   2  -2    0.55    0.14   1
  -5   2  -2    0.47    0.16   1
  -5   2  -2    0.25    0.14   1
   5  -2   2    0.34    0.13   1
   5  -2   2    0.54    0.17   1
   5  -2   2    0.26    0.15   1
   5  -2   2    0.19    0.14   1
  -6   2  -2    3.28    0.39   1
  -6   2  -2    3.15    0.33   1
  -6   2  -2    3.18    0.34   1
  -6   2  -2    3.30    0.30   1
   6  -2   2    2.52    0.32   1
   6  -2   2    2.05    0.29   1
   6  -2   2    2.80    0.29   1
   6  -2   2    2.78    0.33   1
  -7   2  -2    4.88    0.46   1
  -7   2  -2    5.37    0.39   1
  -7   2  -2    5.09    0.43   1
   7  -2   2    5.56    0.46   1
   7  -2   2    5.80    0.40   1
   7  -2   2    4.27    0.44   1
   7  -2   2    4.23    0.45   1
  -8   2  -2    0.14    0.19   1
  -8   2  -2    0.07    0.27   1
  -8   2  -2    0.22    0.21   1
   8  -2   2   -0.06    0.18   1
   8  -2   2    0.04    0.21   1
   8  -2   2    0.19    0.21   1
   9   1  -2    0.14    0.20   1
   9   1  -2    0.39    0.24   1
   9   1  -2    0.55    0.25   1
  -9  -1   2   -0.03    0.18   1
  -9  -1   2   -0.10    0.18   1
  -9  -1   2   -0.08    0.20   1
   8   1  -2    1.23    0.26   1
   8   1  -2    1.81    0.32   1
   8   1  -2    0.94    0.25   1
   8   1  -2    1.13    0.27   1
  -8  -1   2    1.71    0.27   1
  -8  -1   2    0.88    0.36   1
  -8  -1   2    1.16    0.27   1
   7   1  -2    3.34    0.35   1
   7   1  -2    4.14    0.37   1
   7   1  -2    3.74    0.39   1
   7   1  -2    3.32    0.36   1
   7   1  -2    3.49    0.36   1
  -7  -1   2    3.47    0.32   1
  -7  -1   2    3.89    0.40   1
  -7  -1   2    4.12    0.32   1
  -7  -1   2    4.46    0.43   1
   6   1  -2   16.65    0.75   1
   6   1  -2   17.73    0.71   1
   6   1  -2   17.56    0.71   1
   6   1  -2   16.90    0.71   1
   6   1  -2   17.51    0.75   1
   6   1  -2   17.22    0.70   1
   6   1  -2   17.06    0.75   1
   6   1  -2   16.79    0.71   1
  -6  -1   2   17.99    0.76   1
  -6  -1   2   18.67    0.71   1
  -6  -1   2   17.73    0.70   1
  -6  -1   2   17.80    0.71   1
  -6  -1   2   18.90    0.77   1
   5   1  -2    2.18    0.25   1
   5   1  -2    2.24    0.18   1
   5   1  -2    1.99    0.19   1
   5   1  -2    2.32    0.25   1
   5   1  -2    2.51    0.24   1
   5   1  -2    1.95    0.20   1
   5   1  -2    2.26    0.24   1
   5   1  -2    2.59    0.24   1
   5   1  -2    2.12    0.22   1
   5   1  -2    2.10    0.20   1
  -5  -1   2    1.90    0.19   1
  -5  -1   2    2.39    0.19   1
  -5  -1   2    2.20    0.24   1
  -5  -1   2    1.60    0.19   1
  -5  -1   2    2.17    0.22   1
   4   1  -2    2.20    0.17   1
   4   1  -2    1.85    0.20   1
   4   1  -2    2.41    0.21   1
   4   1  -2    2.59    0.18   1
   4   1  -2    2.26    0.16   1
   4   1  -2    2.42    0.18   1
   4   1  -2    2.48    0.19   1
   4   1  -2    2.12    0.21   1
   4   1  -2    2.51    0.19   1
   4   1  -2    2.21    0.18   1
  -4  -1   2    2.33    0.18   1
  -4  -1   2    2.26    0.19   1
  -4  -1   2    2.50    0.21   1
  -4  -1   2    2.79    0.18   1
   3   1  -2    8.85    0.39   1
   3   1  -2    9.68    0.38   1
   3   1  -2    8.99    0.38   1
   3   1  -2    9.68    0.36   1
   3   1  -2    9.52    0.37   1
   3   1  -2    9.45    0.38   1
   3   1  -2    9.27    0.38   1
   3   1  -2    8.61    0.39   1
   3   1  -2    9.59    0.39   1
   3   1  -2    9.89    0.37   1
  -3  -1   2    9.76    0.37   1
  -3  -1   2    9.81    0.38   1
  -3  -1   2    9.05    0.39   1
  -3  -1   2    9.57    0.38   1
   2   1  -2   74.93    2.29   1
   2   1  -2   74.89    2.28   1
   2   1  -2   76.23    2.27   1
   2   1  -2   75.80    2.29   1
   2   1  -2   75.71    2.28   1
   2   1  -2   76.30    2.29   1
   2   1  -2   71.34    2.28   1
   2   1  -2   75.37    2.28   1
   2   1  -2   76.50    2.27   1
  -2  -1   2   75.58    2.26   1
  -2  -1   2   76.12    2.28   1
  -2  -1   2   75.51    2.28   1
  -2  -1   2   74.96    2.26   1
   1   1  -2   10.90    0.39   1
   1   1  -2   11.56    0.35   1
   1   1  -2   10.29    0.38   1
   1   1  -2   10.99    0.39   1
   1   1  -2   10.91    0.38   1
  -1  -1   2   10.89    0.39   1
  -1  -1   2   11.54    0.35   1
   0   1  -2    0.11    0.05   1
   0   1  -2    0.09    0.04   1
   0  -1   2    0.06    0.04   1
   0  -1   2    0.07    0.04   1
   0  -1   2    0.11    0.04   1
  -1   1  -2   63.80    1.97   1
  -1   1  -2   65.22    1.97   1
  -1   1  -2   64.87    1.96   1
  -1   1  -2   65.14    1.96   1
  -1   1  -2   65.27    1.91   1
   1  -1   2   65.52    1.91   1
   1  -1   2   65.92    1.91   1
   1  -1   2   60.82    1.96   1
   1  -1   2   63.45    1.96   1
   1  -1   2   64.23    1.96   1
   1  -1   2   65.50    1.97   1
   1  -1   2   65.46    1.98   1
  -2   1  -2    3.23    0.20   1
  -2   1  -2    3.41    0.17   1
  -2   1  -2    3.34    0.20   1
  -2   1  -2    3.52    0.12   1
  -2   1  -2    3.11    0.20   1
   2  -1   2    3.37    0.12   1
   2  -1   2    3.53    0.20   1
   2  -1   2    2.90    0.18   1
   2  -1   2    3.34    0.17   1
   2  -1   2    3.37    0.19   1
   2  -1   2    3.33    0.20   1
  -3   1  -2   13.91    0.54   1
  -3   1  -2   12.91    0.56   1
  -3   1  -2   14.00    0.54   1
  -3   1  -2   13.38    0.49   1
  -3   1  -2   13.33    0.43   1
   3  -1   2   12.93    0.53   1
   3  -1   2   13.52    0.43   1
   3  -1   2   14.04    0.49   1
   3  -1   2   12.69    0.51   1
   3  -1   2   13.70    0.54   1
   3  -1   2   13.52    0.54   1
  -4   1  -2    8.33    0.31   1
  -4   1  -2    8.43    0.44   1
  -4   1  -2    8.56    0.42   1
  -4   1  -2    9.13    0.38   1
  -4   1  -2    8.39    0.42   1
   4  -1   2    8.84    0.36   1
   4  -1   2    8.74    0.31   1
   4  -1   2    8.19    0.41   1
   4  -1   2    7.88    0.41   1
   4  -1   2    8.52    0.39   1
   4  -1   2    8.42    0.43   1
  -5   1  -2    0.99    0.15   1
  -5   1  -2    0.54    0.15   1
  -5   1  -2    0.68    0.17   1
  -5   1  -2    0.95    0.22   1
   5  -1   2    0.93    0.18   1
   5  -1   2    0.49    0.15   1
   5  -1   2    1.22    0.18   1
   5  -1   2    0.83    0.18   1
  -6   1  -2   -0.05    0.13   1
  -6   1  -2    0.08    0.13   1
  -6   1  -2    0.01    0.16   1
  -6   1  -2    0.09    0.15   1
   6  -1   2    0.16    0.15   1
   6  -1   2   -0.18    0.11   1
   6  -1   2    0.09    0.12   1
   6  -1   2    0.03    0.14   1
  -7   1  -2    1.24    0.26   1
  -7   1  -2    1.11    0.25   1
  -7   1  -2    1.44    0.23   1
  -7   1  -2    0.78    0.27   1
   7  -1   2    1.09    0.26   1
   7  -1   2    1.56    0.30   1
   7  -1   2    1.12    0.26   1
   7  -1   2    0.96    0.21   1
  -8   1  -2    0.07    0.19   1
  -8   1  -2    0.07    0.18   1
   8  -1   2   -0.07    0.17   1
   8  -1   2   -0.02    0.20   1
   8  -1   2   -0.20    0.18   1
  -9   1  -2   -0.07    0.22   1
  -9   1  -2    0.37    0.24   1
   9  -1   2    0.24    0.24   1
   9  -1   2    0.41    0.24   1
   9  -1   2    0.63    0.31   1
   9   0  -2    0.60    0.28   1
   9   0  -2    0.44    0.26   1
   9   0  -2    0.94    0.28   1
  -9   0   2    0.92    0.31   1
  -9   0   2    0.61    0.24   1
  -9   0   2    0.86    0.26   1
   8   0  -2    0.68    0.24   1
   8   0  -2    0.49    0.20   1
   8   0  -2    0.86    0.25   1
   8   0  -2    0.18    0.18   1
  -8   0   2    0.58    0.24   1
  -8   0   2    0.21    0.19   1
   7   0  -2    1.04    0.24   1
   7   0  -2    0.95    0.22   1
   7   0  -2    0.85    0.22   1
   7   0  -2    0.62    0.21   1
  -7   0   2    0.66    0.21   1
  -7   0   2    0.62    0.21   1
  -7   0   2    0.79    0.19   1
   6   0  -2    6.75    0.43   1
   6   0  -2    6.60    0.40   1
   6   0  -2    6.54    0.42   1
   6   0  -2    6.42    0.36   1
   6   0  -2    6.29    0.38   1
   6   0  -2    6.54    0.41   1
  -6   0   2    6.57    0.36   1
  -6   0   2    6.15    0.37   1
  -6   0   2    5.99    0.41   1
  -6   0   2    6.14    0.42   1
   5   0  -2    1.81    0.22   1
   5   0  -2    1.82    0.21   1
   5   0  -2    2.08    0.25   1
   5   0  -2    1.73    0.21   1
   5   0  -2    1.84    0.17   1
   5   0  -2    2.16    0.22   1
   5   0  -2    1.64    0.19   1
  -5   0   2    2.00    0.24   1
  -5   0   2    1.76    0.20   1
  -5   0   2    1.73    0.23   1
  -5   0   2    1.54    0.18   1
  -4   0  -2   35.12    1.18  -2
   4   0  -2   35.12    1.18   1
  -4   0  -2   36.87    1.20  -2
   4   0  -2   36.87    1.20   1
  -4   0  -2   36.32    1.20  -2
   4   0  -2   36.32    1.20   1
  -4   0  -2   37.34    1.16  -2
   4   0  -2   37.34    1.16   1
  -4   0  -2   36.18    1.15  -2
   4   0  -2   36.18    1.15   1
  -4   0  -2   35.25    1.22  -2
   4   0  -2   35.25    1.22   1
  -4   0  -2   36.41    1.22  -2
   4   0  -2   36.41    1.22   1
  -4   0  -2   33.88    1.22  -2
   4   0  -2   33.88    1.22   1
  -4   0  -2   36.73    1.19  -2
   4   0  -2   36.73    1.19   1
   4   0   2   35.16    1.22  -2
  -4   0   2   35.16    1.22   1
   4   0   2   36.40    1.14  -2
  -4   0   2   36.40    1.14   1
   4   0   2   35.45    1.19  -2
  -4   0   2   35.45    1.19   1
   4   0   2   36.73    1.16  -2
  -4   0   2   36.73    1.16   1
   4   0   2   35.54    1.19  -2
  -4   0   2   35.54    1.19   1
  -3   0  -2   57.84    1.85  -2
   3   0  -2   57.84    1.85   1
  -3   0  -2   60.15    1.88  -2
   3   0  -2   60.15    1.88   1
  -3   0  -2   60.56    1.85  -2
   3   0  -2   60.56    1.85   1
  -3   0  -2   59.97    1.81  -2
   3   0  -2   59.97    1.81   1
  -3   0  -2   60.09    1.81  -2
   3   0  -2   60.09    1.81   1
  -3   0  -2   58.67    1.85  -2
   3   0  -2   58.67    1.85   1
  -3   0  -2   59.32    1.84  -2
   3   0  -2   59.32    1.84   1
  -3   0  -2   60.83    1.83  -2
   3   0  -2   60.83    1.83   1
  -3   0  -2   57.89    1.86  -2
   3   0  -2   57.89    1.86   1
  -3   0  -2   58.22    1.87  -2
   3   0  -2   58.22    1.87   1
   3   0   2   60.19    1.85  -2
  -3   0   2   60.19    1.85   1
   3   0   2   58.60    1.86  -2
  -3   0   2   58.60    1.86   1
   3   0   2   60.71    1.83  -2
  -3   0   2   60.71    1.83   1
   3   0   2   60.61    1.81  -2
  -3   0   2   60.61    1.81   1
   3   0   2   58.64    1.85  -2
  -3   0   2   58.64    1.85   1
  -2   0  -2   20.59    0.68  -2
   2   0  -2   20.59    0.68   1
  -2   0  -2   19.63    0.67  -2
   2   0  -2   19.63    0.67   1
  -2   0  -2   20.60    0.67  -2
   2   0  -2   20.60    0.67   1
  -2   0  -2   20.54    0.68  -2
   2   0  -2   20.54    0.68   1
  -2   0  -2   19.31    0.67  -2
   2   0  -2   19.31    0.67   1
  -2   0  -2   20.10    0.66  -2
   2   0  -2   20.10    0.66   1
  -2   0  -2   20.63    0.67  -2
   2   0  -2   20.63    0.67   1
   2   0   2   20.38    0.68  -2
  -2   0   2   20.38    0.68   1
   2   0   2   19.80    0.66  -2
  -2   0   2   19.80    0.66   1
   2   0   2   21.12    0.67  -2
  -2   0   2   21.12    0.67   1
  -1   0  -2    0.57    0.07  -2
   1   0  -2    0.57    0.07   1
  -1   0  -2    0.42    0.05  -2
   1   0  -2    0.42    0.05   1
   1   0   2    0.40    0.05  -2
  -1   0   2    0.40    0.05   1
   1   0   2    0.32    0.07  -2
  -1   0   2    0.32    0.07   1
   0   0  -2    6.11    0.20  -2
   0   0  -2    6.11    0.20   1
   0   0   2    5.60    0.19  -2
   0   0   2    5.60    0.19   1
   1   0  -2    0.17    0.02  -2
  -1   0  -2    0.17    0.02   1
   1   0  -2    0.11    0.07  -2
  -1   0  -2    0.11    0.07   1
   1   0  -2    0.26    0.07  -2
  -1   0  -2    0.26    0.07   1
  -1   0   2    0.22    0.07  -2
   1   0   2    0.22    0.07   1
  -1   0   2    0.24    0.07  -2
   1   0   2    0.24    0.07   1
  -1   0   2    0.14    0.02  -2
   1   0   2    0.14    0.02   1
   2   0  -2  125.27    3.52  -2
  -2   0  -2  125.27    3.52   1
   2   0  -2  120.78    3.60  -2
  -2   0  -2  120.78    3.60   1
   2   0  -2  119.96    3.59  -2
  -2   0  -2  119.96    3.59   1
   2   0  -2  124.00    3.52  -2
  -2   0  -2  124.00    3.52   1
   2   0  -2  114.89    3.61  -2
  -2   0  -2  114.89    3.61   1
  -2   0   2  124.22    3.58  -2
   2   0   2  124.22    3.58   1
  -2   0   2  119.18    3.59  -2
   2   0   2  119.18    3.59   1
  -2   0   2  116.24    3.60  -2
   2   0   2  116.24    3.60   1
  -2   0   2  119.37    3.60  -2
   2   0   2  119.37    3.60   1
  -2   0   2  115.23    3.61  -2
   2   0   2  115.23    3.61   1
  -2   0   2  118.38    3.60  -2
   2   0   2  118.38    3.60   1
   3   0  -2   49.38    1.61  -2
  -3   0  -2   49.38    1.61   1
   3   0  -2   51.65    1.62  -2
  -3   0  -2   51.65    1.62   1
   3   0  -2   49.47    1.63  -2
  -3   0  -2   49.47    1.63   1
   3   0  -2   52.16    1.52  -2
  -3   0  -2   52.16    1.52   1
   3   0  -2   51.35    1.52  -2
  -3   0  -2   51.35    1.52   1
   3   0  -2   50.42    1.56  -2
  -3   0  -2   50.42    1.56   1
  -3   0   2   52.17    1.62  -2
   3   0   2   52.17    1.62   1
  -3   0   2   51.22    1.52  -2
   3   0   2   51.22    1.52   1
  -3   0   2   51.99    1.62  -2
   3   0   2   51.99    1.62   1
  -3   0   2   49.79    1.58  -2
   3   0   2   49.79    1.58   1
  -3   0   2   50.11    1.62  -2
   3   0   2   50.11    1.62   1
  -3   0   2   48.25    1.59  -2
   3   0   2   48.25    1.59   1
   4   0  -2   45.21    1.52  -2
  -4   0  -2   45.21    1.52   1
   4   0  -2   44.15    1.51  -2
  -4   0  -2   44.15    1.51   1
   4   0  -2   46.13    1.46  -2
  -4   0  -2   46.13    1.46   1
   4   0  -2   46.56    1.42  -2
  -4   0  -2   46.56    1.42   1
   4   0  -2   45.98    1.42  -2
  -4   0  -2   45.98    1.42   1
   4   0  -2   47.67    1.43  -2
  -4   0  -2   47.67    1.43   1
   4   0  -2   46.04    1.56  -2
  -4   0  -2   46.04    1.56   1
  -4   0   2   44.88    1.52  -2
   4   0   2   44.88    1.52   1
  -4   0   2   46.89    1.47  -2
   4   0   2   46.89    1.47   1
  -4   0   2   47.57    1.42  -2
   4   0   2   47.57    1.42   1
  -4   0   2   46.26    1.53  -2
   4   0   2   46.26    1.53   1
  -4   0   2   47.57    1.51  -2
   4   0   2   47.57    1.51   1
  -4   0   2   44.12    1.52  -2
   4   0   2   44.12    1.52   1
  -4   0   2   47.53    1.42  -2
   4   0   2   47.53    1.42   1
  -5   0  -2    4.19    0.25   1
  -5   0  -2    3.94    0.29   1
  -5   0  -2    4.19    0.29   1
  -5   0  -2    3.73    0.32   1
   5   0   2    3.96    0.29   1
   5   0   2    4.22    0.29   1
   5   0   2    3.93    0.24   1
   5   0   2    3.96    0.28   1
   5   0   2    3.45    0.29   1
  -6   0  -2    4.78    0.39   1
  -6   0  -2    4.73    0.36   1
  -6   0  -2    4.90    0.30   1
  -6   0  -2    4.10    0.35   1
   6   0   2    5.26    0.34   1
   6   0   2    4.83    0.38   1
   6   0   2    4.55    0.35   1
   6   0   2    4.84    0.37   1
  -7   0  -2    0.09    0.15   1
  -7   0  -2   -0.09    0.12   1
  -7   0  -2   -0.10    0.17   1
   7   0   2    0.01    0.16   1
   7   0   2    0.21    0.17   1
   7   0   2    0.06    0.15   1
   7   0   2    0.22    0.17   1
  -8   0  -2    0.17    0.20   1
  -8   0  -2   -0.09    0.17   1
   8   0   2   -0.07    0.19   1
   8   0   2    0.15    0.21   1
   8   0   2   -0.05    0.17   1
  -9   0  -2   -0.01    0.21   1
  -9   0  -2    0.42    0.23   1
   9   0   2    0.14    0.19   1
   9   0   2    0.14    0.23   1
   9   0   2    0.37    0.23   1
   9  -1  -2    0.72    0.30   1
   9  -1  -2   -0.22    0.20   1
   9  -1  -2    0.05    0.24   1
  -9   1   2    0.13    0.23   1
  -9   1   2    0.48    0.26   1
  -9   1   2    0.22    0.22   1
   8  -1  -2    0.28    0.20   1
   8  -1  -2    0.06    0.20   1
   8  -1  -2    0.11    0.21   1
   8  -1  -2    0.27    0.20   1
  -8   1   2   -0.04    0.16   1
  -8   1   2   -0.04    0.17   1
   7  -1  -2    0.07    0.15   1
   7  -1  -2    0.08    0.19   1
   7  -1  -2    0.15    0.16   1
   7  -1  -2   -0.03    0.17   1
  -7   1   2    0.32    0.19   1
  -7   1   2    0.10    0.14   1
  -7   1   2    0.13    0.18   1
   6  -1  -2    0.07    0.14   1
   6  -1  -2    0.29    0.17   1
   6  -1  -2    0.19    0.16   1
   6  -1  -2    0.28    0.15   1
  -6   1   2    0.31    0.13   1
  -6   1   2    0.24    0.15   1
  -6   1   2   -0.03    0.12   1
  -6   1   2    0.15    0.15   1
   5  -1  -2    6.96    0.40   1
   5  -1  -2    6.53    0.40   1
   5  -1  -2    6.22    0.37   1
   5  -1  -2    7.30    0.33   1
   5  -1  -2    6.61    0.39   1
  -5   1   2    6.27    0.36   1
  -5   1   2    6.96    0.40   1
  -5   1   2    6.53    0.39   1
  -5   1   2    6.42    0.35   1
   4  -1  -2    7.96    0.43   1
   4  -1  -2    9.87    0.46   1
   4  -1  -2   10.04    0.42   1
   4  -1  -2    9.67    0.46   1
   4  -1  -2   10.15    0.44   1
   4  -1  -2   10.02    0.43   1
   4  -1  -2   10.33    0.39   1
  -4   1   2    9.75    0.43   1
  -4   1   2   10.66    0.43   1
  -4   1   2    9.37    0.45   1
  -4   1   2    9.50    0.45   1
  -4   1   2   10.14    0.38   1
   3  -1  -2    4.83    0.25   1
   3  -1  -2    4.86    0.28   1
   3  -1  -2    4.76    0.26   1
   3  -1  -2    4.81    0.28   1
   3  -1  -2    4.59    0.28   1
   3  -1  -2    5.09    0.22   1
   3  -1  -2    4.93    0.27   1
  -3   1   2    4.63    0.25   1
  -3   1   2    4.71    0.26   1
  -3   1   2    4.96    0.28   1
  -3   1   2    4.69    0.22   1
   2  -1  -2    4.05    0.22   1
   2  -1  -2    3.92    0.21   1
   2  -1  -2    4.00    0.22   1
   2  -1  -2    4.00    0.20   1
   2  -1  -2    4.05    0.21   1
   2  -1  -2    4.12    0.21   1
  -2   1   2    4.01    0.21   1
  -2   1   2    3.95    0.21   1
  -2   1   2    4.21    0.18   1
  -2   1   2    4.15    0.21   1
   1  -1  -2   86.83    2.63   1
   1  -1  -2   87.81    2.63   1
   1  -1  -2   87.75    2.63   1
   1  -1  -2   89.89    2.64   1
   1  -1  -2   86.49    2.64   1
   1  -1  -2   85.71    2.63   1
  -1   1   2   87.73    2.64   1
  -1   1   2   90.34    2.64   1
  -1   1   2   86.40    2.63   1
  -1   1   2   89.81    2.63   1
   0  -1  -2   21.72    0.68   1
   0   1   2   22.17    0.68   1
   0   1   2   21.12    0.68   1
  -1  -1  -2  109.05    3.07   1
  -1  -1  -2  102.99    3.10   1
   1   1   2  104.56    3.07   1
   1   1   2   98.58    3.10   1
  -2  -1  -2   35.22    1.13   1
  -2  -1  -2   36.72    1.08   1
  -2  -1  -2   36.39    1.08   1
  -2  -1  -2   35.58    1.12   1
  -2  -1  -2   35.32    1.10   1
   2   1   2   35.21    1.08   1
   2   1   2   35.69    1.13   1
   2   1   2   33.54    1.12   1
   2   1   2   35.20    1.12   1
   2   1   2   35.32    1.10   1
   2   1   2   35.61    1.14   1
   2   1   2   35.79    1.12   1
   2   1   2   35.35    1.12   1
  -3  -1  -2    0.62    0.12   1
  -3  -1  -2    0.28    0.09   1
  -3  -1  -2    0.43    0.13   1
  -3  -1  -2    0.60    0.08   1
  -3  -1  -2    0.62    0.08   1
  -3  -1  -2    0.52    0.07   1
   3   1   2    0.68    0.09   1
   3   1   2    0.50    0.11   1
   3   1   2    0.48    0.12   1
   3   1   2    0.44    0.11   1
   3   1   2    0.56    0.10   1
   3   1   2    0.51    0.12   1
   3   1   2    0.86    0.10   1
   3   1   2    0.58    0.11   1
   3   1   2    0.56    0.11   1
  -4  -1  -2    0.43    0.14   1
  -4  -1  -2    0.43    0.11   1
  -4  -1  -2    0.56    0.08   1
  -4  -1  -2    0.54    0.09   1
  -4  -1  -2    0.39    0.09   1
  -4  -1  -2    0.35    0.12   1
   4   1   2    0.54    0.09   1
   4   1   2    0.30    0.10   1
   4   1   2    0.28    0.12   1
   4   1   2    0.38    0.12   1
   4   1   2    0.49    0.13   1
   4   1   2    0.58    0.09   1
   4   1   2    0.47    0.10   1
   4   1   2    0.46    0.12   1
   4   1   2    0.39    0.10   1
   4   1   2    0.55    0.14   1
  -5  -1  -2    0.05    0.10   1
  -5  -1  -2   -0.06    0.10   1
  -5  -1  -2   -0.11    0.08   1
  -5  -1  -2   -0.07    0.06   1
  -5  -1  -2   -0.07    0.06   1
  -5  -1  -2   -0.11    0.07   1
   5   1   2   -0.14    0.08   1
   5   1   2    0.10    0.10   1
   5   1   2    0.00    0.09   1
   5   1   2    0.06    0.07   1
   5   1   2    0.02    0.10   1
   5   1   2   -0.05    0.10   1
   5   1   2    0.03    0.07   1
   5   1   2   -0.04    0.07   1
   5   1   2   -0.10    0.06   1
  -6  -1  -2    1.55    0.24   1
  -6  -1  -2    1.98    0.27   1
  -6  -1  -2    1.95    0.21   1
  -6  -1  -2    1.85    0.28   1
   6   1   2    1.82    0.26   1
   6   1   2    1.27    0.24   1
   6   1   2    1.57    0.22   1
   6   1   2    1.90    0.22   1
   6   1   2    1.85    0.27   1
  -7  -1  -2    0.02    0.16   1
  -7  -1  -2    0.13    0.17   1
  -7  -1  -2    0.06    0.17   1
   7   1   2   -0.11    0.14   1
   7   1   2    0.10    0.18   1
   7   1   2   -0.14    0.13   1
   7   1   2   -0.16    0.16   1
  -8  -1  -2    0.06    0.18   1
  -8  -1  -2   -0.20    0.16   1
   8   1   2    0.12    0.19   1
   8   1   2    0.03    0.16   1
   8   1   2    0.05    0.17   1
   8   1   2    0.12    0.19   1
  -9  -1  -2    0.95    0.29   1
  -9  -1  -2    0.88    0.27   1
   9   1   2    0.91    0.29   1
   9   1   2    0.91    0.31   1
   9   1   2    1.24    0.30   1
   8  -2  -2    0.60    0.24   1
   8  -2  -2    1.01    0.26   1
   8  -2  -2    1.23    0.32   1
   8  -2  -2    0.86    0.28   1
  -8   2   2    0.89    0.26   1
  -8   2   2    0.45    0.23   1
   7  -2  -2    0.12    0.17   1
   7  -2  -2   -0.04    0.17   1
   7  -2  -2    0.13    0.18   1
   7  -2  -2    0.14    0.17   1
  -7   2   2   -0.03    0.16   1
  -7   2   2    0.20    0.20   1
   6  -2  -2    1.89    0.29   1
   6  -2  -2    1.29    0.24   1
   6  -2  -2    0.98    0.22   1
   6  -2  -2    1.36    0.24   1
  -6   2   2    1.76    0.29   1
  -6   2   2    1.21    0.19   1
  -6   2   2    1.56    0.27   1
   5  -2  -2    1.73    0.25   1
   5  -2  -2    2.83    0.22   1
   5  -2  -2    3.09    0.30   1
   5  -2  -2    2.71    0.29   1
   5  -2  -2    3.16    0.31   1
  -5   2   2    2.49    0.28   1
  -5   2   2    2.69    0.29   1
  -5   2   2    3.34    0.24   1
  -5   2   2    3.41    0.30   1
   4  -2  -2   10.51    0.49   1
   4  -2  -2   11.39    0.51   1
   4  -2  -2   11.47    0.43   1
   4  -2  -2   11.00    0.46   1
   4  -2  -2   11.04    0.51   1
   4  -2  -2   11.04    0.50   1
  -4   2   2   10.46    0.47   1
  -4   2   2   12.12    0.52   1
  -4   2   2   11.01    0.47   1
  -4   2   2   11.37    0.52   1
   3  -2  -2    5.15    0.30   1
   3  -2  -2    5.67    0.24   1
   3  -2  -2    5.12    0.28   1
   3  -2  -2    4.59    0.29   1
   3  -2  -2    5.13    0.29   1
   3  -2  -2    5.11    0.26   1
  -3   2   2    4.78    0.27   1
  -3   2   2    5.10    0.30   1
  -3   2   2    5.10    0.30   1
  -3   2   2    5.17    0.27   1
  -3   2   2    5.34    0.23   1
   2  -2  -2    7.20    0.32   1
   2  -2  -2    7.08    0.29   1
   2  -2  -2    7.28    0.32   1
   2  -2  -2    7.22    0.33   1
   2  -2  -2    7.25    0.31   1
   2  -2  -2    7.02    0.33   1
  -2   2   2    7.45    0.28   1
  -2   2   2    7.37    0.34   1
  -2   2   2    6.84    0.32   1
  -2   2   2    7.32    0.32   1
  -2   2   2    7.84    0.32   1
   1  -2  -2   52.84    1.63   1
   1  -2  -2   53.43    1.63   1
   1  -2  -2   53.21    1.64   1
   1  -2  -2   51.60    1.63   1
   1  -2  -2   52.98    1.63   1
  -1   2   2   53.10    1.65   1
  -1   2   2   53.03    1.62   1
  -1   2   2   52.43    1.63   1
  -1   2   2   54.35    1.62   1
   0  -2  -2  922.95   28.12   1
   0  -2  -2  967.18   28.10   1
   0  -2  -2  917.53   28.02   1
   0  -2  -2  901.03   28.04   1
   0   2   2 1000.00   28.13   1
   0   2   2  974.83   28.01   1
   0   2   2  941.82   28.18   1
   0   2   2  980.17   28.11   1
  -1  -2  -2  122.84    3.70   1
  -1  -2  -2  120.07    3.67   1
  -1  -2  -2  123.18    3.68   1
   1   2   2  118.92    3.68   1
   1   2   2  124.75    3.69   1
   1   2   2  122.33    3.67   1
   1   2   2  129.25    3.68   1
   1   2   2  123.08    3.68   1
   1   2   2  126.13    3.70   1
  -2  -2  -2    0.45    0.10   1
  -2  -2  -2    0.23    0.06   1
  -2  -2  -2    0.21    0.06   1
   2   2   2    0.38    0.09   1
   2   2   2    0.48    0.09   1
   2   2   2    0.11    0.06   1
   2   2   2    0.17    0.06   1
   2   2   2    0.18    0.07   1
   2   2   2    0.22    0.08   1
  -3  -2  -2   13.24    0.52   1
  -3  -2  -2   13.42    0.48   1
  -3  -2  -2   13.57    0.48   1
  -3  -2  -2   13.79    0.51   1
   3   2   2   13.31    0.54   1
   3   2   2   13.30    0.51   1
   3   2   2   13.99    0.46   1
   3   2   2   13.11    0.52   1
   3   2   2   13.62    0.50   1
   3   2   2   14.29    0.48   1
   3   2   2   13.51    0.52   1
   3   2   2   13.24    0.50   1
   3   2   2   13.99    0.49   1
   3   2   2   13.49    0.53   1
  -4  -2  -2    0.99    0.13   1
  -4  -2  -2    0.95    0.11   1
  -4  -2  -2    1.15    0.18   1
  -4  -2  -2    1.14    0.13   1
  -4  -2  -2    0.97    0.14   1
  -4  -2  -2    1.17    0.18   1
   4   2   2    1.06    0.14   1
   4   2   2    1.29    0.13   1
   4   2   2    1.05    0.16   1
   4   2   2    1.18    0.16   1
   4   2   2    1.01    0.14   1
   4   2   2    0.92    0.16   1
   4   2   2    1.06    0.18   1
   4   2   2    1.39    0.17   1
   4   2   2    1.15    0.14   1
   4   2   2    1.43    0.14   1
  -5  -2  -2    2.18    0.17   1
  -5  -2  -2    2.36    0.17   1
  -5  -2  -2    1.99    0.23   1
  -5  -2  -2    2.32    0.24   1
  -5  -2  -2    2.39    0.23   1
   5   2   2    2.38    0.20   1
   5   2   2    2.12    0.22   1
   5   2   2    1.72    0.23   1
   5   2   2    2.46    0.18   1
   5   2   2    2.16    0.24   1
   5   2   2    2.60    0.25   1
   5   2   2    2.53    0.24   1
   5   2   2    2.46    0.26   1
   5   2   2    2.17    0.24   1
   5   2   2    2.47    0.17   1
  -6  -2  -2    3.32    0.31   1
  -6  -2  -2    3.60    0.36   1
  -6  -2  -2    2.75    0.24   1
  -6  -2  -2    2.27    0.27   1
   6   2   2    2.84    0.31   1
   6   2   2    3.05    0.23   1
   6   2   2    2.71    0.29   1
   6   2   2    3.81    0.36   1
   6   2   2    3.56    0.31   1
   6   2   2    2.74    0.30   1
   6   2   2    3.04    0.33   1
  -7  -2  -2   -0.03    0.15   1
  -7  -2  -2   -0.05    0.15   1
   7   2   2   -0.06    0.16   1
   7   2   2   -0.05    0.16   1
   7   2   2    0.03    0.14   1
   7   2   2   -0.01    0.14   1
  -8  -2  -2   -0.14    0.18   1
  -8  -2  -2   -0.05    0.15   1
  -8  -2  -2    0.00    0.17   1
   8   2   2    0.13    0.17   1
   8   2   2    0.05    0.16   1
   8   2   2    0.22    0.16   1
   8   2   2    0.13    0.17   1
  -9  -2  -2   -0.30    0.18   1
  -9  -2  -2   -0.24    0.19   1
  -9  -2  -2   -0.13    0.19   1
   9   2   2    0.09    0.18   1
   9   2   2    0.02    0.23   1
   9   2   2    0.16    0.22   1
   8  -3  -2    0.46    0.23   1
   8  -3  -2    1.10    0.29   1
   8  -3  -2    0.61    0.28   1
  -8   3   2    0.73    0.24   1
  -8   3   2    0.40    0.23   1
   7  -3  -2    3.72    0.43   1
   7  -3  -2    3.08    0.40   1
   7  -3  -2    2.98    0.38   1
   7  -3  -2    3.29    0.43   1
  -7   3   2    3.53    0.43   1
  -7   3   2    3.15    0.37   1
   6  -3  -2    5.14    0.39   1
   6  -3  -2    4.23    0.42   1
   6  -3  -2    3.82    0.41   1
   6  -3  -2    3.61    0.39   1
  -6   3   2    4.30    0.42   1
  -6   3   2    4.10    0.41   1
  -6   3   2    3.48    0.35   1
  -6   3   2    3.96    0.31   1
   5  -3  -2   -0.14    0.13   1
   5  -3  -2   -0.01    0.12   1
   5  -3  -2    0.11    0.10   1
   5  -3  -2   -0.19    0.11   1
   5  -3  -2    0.02    0.13   1
  -5   3   2    0.10    0.11   1
  -5   3   2   -0.01    0.14   1
  -5   3   2   -0.06    0.12   1
  -5   3   2   -0.03    0.12   1
   4  -3  -2    2.76    0.28   1
   4  -3  -2    2.28    0.18   1
   4  -3  -2    2.61    0.27   1
   4  -3  -2    1.89    0.19   1
   4  -3  -2    1.88    0.24   1
   4  -3  -2    2.28    0.25   1
  -4   3   2    1.98    0.23   1
  -4   3   2    2.37    0.27   1
  -4   3   2    2.50    0.25   1
  -4   3   2    2.69    0.24   1
   3  -3  -2    0.27    0.12   1
   3  -3  -2    0.33    0.08   1
   3  -3  -2    0.44    0.10   1
   3  -3  -2    0.19    0.11   1
   3  -3  -2    0.25    0.12   1
   3  -3  -2    0.25    0.12   1
  -3   3   2    0.29    0.07   1
  -3   3   2    0.26    0.12   1
  -3   3   2    0.16    0.10   1
  -3   3   2    0.31    0.12   1
  -3   3   2    0.34    0.11   1
   2  -3  -2    1.71    0.14   1
   2  -3  -2    1.70    0.18   1
   2  -3  -2    1.57    0.17   1
   2  -3  -2    1.72    0.17   1
   2  -3  -2    1.84    0.19   1
  -2   3   2    1.52    0.16   1
  -2   3   2    1.77    0.18   1
  -2   3   2    1.53    0.13   1
  -2   3   2    1.33    0.18   1
  -2   3   2    1.56    0.17   1
   1  -3  -2   26.88    0.88   1
   1  -3  -2   26.37    0.90   1
   1  -3  -2   26.57    0.87   1
   1  -3  -2   26.33    0.89   1
   1  -3  -2   27.16    0.90   1
   1  -3  -2   27.41    0.86   1
  -1   3   2   27.17    0.90   1
  -1   3   2   27.21    0.86   1
  -1   3   2   26.20    0.92   1
   0  -3  -2  539.59   15.07   1
   0  -3  -2  511.38   15.09   1
   0  -3  -2  488.63   15.09   1
   0  -3  -2  531.55   15.10   1
   0   3   2  509.27   15.07   1
   0   3   2  541.95   15.10   1
   0   3   2  509.11   15.06   1
   0   3   2  486.72   15.11   1
   0   3   2  497.87   15.08   1
  -1  -3  -2   44.71    1.38   1
  -1  -3  -2   44.17    1.37   1
  -1  -3  -2   43.38    1.37   1
  -1  -3  -2   42.96    1.36   1
   1   3   2   43.52    1.37   1
   1   3   2   44.28    1.35   1
   1   3   2   44.27    1.40   1
   1   3   2   44.76    1.37   1
   1   3   2   42.46    1.37   1
   1   3   2   42.99    1.36   1
  -2  -3  -2   39.35    1.23   1
  -2  -3  -2   38.44    1.23   1
  -2  -3  -2   36.58    1.23   1
  -2  -3  -2   40.26    1.20   1
   2   3   2   38.19    1.24   1
   2   3   2   39.95    1.26   1
   2   3   2   39.96    1.24   1
   2   3   2   37.81    1.24   1
   2   3   2   37.86    1.24   1
   2   3   2   38.14    1.22   1
  -3  -3  -2   22.66    0.76   1
  -3  -3  -2   22.07    0.79   1
  -3  -3  -2   22.44    0.75   1
  -3  -3  -2   22.44    0.78   1
  -3  -3  -2   22.19    0.72   1
   3   3   2   21.35    0.78   1
   3   3   2   21.08    0.77   1
   3   3   2   23.15    0.71   1
   3   3   2   22.91    0.72   1
   3   3   2   21.63    0.74   1
   3   3   2   23.02    0.78   1
   3   3   2   21.00    0.80   1
   3   3   2   22.37    0.79   1
   3   3   2   21.95    0.77   1
  -4  -3  -2    9.63    0.39   1
  -4  -3  -2    8.77    0.43   1
  -4  -3  -2    9.56    0.41   1
  -4  -3  -2    9.54    0.39   1
   4   3   2    9.92    0.44   1
   4   3   2    9.93    0.39   1
   4   3   2    9.51    0.46   1
   4   3   2    9.87    0.37   1
   4   3   2    9.16    0.42   1
   4   3   2    9.83    0.39   1
   4   3   2    9.83    0.41   1
   4   3   2    9.12    0.43   1
   4   3   2    9.39    0.41   1
   4   3   2    9.41    0.42   1
  -5  -3  -2    6.14    0.37   1
  -5  -3  -2    5.69    0.32   1
  -5  -3  -2    4.98    0.29   1
  -5  -3  -2    6.25    0.32   1
  -5  -3  -2    6.47    0.35   1
   5   3   2    6.67    0.36   1
   5   3   2    6.13    0.28   1
   5   3   2    5.43    0.32   1
   5   3   2    5.97    0.34   1
   5   3   2    5.20    0.32   1
   5   3   2    5.89    0.32   1
   5   3   2    5.39    0.32   1
   5   3   2    5.67    0.31   1
   5   3   2    5.80    0.29   1
  -7  -3  -2    4.88    0.42   1
  -7  -3  -2    5.68    0.38   1
  -7  -3  -2    5.07    0.38   1
  -7  -3  -2    5.49    0.40   1
   7   3   2    6.07    0.41   1
   7   3   2    4.74    0.35   1
   7   3   2    5.71    0.39   1
   7   3   2    5.00    0.40   1
   7   3   2    4.49    0.40   1
   7   3   2    4.55    0.39   1
   7   3   2    4.56    0.36   1
  -8  -3  -2   -0.10    0.17   1
  -8  -3  -2   -0.02    0.16   1
   8   3   2    0.42    0.20   1
   8   3   2    0.03    0.17   1
   8   3   2    0.12    0.15   1
   8   3   2    0.04    0.16   1
  -9  -3  -2    0.20    0.23   1
  -9  -3  -2   -0.01    0.20   1
   9   3   2   -0.11    0.21   1
   9   3   2    0.02    0.23   1
   9   3   2    0.16    0.24   1
   8  -4  -2   -0.22    0.19   1
   8  -4  -2   -0.17    0.21   1
   8  -4  -2   -0.21    0.20   1
  -8   4   2    0.03    0.19   1
  -8   4   2    0.01    0.22   1
  -8   4   2    0.17    0.21   1
   7  -4  -2   -0.09    0.21   1
   7  -4  -2   -0.07    0.17   1
   7  -4  -2   -0.18    0.19   1
  -7   4   2    0.07    0.19   1
  -7   4   2    0.14    0.19   1
   6  -4  -2    0.17    0.16   1
   6  -4  -2    0.31    0.19   1
   6  -4  -2    0.14    0.21   1
  -6   4   2    0.61    0.24   1
  -6   4   2    0.49    0.19   1
  -6   4   2    0.48    0.20   1
   5  -4  -2    1.27    0.23   1
   5  -4  -2    1.67    0.27   1
   5  -4  -2    1.20    0.23   1
   5  -4  -2    1.44    0.26   1
  -5   4   2    1.67    0.27   1
  -5   4   2    1.72    0.27   1
  -5   4   2    2.32    0.28   1
  -5   4   2    1.52    0.22   1
   4  -4  -2    1.19    0.21   1
   4  -4  -2    1.93    0.26   1
   4  -4  -2    1.33    0.21   1
   4  -4  -2    1.43    0.22   1
   4  -4  -2    1.76    0.18   1
   4  -4  -2    1.31    0.18   1
  -4   4   2    1.43    0.19   1
  -4   4   2    1.56    0.25   1
  -4   4   2    1.57    0.22   1
  -4   4   2    1.54    0.22   1
   3  -4  -2    8.60    0.42   1
   3  -4  -2    7.76    0.42   1
   3  -4  -2    9.05    0.43   1
   3  -4  -2    8.56    0.39   1
   3  -4  -2    7.82    0.35   1
   3  -4  -2    8.55    0.43   1
  -3   4   2    8.17    0.42   1
  -3   4   2    8.46    0.41   1
  -3   4   2    7.91    0.39   1
  -3   4   2    8.57    0.44   1
   2  -4  -2    2.04    0.20   1
   2  -4  -2    1.98    0.15   1
   2  -4  -2    1.82    0.20   1
   2  -4  -2    1.65    0.18   1
   2  -4  -2    1.80    0.18   1
   2  -4  -2    2.43    0.23   1
  -2   4   2    1.46    0.17   1
  -2   4   2    2.06    0.15   1
  -2   4   2    2.11    0.21   1
  -2   4   2    2.01    0.23   1
  -2   4   2    1.95    0.19   1
   1  -4  -2   14.75    0.60   1
   1  -4  -2   15.28    0.58   1
   1  -4  -2   15.45    0.56   1
   1  -4  -2   15.38    0.59   1
   1  -4  -2   15.45    0.57   1
   1  -4  -2   15.98    0.52   1
   1  -4  -2   15.77    0.56   1
  -1   4   2   15.55    0.59   1
  -1   4   2   15.42    0.62   1
  -1   4   2   16.25    0.57   1
  -1   4   2   15.62    0.52   1
  -1   4   2   15.51    0.58   1
  -1   4   2   16.20    0.56   1
   0  -4  -2    8.15    0.36   1
   0  -4  -2    8.04    0.35   1
   0  -4  -2    8.08    0.37   1
   0  -4  -2    8.09    0.34   1
   0  -4  -2    8.31    0.31   1
   0   4   2    8.12    0.34   1
   0   4   2    7.67    0.33   1
   0   4   2    8.15    0.31   1
   0   4   2    8.09    0.38   1
   0   4   2    8.44    0.33   1
   0   4   2    7.98    0.36   1
  -1  -4  -2    9.71    0.43   1
  -1  -4  -2   10.59    0.41   1
  -1  -4  -2   10.32    0.41   1
  -1  -4  -2   10.63    0.43   1
   1   4   2   11.15    0.42   1
   1   4   2    9.43    0.41   1
   1   4   2   10.54    0.45   1
   1   4   2   10.87    0.39   1
   1   4   2   10.40    0.42   1
   1   4   2   10.61    0.42   1
  -2  -4  -2   -0.05    0.08   1
  -2  -4  -2   -0.05    0.07   1
  -2  -4  -2    0.08    0.11   1
  -2  -4  -2   -0.07    0.08   1
   2   4   2    0.03    0.09   1
   2   4   2    0.03    0.09   1
   2   4   2    0.11    0.08   1
   2   4   2    0.06    0.06   1
   2   4   2   -0.07    0.09   1
   2   4   2    0.04    0.09   1
  -3  -4  -2    0.35    0.07   1
  -3  -4  -2    0.22    0.10   1
  -3  -4  -2    0.45    0.12   1
  -3  -4  -2    0.30    0.11   1
   3   4   2    0.21    0.11   1
   3   4   2    0.29    0.11   1
   3   4   2    0.15    0.08   1
   3   4   2    0.40    0.12   1
   3   4   2    0.33    0.11   1
   3   4   2    0.28    0.07   1
   3   4   2    0.31    0.11   1
  -4  -4  -2    5.36    0.30   1
  -4  -4  -2    5.34    0.32   1
  -4  -4  -2    5.51    0.29   1
  -4  -4  -2    5.02    0.26   1
  -4  -4  -2    5.72    0.25   1
   4   4   2    4.98    0.31   1
   4   4   2    4.72    0.27   1
   4   4   2    5.07    0.32   1
   4   4   2    4.85    0.30   1
   4   4   2    5.40    0.25   1
   4   4   2    4.96    0.31   1
   4   4   2    5.07    0.24   1
   4   4   2    5.12    0.30   1
   4   4   2    5.25    0.30   1
  -5  -4  -2    8.67    0.38   1
  -5  -4  -2    8.76    0.43   1
  -5  -4  -2    8.17    0.39   1
  -5  -4  -2    8.71    0.45   1
  -5  -4  -2    8.39    0.40   1
   5   4   2    8.36    0.40   1
   5   4   2    8.30    0.39   1
   5   4   2    8.19    0.42   1
   5   4   2    8.52    0.43   1
   5   4   2    8.48    0.44   1
   5   4   2    7.90    0.45   1
   5   4   2    8.27    0.44   1
   5   4   2    8.67    0.36   1
   5   4   2    7.98    0.43   1
   5   4   2    9.17    0.38   1
  -6  -4  -2    1.09    0.20   1
  -6  -4  -2    1.09    0.22   1
  -6  -4  -2    1.59    0.25   1
  -6  -4  -2    1.98    0.27   1
  -6  -4  -2    1.44    0.20   1
  -6  -4  -2    0.93    0.17   1
   6   4   2    1.22    0.20   1
   6   4   2    1.26    0.20   1
   6   4   2    1.28    0.22   1
   6   4   2    1.21    0.23   1
   6   4   2    1.53    0.24   1
   6   4   2    1.27    0.18   1
   6   4   2    1.16    0.22   1
   6   4   2    0.87    0.19   1
  -7  -4  -2   -0.01    0.13   1
  -7  -4  -2   -0.02    0.15   1
  -7  -4  -2    0.12    0.16   1
   7   4   2   -0.06    0.16   1
   7   4   2    0.08    0.15   1
   7   4   2    0.05    0.14   1
   7   4   2   -0.11    0.13   1
   7   4   2    0.04    0.13   1
   7   4   2   -0.08    0.14   1
  -8  -4  -2   -0.10    0.16   1
  -8  -4  -2    0.18    0.18   1
   8   4   2    0.12    0.17   1
   8   4   2    0.47    0.19   1
   8   4   2    0.01    0.15   1
   8   4   2    0.33    0.20   1
   8   4   2   -0.04    0.16   1
  -9  -4  -2    0.27    0.25   1
  -9  -4  -2    0.41    0.23   1
  -9  -4  -2    0.79    0.26   1
   9   4   2    0.25    0.20   1
   9   4   2    0.12    0.19   1
   9   4   2    0.53    0.23   1
   9   4   2    0.88    0.28   1
   7  -5  -2    0.55    0.23   1
   7  -5  -2    0.60    0.24   1
   7  -5  -2    0.26    0.24   1
  -7   5   2    0.16    0.21   1
  -7   5   2    0.45    0.21   1
   6  -5  -2    3.85    0.42   1
   6  -5  -2    2.35    0.33   1
   6  -5  -2    2.40    0.35   1
  -6   5   2    2.24    0.32   1
   5  -5  -2    0.37    0.20   1
   5  -5  -2    0.12    0.17   1
   5  -5  -2    0.18    0.17   1
  -5   5   2    0.09    0.16   1
  -5   5   2    0.24    0.19   1
  -5   5   2    0.41    0.17   1
  -5   5   2    0.02    0.13   1
   4  -5  -2   15.78    0.72   1
   4  -5  -2   15.26    0.64   1
   4  -5  -2   14.98    0.71   1
   4  -5  -2   16.04    0.70   1
  -4   5   2   16.19    0.67   1
  -4   5   2   16.62    0.76   1
  -4   5   2   15.90    0.69   1
  -4   5   2   16.26    0.71   1
   3  -5  -2   11.56    0.47   1
   3  -5  -2   11.07    0.55   1
   3  -5  -2   10.66    0.54   1
   3  -5  -2   11.62    0.53   1
   3  -5  -2   11.00    0.49   1
  -3   5   2   11.49    0.52   1
  -3   5   2   12.00    0.54   1
  -3   5   2   12.79    0.60   1
  -3   5   2   11.39    0.53   1
   2  -5  -2    0.31    0.13   1
   2  -5  -2    0.31    0.13   1
   2  -5  -2    0.21    0.09   1
   2  -5  -2    0.26    0.10   1
  -2   5   2    0.37    0.14   1
  -2   5   2    0.22    0.11   1
  -2   5   2    0.25    0.09   1
  -2   5   2    0.21    0.11   1
  -2   5   2    0.27    0.10   1
  -1   5   0    0.59    0.12  -2
   1  -5  -2    0.59    0.12   1
  -1   5   0    0.50    0.09  -2
   1  -5  -2    0.50    0.09   1
  -1   5   0    0.60    0.11  -2
   1  -5  -2    0.60    0.11   1
  -1   5   0    0.44    0.12  -2
   1  -5  -2    0.44    0.12   1
  -1   5   0    0.72    0.16  -2
   1  -5  -2    0.72    0.16   1
  -1   5   0    0.51    0.12  -2
   1  -5  -2    0.51    0.12   1
   1  -5   0    0.50    0.10  -2
  -1   5   2    0.50    0.10   1
   1  -5   0    0.27    0.13  -2
  -1   5   2    0.27    0.13   1
   1  -5   0    0.34    0.11  -2
  -1   5   2    0.34    0.11   1
   1  -5   0    0.29    0.09  -2
  -1   5   2    0.29    0.09   1
   1  -5   0    0.54    0.09  -2
  -1   5   2    0.54    0.09   1
   1  -5   0    0.38    0.11  -2
  -1   5   2    0.38    0.11   1
   0   5   0   44.55    1.49  -2
   0  -5  -2   44.55    1.49   1
   0   5   0   47.81    1.54  -2
   0  -5  -2   47.81    1.54   1
   0   5   0   49.00    1.45  -2
   0  -5  -2   49.00    1.45   1
   0   5   0   45.36    1.51  -2
   0  -5  -2   45.36    1.51   1
   0   5   0   47.29    1.51  -2
   0  -5  -2   47.29    1.51   1
   0  -5   0   45.73    1.52  -2
   0   5   2   45.73    1.52   1
   0  -5   0   47.84    1.46  -2
   0   5   2   47.84    1.46   1
   0  -5   0   48.14    1.48  -2
   0   5   2   48.14    1.48   1
   0  -5   0   45.03    1.55  -2
   0   5   2   45.03    1.55   1
   0  -5   0   45.72    1.49  -2
   0   5   2   45.72    1.49   1
   0  -5   0   47.01    1.49  -2
   0   5   2   47.01    1.49   1
   1   5   0   41.75    1.37  -2
  -1  -5  -2   41.75    1.37   1
   1   5   0   41.80    1.39  -2
  -1  -5  -2   41.80    1.39   1
   1   5   0   43.09    1.40  -2
  -1  -5  -2   43.09    1.40   1
   1   5   0   43.02    1.37  -2
  -1  -5  -2   43.02    1.37   1
  -1  -5   0   43.04    1.38  -2
   1   5   2   43.04    1.38   1
  -1  -5   0   42.31    1.37  -2
   1   5   2   42.31    1.37   1
  -1  -5   0   40.49    1.37  -2
   1   5   2   40.49    1.37   1
  -1  -5   0   41.07    1.34  -2
   1   5   2   41.07    1.34   1
  -1  -5   0   43.70    1.42  -2
   1   5   2   43.70    1.42   1
   2   5   0    9.53    0.43  -2
  -2  -5  -2    9.53    0.43   1
   2   5   0   10.22    0.42  -2
  -2  -5  -2   10.22    0.42   1
   2   5   0   10.26    0.46  -2
  -2  -5  -2   10.26    0.46   1
   2   5   0    9.82    0.44  -2
  -2  -5  -2    9.82    0.44   1
  -2  -5   0   10.45    0.45  -2
   2   5   2   10.45    0.45   1
  -2  -5   0    9.63    0.46  -2
   2   5   2    9.63    0.46   1
  -2  -5   0   10.57    0.39  -2
   2   5   2   10.57    0.39   1
  -2  -5   0   10.12    0.44  -2
   2   5   2   10.12    0.44   1
  -2  -5   0   10.36    0.44  -2
   2   5   2   10.36    0.44   1
  -2  -5   0   10.09    0.44  -2
   2   5   2   10.09    0.44   1
   3   5   0    0.63    0.12  -2
  -3  -5  -2    0.63    0.12   1
   3   5   0    0.51    0.12  -2
  -3  -5  -2    0.51    0.12   1
   3   5   0    0.77    0.15  -2
  -3  -5  -2    0.77    0.15   1
   3   5   0    0.80    0.09  -2
  -3  -5  -2    0.80    0.09   1
   3   5   0    0.65    0.14  -2
  -3  -5  -2    0.65    0.14   1
  -3  -5   0    0.78    0.11  -2
   3   5   2    0.78    0.11   1
  -3  -5   0    0.60    0.15  -2
   3   5   2    0.60    0.15   1
  -3  -5   0    0.66    0.14  -2
   3   5   2    0.66    0.14   1
  -3  -5   0    0.98    0.17  -2
   3   5   2    0.98    0.17   1
  -3  -5   0    0.76    0.15  -2
   3   5   2    0.76    0.15   1
  -3  -5   0    0.87    0.15  -2
   3   5   2    0.87    0.15   1
   4   5   0    2.06    0.15  -2
  -4  -5  -2    2.06    0.15   1
   4   5   0    1.36    0.20  -2
  -4  -5  -2    1.36    0.20   1
   4   5   0    2.01    0.20  -2
  -4  -5  -2    2.01    0.20   1
   4   5   0    2.16    0.22  -2
  -4  -5  -2    2.16    0.22   1
   4   5   0    1.54    0.19  -2
  -4  -5  -2    1.54    0.19   1
  -4  -5   0    1.89    0.22  -2
   4   5   2    1.89    0.22   1
  -4  -5   0    1.90    0.22  -2
   4   5   2    1.90    0.22   1
  -4  -5   0    2.23    0.16  -2
   4   5   2    2.23    0.16   1
  -4  -5   0    2.13    0.22  -2
   4   5   2    2.13    0.22   1
  -4  -5   0    1.66    0.20  -2
   4   5   2    1.66    0.20   1
  -4  -5   0    1.62    0.19  -2
   4   5   2    1.62    0.19   1
  -4  -5   0    2.18    0.23  -2
   4   5   2    2.18    0.23   1
   5   5   0    4.55    0.31  -2
  -5  -5  -2    4.55    0.31   1
   5   5   0    5.58    0.32  -2
  -5  -5  -2    5.58    0.32   1
   5   5   0    5.11    0.28  -2
  -5  -5  -2    5.11    0.28   1
   5   5   0    4.42    0.33  -2
  -5  -5  -2    4.42    0.33   1
  -5  -5   0    4.26    0.29  -2
   5   5   2    4.26    0.29   1
  -5  -5   0    4.78    0.33  -2
   5   5   2    4.78    0.33   1
  -5  -5   0    4.62    0.35  -2
   5   5   2    4.62    0.35   1
  -5  -5   0    4.76    0.34  -2
   5   5   2    4.76    0.34   1
  -5  -5   0    5.36    0.34  -2
   5   5   2    5.36    0.34   1
   6   5   0    4.94    0.35  -2
  -6  -5  -2    4.94    0.35   1
   6   5   0    4.70    0.38  -2
  -6  -5  -2    4.70    0.38   1
   6   5   0    4.71    0.31  -2
  -6  -5  -2    4.71    0.31   1
   6   5   0    4.44    0.32  -2
  -6  -5  -2    4.44    0.32   1
   6   5   0    5.01    0.38  -2
  -6  -5  -2    5.01    0.38   1
  -6  -5   0    4.65    0.34  -2
   6   5   2    4.65    0.34   1
  -6  -5   0    4.89    0.35  -2
   6   5   2    4.89    0.35   1
  -6  -5   0    5.20    0.36  -2
   6   5   2    5.20    0.36   1
  -6  -5   0    4.38    0.37  -2
   6   5   2    4.38    0.37   1
  -6  -5   0    4.70    0.36  -2
   6   5   2    4.70    0.36   1
  -6  -5   0    4.32    0.31  -2
   6   5   2    4.32    0.31   1
  -6  -5   0    4.85    0.36  -2
   6   5   2    4.85    0.36   1
   7   5   0    1.21    0.26  -2
  -7  -5  -2    1.21    0.26   1
   7   5   0    1.52    0.27  -2
  -7  -5  -2    1.52    0.27   1
   7   5   0    1.06    0.24  -2
  -7  -5  -2    1.06    0.24   1
  -7  -5   0    2.11    0.30  -2
   7   5   2    2.11    0.30   1
  -7  -5   0    1.56    0.26  -2
   7   5   2    1.56    0.26   1
  -7  -5   0    1.30    0.24  -2
   7   5   2    1.30    0.24   1
  -7  -5   0    1.50    0.27  -2
   7   5   2    1.50    0.27   1
  -7  -5   0    2.24    0.29  -2
   7   5   2    2.24    0.29   1
  -7  -5   0    2.15    0.30  -2
   7   5   2    2.15    0.30   1
  -8  -5  -2    0.19    0.17   1
  -8  -5  -2    0.03    0.17   1
   8   5   2    0.12    0.17   1
   8   5   2    0.14    0.19   1
   8   5   2    0.24    0.18   1
   8   5   2    0.27    0.18   1
  -9  -5  -2    0.46    0.23   1
  -9  -5  -2    0.39    0.21   1
   9   5   2    0.27    0.19   1
   9   5   2    0.19    0.23   1
   9   5   2    0.12    0.20   1
   7  -6  -2    0.04    0.22   1
   7  -6  -2    0.77    0.31   1
   7  -6  -2    0.29    0.25   1
  -7   6   2    0.25    0.22   1
  -7   6   2    0.24    0.23   1
  -7   6   2    0.36    0.22   1
   6  -6  -2   -0.12    0.20   1
   6  -6  -2    0.20    0.21   1
   6  -6  -2    0.18    0.21   1
  -6   6   2    0.21    0.20   1
  -6   6   2   -0.06    0.15   1
   5  -6  -2    0.38    0.18   1
   5  -6  -2    0.04    0.17   1
   5  -6  -2    0.07    0.19   1
  -5   6   2   -0.07    0.15   1
  -5   6   2   -0.04    0.14   1
   4  -6  -2    0.51    0.18   1
   4  -6  -2    0.40    0.19   1
   4  -6  -2    0.30    0.17   1
  -4   6   2    0.23    0.16   1
  -4   6   2    0.36    0.17   1
  -4   6   2    0.23    0.19   1
  -4   6   2    0.18    0.17   1
   3  -6  -2    0.79    0.14   1
   3  -6  -2    0.85    0.21   1
   3  -6  -2    0.62    0.16   1
   3  -6  -2    0.75    0.20   1
   3  -6  -2    0.66    0.18   1
  -3   6   2    0.35    0.15   1
  -3   6   2    0.34    0.14   1
  -3   6   2    0.50    0.17   1
  -3   6   2    0.41    0.19   1
   2  -6  -2    6.91    0.37   1
   2  -6  -2    6.61    0.34   1
   2  -6  -2    6.31    0.37   1
   2  -6  -2    5.33    0.38   1
   2  -6  -2    5.76    0.34   1
  -2   6   2    6.25    0.37   1
  -2   6   2    6.02    0.34   1
  -2   6   2    6.48    0.33   1
  -2   6   2    5.96    0.40   1
  -2   6   2    5.65    0.35   1
   1  -6  -2    7.20    0.42   1
   1  -6  -2    7.32    0.39   1
   1  -6  -2    8.38    0.36   1
   1  -6  -2    7.88    0.38   1
   1  -6  -2    8.02    0.41   1
   1  -6  -2    7.70    0.34   1
  -1   6   2    7.41    0.44   1
  -1   6   2    7.95    0.36   1
  -1   6   2    7.44    0.38   1
  -1   6   2    8.06    0.41   1
  -1   6   2    8.02    0.34   1
  -1   6   2    7.93    0.37   1
   0  -6  -2    2.06    0.21   1
   0  -6  -2    2.08    0.19   1
   0  -6  -2    2.40    0.16   1
   0  -6  -2    1.88    0.23   1
   0  -6  -2    1.89    0.21   1
   0  -6  -2    2.00    0.20   1
   0   6   2    2.52    0.22   1
   0   6   2    1.97    0.19   1
   0   6   2    2.33    0.16   1
   0   6   2    2.32    0.27   1
   0   6   2    2.26    0.20   1
   0   6   2    1.71    0.20   1
  -1  -6  -2   21.33    0.76   1
  -1  -6  -2   20.58    0.77   1
  -1  -6  -2   21.09    0.80   1
  -1  -6  -2   20.82    0.79   1
   1   6   2   20.88    0.76   1
   1   6   2   20.02    0.78   1
   1   6   2   21.13    0.74   1
   1   6   2   20.96    0.82   1
   1   6   2   20.87    0.77   1
  -2  -6  -2    0.77    0.15   1
  -2  -6  -2    1.17    0.17   1
  -2  -6  -2    1.08    0.15   1
  -2  -6  -2    1.04    0.18   1
   2   6   2    1.17    0.18   1
   2   6   2    1.28    0.18   1
   2   6   2    1.13    0.14   1
   2   6   2    1.08    0.19   1
   2   6   2    1.06    0.18   1
  -3  -6  -2    0.16    0.12   1
  -3  -6  -2    0.07    0.09   1
  -3  -6  -2    0.24    0.12   1
  -3  -6  -2    0.21    0.10   1
   3   6   2   -0.07    0.09   1
   3   6   2    0.12    0.11   1
   3   6   2    0.22    0.12   1
   3   6   2    0.04    0.09   1
   3   6   2    0.20    0.11   1
   3   6   2    0.17    0.08   1
  -4  -6  -2    0.29    0.15   1
  -4  -6  -2    0.48    0.15   1
  -4  -6  -2    0.47    0.13   1
  -4  -6  -2    0.50    0.13   1
   4   6   2    0.46    0.15   1
   4   6   2    0.55    0.16   1
   4   6   2    0.33    0.10   1
   4   6   2    0.49    0.16   1
   4   6   2    0.58    0.16   1
  -5  -6  -2   10.04    0.52   1
  -5  -6  -2   10.69    0.50   1
  -5  -6  -2    9.80    0.51   1
  -5  -6  -2   10.75    0.50   1
   5   6   2   10.42    0.55   1
   5   6   2   11.00    0.50   1
   5   6   2   10.69    0.53   1
   5   6   2   10.64    0.53   1
   5   6   2   10.25    0.52   1
   5   6   2    9.75    0.51   1
  -6  -6  -2    0.78    0.19   1
  -6  -6  -2    0.48    0.17   1
  -6  -6  -2    0.62    0.18   1
  -6  -6  -2    0.63    0.19   1
   6   6   2    0.39    0.18   1
   6   6   2    0.20    0.16   1
   6   6   2    0.20    0.15   1
   6   6   2    0.64    0.17   1
   6   6   2    0.55    0.21   1
   6   6   2    0.47    0.18   1
  -7  -6  -2    0.50    0.19   1
  -7  -6  -2    0.38    0.19   1
  -7  -6  -2    0.59    0.21   1
  -7  -6  -2    0.10    0.16   1
   7   6   2    0.28    0.18   1
   7   6   2    0.30    0.17   1
   7   6   2    0.52    0.20   1
   7   6   2    0.29    0.18   1
   7   6   2    0.18    0.18   1
  -8  -6  -2    0.21    0.20   1
  -8  -6  -2    0.23    0.18   1
  -8  -6  -2    0.46    0.23   1
   8   6   2    0.40    0.20   1
   8   6   2    0.22    0.20   1
   8   6   2    0.36    0.20   1
   8   6   2    0.39    0.21   1
   8   6   2    0.69    0.23   1
  -9  -6  -2    0.07    0.21   1
  -9  -6  -2    0.20    0.20   1
   9   6   2    0.16    0.22   1
   9   6   2    0.06    0.18   1
   9   6   2    0.33    0.23   1
   6  -7  -2    0.17    0.21   1
   6  -7  -2    0.31    0.23   1
   6  -7  -2    0.07    0.22   1
  -6   7   2    0.34    0.23   1
  -6   7   2    0.57    0.23   1
  -6   7   2    1.06    0.29   1
   5  -7  -2    0.27    0.20   1
   5  -7  -2    0.28    0.21   1
   5  -7  -2    0.23    0.18   1
  -5   7   2    0.00    0.16   1
  -5   7   2    0.34    0.21   1
   4  -7  -2    1.00    0.23   1
   4  -7  -2    0.34    0.21   1
   4  -7  -2    0.49    0.22   1
  -4   7   2    0.52    0.19   1
  -4   7   2    0.68    0.19   1
  -4   7   2    0.86    0.24   1
   3  -7  -2    4.69    0.38   1
   3  -7  -2    5.02    0.35   1
   3  -7  -2    5.82    0.43   1
   3  -7  -2    6.29    0.36   1
   3  -7  -2    5.82    0.37   1
  -3   7   2    5.43    0.44   1
  -3   7   2    5.27    0.38   1
  -3   7   2    5.71    0.39   1
   2  -7  -2   13.25    0.66   1
   2  -7  -2   13.33    0.58   1
   2  -7  -2   14.47    0.59   1
   2  -7  -2   13.44    0.61   1
   2  -7  -2   13.24    0.63   1
  -2   7   2   13.39    0.61   1
  -2   7   2   13.30    0.62   1
  -2   7   2   14.31    0.70   1
  -2   7   2   13.55    0.60   1
   1  -7  -2    9.17    0.46   1
   1  -7  -2    9.31    0.46   1
   1  -7  -2    8.63    0.44   1
   1  -7  -2    8.47    0.48   1
  -1   7   2    8.62    0.50   1
  -1   7   2    8.72    0.46   1
  -1   7   2    9.19    0.42   1
  -1   7   2    8.39    0.43   1
  -1   7   2    8.42    0.41   1
   0  -7  -2    0.25    0.12   1
   0  -7  -2    0.18    0.14   1
   0  -7  -2    0.29    0.12   1
   0  -7  -2    0.37    0.12   1
   0  -7  -2    0.49    0.14   1
   0   7   2    0.36    0.15   1
   0   7   2    0.18    0.12   1
   0   7   2    0.33    0.12   1
   0   7   2    0.40    0.12   1
   0   7   2    0.24    0.13   1
  -1  -7  -2    4.16    0.27   1
  -1  -7  -2    4.14    0.28   1
  -1  -7  -2    4.01    0.27   1
  -1  -7  -2    3.68    0.28   1
  -1  -7  -2    3.75    0.31   1
   1   7   2    4.19    0.33   1
   1   7   2    3.74    0.28   1
   1   7   2    3.95    0.25   1
   1   7   2    4.16    0.28   1
   1   7   2    3.68    0.29   1
  -2  -7  -2    3.12    0.23   1
  -2  -7  -2    3.08    0.29   1
  -2  -7  -2    2.44    0.26   1
  -2  -7  -2    2.78    0.29   1
   2   7   2    3.29    0.34   1
   2   7   2    3.24    0.29   1
   2   7   2    2.88    0.27   1
   2   7   2    3.11    0.21   1
   2   7   2    3.55    0.31   1
  -3  -7  -2    2.37    0.27   1
  -3  -7  -2    1.93    0.21   1
  -3  -7  -2    2.26    0.26   1
  -3  -7  -2    1.95    0.24   1
   3   7   2    1.99    0.20   1
   3   7   2    1.89    0.25   1
   3   7   2    1.69    0.22   1
   3   7   2    2.23    0.28   1
   3   7   2    2.38    0.27   1
   3   7   2    2.12    0.25   1
  -4  -7  -2    3.54    0.29   1
  -4  -7  -2    3.81    0.27   1
  -4  -7  -2    3.78    0.31   1
  -4  -7  -2    3.53    0.33   1
   4   7   2    3.55    0.32   1
   4   7   2    3.34    0.23   1
   4   7   2    4.26    0.33   1
   4   7   2    3.82    0.35   1
   4   7   2    3.86    0.30   1
   4   7   2    3.96    0.32   1
  -5  -7  -2   18.81    0.81   1
  -5  -7  -2   19.17    0.77   1
  -5  -7  -2   19.01    0.82   1
  -5  -7  -2   20.47    0.82   1
   5   7   2   19.78    0.82   1
   5   7   2   18.38    0.82   1
   5   7   2   20.49    0.85   1
   5   7   2   20.54    0.87   1
   5   7   2   19.75    0.80   1
  -6  -7  -2    3.21    0.35   1
  -6  -7  -2    4.42    0.33   1
  -6  -7  -2    4.76    0.41   1
   6   7   2    4.12    0.40   1
   6   7   2    4.70    0.38   1
   6   7   2    4.17    0.34   1
   6   7   2    3.68    0.37   1
   6   7   2    4.23    0.42   1
  -7  -7  -2    0.26    0.18   1
  -7  -7  -2    0.27    0.16   1
  -7  -7  -2    0.42    0.19   1
   7   7   2    0.29    0.17   1
   7   7   2    0.50    0.21   1
   7   7   2    0.33    0.19   1
   7   7   2    0.12    0.17   1
   7   7   2    0.27    0.17   1
  -8  -7  -2    0.85    0.23   1
  -8  -7  -2    1.01    0.25   1
   8   7   2    0.55    0.24   1
   8   7   2    0.06    0.22   1
   8   7   2    0.70    0.24   1
   8   7   2    0.77    0.23   1
  -9  -7  -2    0.39    0.22   1
  -9  -7  -2    0.30    0.23   1
   9   7   2    0.26    0.21   1
   9   7   2    0.42    0.25   1
   9   7   2    0.36    0.23   1
   5  -8  -2    0.34    0.23   1
  -5   8   2    0.01    0.17   1
  -5   8   2   -0.02    0.18   1
   4  -8  -2    2.11    0.34   1
   4  -8  -2    2.12    0.33   1
  -4   8   2    2.81    0.34   1
  -4   8   2    2.34    0.33   1
  -4   8   2    1.83    0.30   1
   3  -8  -2    0.27    0.20   1
   3  -8  -2    0.00    0.17   1
  -3   8   2    0.55    0.18   1
  -3   8   2    0.53    0.18   1
  -3   8   2    0.31    0.20   1
   2  -8  -2    3.88    0.35   1
   2  -8  -2    4.13    0.42   1
   2  -8  -2    3.24    0.31   1
   2  -8  -2    3.17    0.33   1
  -2   8   2    4.12    0.31   1
  -2   8   2    3.45    0.34   1
  -2   8   2    3.15    0.35   1
  -2   8   2    3.00    0.37   1
   1  -8  -2    0.87    0.19   1
   1  -8  -2    0.42    0.16   1
   1  -8  -2    0.96    0.24   1
   1  -8  -2    0.36    0.16   1
  -1   8   2    0.62    0.20   1
  -1   8   2    0.59    0.16   1
  -1   8   2    0.43    0.16   1
  -1   8   2    0.43    0.21   1
   0  -8  -2    9.79    0.49   1
   0  -8  -2    9.75    0.48   1
   0  -8  -2    9.22    0.53   1
   0  -8  -2    9.77    0.46   1
   0  -8  -2    8.79    0.47   1
   0   8   2    9.35    0.55   1
   0   8   2    8.04    0.48   1
   0   8   2    9.27    0.45   1
   0   8   2    8.37    0.45   1
   0   8   2    9.76    0.47   1
  -1  -8  -2    1.29    0.23   1
  -1  -8  -2    1.11    0.19   1
  -1  -8  -2    1.80    0.23   1
  -1  -8  -2    1.48    0.24   1
  -1  -8  -2    1.27    0.19   1
   1   8   2    1.44    0.20   1
   1   8   2    1.24    0.25   1
   1   8   2    1.39    0.23   1
   1   8   2    1.09    0.20   1
   1   8   2    1.86    0.25   1
  -2  -8  -2    8.96    0.48   1
  -2  -8  -2    8.84    0.50   1
  -2  -8  -2    9.31    0.48   1
  -2  -8  -2    8.77    0.43   1
  -2  -8  -2    8.68    0.48   1
   2   8   2    8.56    0.48   1
   2   8   2    8.73    0.52   1
   2   8   2    8.59    0.42   1
   2   8   2    8.37    0.46   1
   2   8   2    9.68    0.49   1
  -3  -8  -2    0.00    0.15   1
  -3  -8  -2    0.01    0.10   1
  -3  -8  -2    0.11    0.13   1
  -3  -8  -2    0.06    0.13   1
   3   8   2    0.01    0.13   1
   3   8   2   -0.02    0.12   1
   3   8   2    0.09    0.13   1
   3   8   2   -0.14    0.14   1
   3   8   2   -0.10    0.09   1
  -4  -8  -2    1.23    0.23   1
  -4  -8  -2    1.17    0.23   1
  -4  -8  -2    1.46    0.25   1
   4   8   2    1.67    0.26   1
   4   8   2    1.75    0.27   1
   4   8   2    1.29    0.22   1
   4   8   2    0.92    0.21   1
   4   8   2    1.42    0.26   1
  -5  -8  -2    0.86    0.22   1
  -5  -8  -2    0.99    0.21   1
  -5  -8  -2    1.15    0.24   1
   5   8   2    0.85    0.21   1
   5   8   2    0.79    0.21   1
   5   8   2    0.84    0.23   1
   5   8   2    0.63    0.21   1
   5   8   2    0.56    0.18   1
  -6  -8  -2    6.54    0.44   1
  -6  -8  -2    6.22    0.46   1
  -6  -8  -2    5.73    0.44   1
   6   8   2    5.60    0.45   1
   6   8   2    6.35    0.46   1
   6   8   2    4.80    0.43   1
   6   8   2    5.54    0.44   1
   6   8   2    6.10    0.44   1
  -7  -8  -2    0.12    0.18   1
  -7  -8  -2   -0.28    0.15   1
   7   8   2   -0.03    0.18   1
   7   8   2   -0.14    0.17   1
   7   8   2   -0.05    0.16   1
   7   8   2    0.15    0.18   1
  -8  -8  -2    0.21    0.21   1
  -8  -8  -2    0.39    0.20   1
   8   8   2    0.62    0.25   1
   8   8   2   -0.04    0.20   1
   8   8   2    0.34    0.23   1
   5  -9  -2    0.22    0.23   1
   5  -9  -2   -0.09    0.21   1
  -5   9   2    0.11    0.18   1
  -5   9   2    0.28    0.24   1
   4  -9  -2   -0.25    0.16   1
   4  -9  -2    0.07    0.20   1
  -4   9   2    0.23    0.23   1
  -4   9   2   -0.03    0.14   1
  -4   9   2    0.36    0.21   1
   3  -9  -2   -0.24    0.16   1
   3  -9  -2   -0.05    0.16   1
  -3   9   2    0.00    0.15   1
  -3   9   2    0.13    0.17   1
   2  -9  -2    1.30    0.28   1
   2  -9  -2    0.34    0.17   1
   2  -9  -2    1.27    0.25   1
  -2   9   2    0.92    0.24   1
  -2   9   2    1.30    0.25   1
   1  -9  -2    1.41    0.24   1
   1  -9  -2    1.71    0.27   1
   1  -9  -2    1.81    0.27   1
   1  -9  -2    1.46    0.29   1
  -1   9   2    1.72    0.27   1
  -1   9   2    1.66    0.27   1
  -1   9   2    1.90    0.33   1
   0  -9  -2    0.00    0.13   1
   0  -9  -2    0.08    0.17   1
   0  -9  -2   -0.04    0.12   1
   0  -9  -2   -0.06    0.15   1
   0   9   2    0.10    0.17   1
   0   9   2   -0.03    0.18   1
   0   9   2   -0.03    0.13   1
   0   9   2    0.16    0.15   1
  -1  -9  -2    3.45    0.32   1
  -1  -9  -2    4.47    0.43   1
  -1  -9  -2    3.60    0.36   1
  -1  -9  -2    3.66    0.34   1
  -1  -9  -2    3.07    0.32   1
   1   9   2    2.71    0.28   1
   1   9   2    3.52    0.36   1
   1   9   2    4.28    0.37   1
   1   9   2    3.63    0.40   1
   1   9   2    3.70    0.34   1
  -2  -9  -2   -0.05    0.13   1
  -2  -9  -2    0.05    0.15   1
  -2  -9  -2    0.06    0.15   1
  -2  -9  -2   -0.07    0.14   1
   2   9   2    0.00    0.15   1
   2   9   2    0.12    0.15   1
   2   9   2    0.31    0.14   1
   2   9   2   -0.15    0.13   1
  -3  -9  -2    0.14    0.17   1
  -3  -9  -2    0.64    0.20   1
  -3  -9  -2    0.42    0.20   1
  -3  -9  -2    0.34    0.16   1
   3   9   2    0.67    0.20   1
   3   9   2    0.21    0.17   1
   3   9   2    0.42    0.19   1
   3   9   2    0.30    0.14   1
   3   9   2    0.57    0.17   1
  -4  -9  -2    1.73    0.28   1
  -4  -9  -2    2.31    0.30   1
  -4  -9  -2    2.62    0.34   1
   4   9   2    1.78    0.27   1
   4   9   2    2.16    0.31   1
   4   9   2    2.56    0.34   1
   4   9   2    1.89    0.30   1
  -5  -9  -2    9.62    0.58   1
  -5  -9  -2    9.27    0.56   1
   5   9   2    9.85    0.60   1
   5   9   2    9.51    0.55   1
   5   9   2   10.17    0.59   1
   5   9   2   10.19    0.62   1
  -6  -9  -2    0.65    0.22   1
  -6  -9  -2    0.76    0.23   1
   6   9   2    1.12    0.27   1
   6   9   2    0.85    0.26   1
   6   9   2    0.78    0.24   1
   6   9   2    1.05    0.26   1
  -7  -9  -2    1.81    0.32   1
  -7  -9  -2    2.02    0.33   1
   7   9   2    2.79    0.42   1
   7   9   2    2.37    0.36   1
   7   9   2    2.26    0.35   1
  -8  -9  -2    0.24    0.24   1
  -8  -9  -2    0.96    0.28   1
  -8  -9  -2    1.25    0.29   1
   8   9   2    0.58    0.27   1
   8   9   2    1.07    0.33   1
   8   9   2    0.31    0.27   1
   4 -10  -2    0.42    0.24   1
   4 -10  -2    0.07    0.23   1
  -4  10   2   -0.08    0.23   1
   3 -10  -2    0.19    0.20   1
   3 -10  -2    0.10    0.22   1
  -3  10   2    0.24    0.21   1
  -3  10   2    0.06    0.20   1
   2 -10  -2    2.04    0.35   1
   2 -10  -2    1.93    0.30   1
  -2  10   2    1.57    0.29   1
  -2  10   2    1.70    0.29   1
   1 -10  -2    1.99    0.32   1
   1 -10  -2    1.63    0.27   1
   1 -10  -2    2.28    0.36   1
  -1  10   2    1.75    0.30   1
  -1  10   2    2.74    0.33   1
   0 -10  -2    0.63    0.24   1
   0 -10  -2    1.08    0.23   1
   0  10   2    1.62    0.26   1
   0  10   2    1.39    0.26   1
  -1 -10  -2   -0.05    0.20   1
  -1 -10  -2    0.20    0.20   1
  -1 -10  -2    0.22    0.17   1
   1  10   2    0.07    0.17   1
   1  10   2   -0.02    0.14   1
   1  10   2    0.34    0.18   1
   1  10   2   -0.15    0.13   1
   2  10   2    0.47    0.20  -2
  -2 -10  -2    0.47    0.20   1
   2  10   2    0.35    0.20  -2
  -2 -10  -2    0.35    0.20   1
   2  10   2    0.80    0.23  -2
  -2 -10  -2    0.80    0.23   1
  -2 -10  -2    0.25    0.16  -2
   2  10   2    0.25    0.16   1
  -2 -10  -2    0.49    0.19  -2
   2  10   2    0.49    0.19   1
  -2 -10  -2    0.62    0.20  -2
   2  10   2    0.62    0.20   1
  -2 -10  -2    0.68    0.23  -2
   2  10   2    0.68    0.23   1
  -2 -10  -2    0.41    0.19  -2
   2  10   2    0.41    0.19   1
   3  10   2    0.74    0.22  -2
  -3 -10  -2    0.74    0.22   1
   3  10   2    0.70    0.22  -2
  -3 -10  -2    0.70    0.22   1
   3  10   2    0.64    0.21  -2
  -3 -10  -2    0.64    0.21   1
  -3 -10  -2    0.39    0.16  -2
   3  10   2    0.39    0.16   1
  -3 -10  -2    0.66    0.23  -2
   3  10   2    0.66    0.23   1
  -3 -10  -2    0.49    0.20  -2
   3  10   2    0.49    0.20   1
  -3 -10  -2    0.38    0.19  -2
   3  10   2    0.38    0.19   1
  -3 -10  -2    0.93    0.24  -2
   3  10   2    0.93    0.24   1
   4  10   2    0.08    0.17  -2
  -4 -10  -2    0.08    0.17   1
   4  10   2   -0.19    0.15  -2
  -4 -10  -2   -0.19    0.15   1
  -4 -10  -2   -0.04    0.16  -2
   4  10   2   -0.04    0.16   1
  -4 -10  -2    0.34    0.20  -2
   4  10   2    0.34    0.20   1
  -4 -10  -2   -0.14    0.14  -2
   4  10   2   -0.14    0.14   1
   5  10   2    0.98    0.26  -2
  -5 -10  -2    0.98    0.26   1
   5  10   2    0.57    0.23  -2
  -5 -10  -2    0.57    0.23   1
   5  10   2    0.57    0.22  -2
  -5 -10  -2    0.57    0.22   1
  -5 -10  -2    0.71    0.21  -2
   5  10   2    0.71    0.21   1
  -5 -10  -2    1.30    0.28  -2
   5  10   2    1.30    0.28   1
  -5 -10  -2    1.11    0.28  -2
   5  10   2    1.11    0.28   1
   6  10   2    0.17    0.21  -2
  -6 -10  -2    0.17    0.21   1
   6  10   2    0.11    0.17  -2
  -6 -10  -2    0.11    0.17   1
   6  10   2    0.51    0.24  -2
  -6 -10  -2    0.51    0.24   1
  -6 -10  -2    0.16    0.20  -2
   6  10   2    0.16    0.20   1
  -6 -10  -2   -0.21    0.19  -2
   6  10   2   -0.21    0.19   1
  -6 -10  -2   -0.02    0.17  -2
   6  10   2   -0.02    0.17   1
   7  10   2    1.21    0.29  -2
  -7 -10  -2    1.21    0.29   1
   7  10   2    1.00    0.29  -2
  -7 -10  -2    1.00    0.29   1
   7  10   2    0.80    0.27  -2
  -7 -10  -2    0.80    0.27   1
  -7 -10  -2    1.39    0.29  -2
   7  10   2    1.39    0.29   1
  -7 -10  -2    0.98    0.30  -2
   7  10   2    0.98    0.30   1
  -7 -10  -2    0.77    0.30  -2
   7  10   2    0.77    0.30   1
   2 -11  -2    0.35    0.24   1
  -2  11   2    0.41    0.23   1
  -2  11   2   -0.13    0.19   1
   1 -11  -2    0.22    0.22   1
   1 -11  -2    0.41    0.20   1
  -1  11   2    0.51    0.22   1
  -1  11   2    0.66    0.24   1
   0 -11  -2    0.77    0.27   1
   0 -11  -2    0.15    0.20   1
   0  11   2    0.21    0.21   1
   0  11   2    0.08    0.17   1
  -1 -11  -2    0.55    0.24   1
  -1 -11  -2    0.15    0.19   1
   1  11   2    0.46    0.19   1
   1  11   2    0.26    0.21   1
   1  11   2    0.31    0.18   1
  -2 -11  -2   -0.06    0.17   1
  -2 -11  -2   -0.07    0.18   1
  -2 -11  -2    0.09    0.19   1
   2  11   2   -0.06    0.17   1
   2  11   2   -0.06    0.15   1
   2  11   2    0.17    0.16   1
   2  11   2    0.19    0.20   1
  -3 -11  -2    0.51    0.23   1
  -3 -11  -2    1.11    0.28   1
  -3 -11  -2    1.16    0.28   1
   3  11   2    0.58    0.23   1
   3  11   2    1.12    0.26   1
   3  11   2    0.72    0.22   1
  -4 -11  -2    0.19    0.17   1
  -4 -11  -2   -0.15    0.16   1
  -4 -11  -2   -0.33    0.17   1
   4  11   2   -0.15    0.17   1
   4  11   2    0.02    0.18   1
   4  11   2    0.11    0.17   1
  -5 -11  -2    0.47    0.25   1
  -5 -11  -2    0.24    0.23   1
  -5 -11  -2    0.58    0.23   1
   5  11   2    0.54    0.22   1
   5  11   2    0.67    0.25   1
   5  11   2    0.48    0.24   1
  -6 -11  -2    0.89    0.28   1
  -6 -11  -2    1.18    0.29   1
  -6 -11  -2    0.62    0.27   1
   6  11   2    0.80    0.25   1
   6  11   2    0.75    0.29   1
   6  11   2    0.52    0.26   1
  -7 -11  -2    0.28    0.24   1
   7  11   2    0.40    0.25   1
   7  11   2    0.47    0.25   1
   7  11   2    0.76    0.28   1
   1 -12  -2    0.81    0.30   1
  -1  12   2    1.46    0.31   1
  -1  12   2    1.73    0.35   1
   0 -12  -2    0.11    0.23   1
   0 -12  -2    0.14    0.19   1
   0  12   2   -0.03    0.21   1
   0  12   2   -0.04    0.18   1
  -1 -12  -2    0.12    0.20   1
  -1 -12  -2   -0.16    0.19   1
   1  12   2    0.16    0.19   1
   1  12   2    0.38    0.22   1
  -2 -12  -2    0.09    0.21   1
  -2 -12  -2    0.46    0.22   1
   2  12   2    0.13    0.19   1
   2  12   2    0.15    0.20   1
   2  12   2    0.31    0.19   1
  -3 -12  -2    1.10    0.29   1
  -3 -12  -2    0.58    0.28   1
  -3 -12  -2    0.54    0.24   1
   3  12   2    0.80    0.26   1
   3  12   2    0.32    0.23   1
   3  12   2    0.53    0.24   1
  -4 -12  -2   -0.13    0.21   1
  -4 -12  -2    0.32    0.22   1
  -4 -12  -2    0.11    0.23   1
   4  12   2    0.07    0.19   1
   4  12   2    0.06    0.21   1
   4  12   2    0.20    0.23   1
  -5 -12  -2    0.27    0.22   1
  -5 -12  -2    0.37    0.26   1
  -5 -12  -2    0.36    0.26   1
   5  12   2    0.61    0.27   1
   5  12   2    0.27    0.21   1
   5  12   2    0.67    0.26   1
   4  12  -3    0.76    0.28   1
   4  12  -3    0.39    0.22   1
   4  12  -3    0.53    0.25   1
  -4 -12   3    0.61    0.26   1
  -4 -12   3    0.14    0.26   1
   3  12  -3    0.49    0.24   1
   3  12  -3    0.13    0.20   1
   3  12  -3    0.32    0.24   1
  -3 -12   3    0.26    0.23   1
  -3 -12   3   -0.21    0.19   1
   2  12  -3    0.42    0.23   1
   2  12  -3    0.04    0.21   1
  -2 -12   3    0.15    0.23   1
  -2 -12   3    0.24    0.22   1
  -2 -12   3    0.09    0.22   1
   1  12  -3    0.21    0.23   1
   1  12  -3    0.55    0.23   1
  -1 -12   3    0.43    0.24   1
  -1 -12   3    0.46    0.24   1
   0  12  -3    0.08    0.19   1
   0  12  -3   -0.18    0.20   1
   0 -12   3    0.18    0.23   1
   0 -12   3    0.12    0.20   1
   6  11  -3    0.39    0.24   1
   6  11  -3    0.02    0.21   1
   6  11  -3    0.21    0.24   1
  -6 -11   3    0.15    0.21   1
  -6 -11   3    0.48    0.26   1
   5  11  -3    0.49    0.25   1
   5  11  -3    0.39    0.23   1
   5  11  -3    0.41    0.22   1
  -5 -11   3    0.34    0.22   1
  -5 -11   3    0.47    0.24   1
   4  11  -3    0.26    0.19   1
   4  11  -3    0.41    0.21   1
   4  11  -3    0.15    0.21   1
  -4 -11   3    0.02    0.20   1
  -4 -11   3   -0.02    0.16   1
   3  11  -3    0.46    0.23   1
   3  11  -3    0.39    0.21   1
   3  11  -3    0.05    0.15   1
  -3 -11   3    0.37    0.22   1
  -3 -11   3    0.01    0.18   1
  -3 -11   3    0.43    0.22   1
   2  11  -3    1.24    0.27   1
   2  11  -3    0.86    0.24   1
   2  11  -3    0.57    0.23   1
  -2 -11   3    1.17    0.27   1
  -2 -11   3    0.54    0.24   1
  -2 -11   3    0.37    0.22   1
   1  11  -3    0.24    0.20   1
   1  11  -3    0.34    0.19   1
  -1 -11   3    0.43    0.22   1
  -1 -11   3    0.21    0.21   1
  -1 -11   3    0.00    0.19   1
   0  11  -3    0.52    0.23   1
   0  11  -3    0.75    0.24   1
   0 -11   3    0.65    0.26   1
  -1  11  -3   -0.30    0.16   1
  -1  11  -3    0.06    0.19   1
   1 -11   3    0.19    0.20   1
   1 -11   3    0.19    0.22   1
  -2  11  -3    0.22    0.20   1
   2 -11   3   -0.14    0.17   1
   2 -11   3    0.24    0.22   1
  -7 -10  -7    0.25    0.24  -2
   7  10  -3    0.25    0.24   1
  -7 -10  -7    0.23    0.23  -2
   7  10  -3    0.23    0.23   1
  -7 -10  -7    0.45    0.24  -2
   7  10  -3    0.45    0.24   1
   7  10   7    0.24    0.22  -2
  -7 -10   3    0.24    0.22   1
   7  10   7    0.53    0.26  -2
  -7 -10   3    0.53    0.26   1
  -6 -10  -7    0.61    0.24  -2
   6  10  -3    0.61    0.24   1
  -6 -10  -7    0.77    0.26  -2
   6  10  -3    0.77    0.26   1
  -6 -10  -7    0.15    0.20  -2
   6  10  -3    0.15    0.20   1
  -6 -10  -7    1.43    0.29  -2
   6  10  -3    1.43    0.29   1
   6  10   7    0.36    0.20  -2
  -6 -10   3    0.36    0.20   1
   6  10   7    0.79    0.25  -2
  -6 -10   3    0.79    0.25   1
  -5 -10  -7    0.02    0.18  -2
   5  10  -3    0.02    0.18   1
  -5 -10  -7    0.24    0.20  -2
   5  10  -3    0.24    0.20   1
  -5 -10  -7    0.01    0.20  -2
   5  10  -3    0.01    0.20   1
  -5 -10  -7    0.13    0.18  -2
   5  10  -3    0.13    0.18   1
   5  10   7    0.12    0.20  -2
  -5 -10   3    0.12    0.20   1
   5  10   7    0.44    0.21  -2
  -5 -10   3    0.44    0.21   1
  -4 -10  -7    0.47    0.19  -2
   4  10  -3    0.47    0.19   1
  -4 -10  -7    0.30    0.20  -2
   4  10  -3    0.30    0.20   1
  -4 -10  -7    0.59    0.22  -2
   4  10  -3    0.59    0.22   1
  -4 -10  -7    0.40    0.20  -2
   4  10  -3    0.40    0.20   1
   4  10   7    0.26    0.20  -2
  -4 -10   3    0.26    0.20   1
  -3 -10  -7    0.57    0.18  -2
   3  10  -3    0.57    0.18   1
  -3 -10  -7    0.58    0.23  -2
   3  10  -3    0.58    0.23   1
  -3 -10  -7    0.24    0.18  -2
   3  10  -3    0.24    0.18   1
   3  10   7    0.49    0.18  -2
  -3 -10   3    0.49    0.18   1
   3  10   7    0.47    0.21  -2
  -3 -10   3    0.47    0.21   1
   3  10   7    0.72    0.23  -2
  -3 -10   3    0.72    0.23   1
  -2 -10  -7    1.41    0.26  -2
   2  10  -3    1.41    0.26   1
  -2 -10  -7    1.07    0.23  -2
   2  10  -3    1.07    0.23   1
  -2 -10  -7    1.24    0.26  -2
   2  10  -3    1.24    0.26   1
   2  10   7    1.60    0.29  -2
  -2 -10   3    1.60    0.29   1
   2  10   7    1.41    0.26  -2
  -2 -10   3    1.41    0.26   1
   2  10   7    1.67    0.31  -2
  -2 -10   3    1.67    0.31   1
   1  10  -3    0.07    0.16   1
   1  10  -3    0.11    0.17   1
   1  10  -3    0.24    0.19   1
   1  10  -3    0.23    0.17   1
  -1 -10   3    0.22    0.18   1
  -1 -10   3    0.21    0.19   1
  -1 -10   3    0.34    0.20   1
   0  10  -3    1.01    0.25   1
   0  10  -3    0.36    0.20   1
   0 -10   3    0.47    0.17   1
   0 -10   3    0.66    0.23   1
  -1  10  -3    0.20    0.17   1
  -1  10  -3    0.31    0.21   1
   1 -10   3   -0.21    0.17   1
   1 -10   3    0.03    0.19   1
  -2  10  -3    0.42    0.23   1
   2 -10   3    0.00    0.20   1
   2 -10   3   -0.03    0.18   1
  -3  10  -3   -0.11    0.18   1
  -3  10  -3   -0.14    0.19   1
   3 -10   3    0.13    0.23   1
   3 -10   3    0.28    0.21   1
   8   9  -3    0.07    0.21   1
   8   9  -3    0.02    0.23   1
   8   9  -3   -0.11    0.21   1
  -8  -9   3    0.12    0.20   1
  -8  -9   3    0.01    0.21   1
  -8  -9   3    0.20    0.21   1
   7   9  -3   -0.15    0.19   1
   7   9  -3    0.10    0.22   1
   7   9  -3   -0.04    0.19   1
  -7  -9   3    0.19    0.22   1
  -7  -9   3    0.12    0.20   1
   6   9  -3    0.39    0.21   1
   6   9  -3    0.69    0.22   1
   6   9  -3    0.46    0.23   1
   6   9  -3    0.24    0.20   1
  -6  -9   3    0.38    0.22   1
  -6  -9   3    0.66    0.24   1
   5   9  -3   -0.13    0.17   1
   5   9  -3    0.12    0.16   1
   5   9  -3    0.21    0.20   1
   5   9  -3    0.37    0.21   1
  -5  -9   3    0.28    0.18   1
  -5  -9   3    0.44    0.22   1
   4   9  -3   -0.05    0.16   1
   4   9  -3    0.52    0.21   1
   4   9  -3    0.01    0.15   1
   4   9  -3    0.18    0.18   1
  -4  -9   3    0.53    0.20   1
  -4  -9   3    0.25    0.18   1
  -4  -9   3    0.43    0.19   1
   3   9  -3    0.06    0.13   1
   3   9  -3    0.22    0.17   1
   3   9  -3   -0.03    0.16   1
  -3  -9   3    0.17    0.15   1
  -3  -9   3   -0.15    0.15   1
  -3  -9   3   -0.07    0.15   1
  -3  -9   3    0.07    0.16   1
   2   9  -3    0.46    0.19   1
   2   9  -3    0.72    0.20   1
   2   9  -3    0.79    0.20   1
   2   9  -3    0.79    0.20   1
  -2  -9   3    0.57    0.20   1
  -2  -9   3    1.03    0.23   1
  -2  -9   3    0.80    0.21   1
  -2  -9   3    0.47    0.19   1
   1   9  -3    0.69    0.19   1
   1   9  -3    0.89    0.22   1
   1   9  -3    1.10    0.23   1
   1   9  -3    0.96    0.23   1
  -1  -9   3    1.14    0.23   1
  -1  -9   3    0.91    0.23   1
  -1  -9   3    1.09    0.24   1
  -1  -9   3    0.94    0.21   1
   0   9  -3   10.30    0.55   1
   0   9  -3   10.26    0.57   1
   0   9  -3    9.98    0.60   1
   0  -9   3   11.21    0.57   1
   0  -9   3   10.40    0.55   1
   0  -9   3   10.76    0.60   1
   0  -9   3   10.56    0.60   1
  -1   9  -3    3.47    0.35   1
  -1   9  -3    2.09    0.29   1
  -1   9  -3    2.79    0.37   1
  -1   9  -3    3.31    0.36   1
   1  -9   3    2.67    0.34   1
  -2   9  -3    1.33    0.25   1
  -2   9  -3    1.40    0.25   1
  -2   9  -3    1.25    0.28   1
   2  -9   3    0.90    0.25   1
   2  -9   3    1.36    0.26   1
  -3   9  -3    0.14    0.19   1
  -3   9  -3   -0.22    0.14   1
   3  -9   3    0.25    0.17   1
   3  -9   3    0.06    0.20   1
  -4   9  -3   -0.10    0.20   1
  -4   9  -3   -0.31    0.15   1
   4  -9   3   -0.01    0.20   1
   4  -9   3   -0.12    0.15   1
   8   8  -3    0.23    0.22   1
   8   8  -3    0.11    0.19   1
   8   8  -3   -0.02    0.20   1
  -8  -8   3   -0.20    0.17   1
  -8  -8   3   -0.23    0.18   1
  -8  -8   3    0.02    0.20   1
   7   8  -3    0.16    0.18   1
   7   8  -3    0.33    0.20   1
   7   8  -3    0.29    0.19   1
   7   8  -3   -0.01    0.19   1
  -7  -8   3    0.23    0.20   1
  -7  -8   3    0.10    0.18   1
   6   8  -3   -0.10    0.17   1
   6   8  -3   -0.02    0.13   1
   6   8  -3    0.00    0.16   1
   6   8  -3   -0.13    0.14   1
  -6  -8   3   -0.01    0.15   1
  -6  -8   3    0.02    0.16   1
   5   8  -3   -0.04    0.15   1
   5   8  -3    0.17    0.17   1
   5   8  -3    0.10    0.18   1
   5   8  -3    0.16    0.16   1
  -5  -8   3   -0.01    0.14   1
  -5  -8   3    0.23    0.18   1
  -5  -8   3   -0.07    0.16   1
   4   8  -3    4.69    0.38   1
   4   8  -3    4.87    0.43   1
   4   8  -3    4.67    0.35   1
   4   8  -3    5.30    0.40   1
  -4  -8   3    4.72    0.39   1
  -4  -8   3    4.65    0.37   1
  -4  -8   3    4.07    0.38   1
  -4  -8   3    4.88    0.37   1
   3   8  -3    0.16    0.15   1
   3   8  -3    0.38    0.15   1
   3   8  -3    0.19    0.17   1
  -3  -8   3   -0.04    0.14   1
  -3  -8   3    0.31    0.17   1
  -3  -8   3    0.33    0.18   1
  -3  -8   3   -0.06    0.13   1
   2   8  -3    1.43    0.23   1
   2   8  -3    1.29    0.23   1
   2   8  -3    1.48    0.24   1
   2   8  -3    1.21    0.21   1
  -2  -8   3    1.11    0.22   1
  -2  -8   3    1.31    0.23   1
  -2  -8   3    1.15    0.22   1
  -2  -8   3    0.89    0.20   1
   1   8  -3    3.46    0.33   1
   1   8  -3    3.20    0.31   1
   1   8  -3    3.81    0.33   1
   1   8  -3    3.96    0.28   1
   1   8  -3    4.31    0.37   1
  -1  -8   3    3.55    0.33   1
  -1  -8   3    4.14    0.38   1
  -1  -8   3    3.28    0.33   1
  -1  -8   3    4.31    0.33   1
   0   8  -3    1.03    0.21   1
   0   8  -3    2.02    0.24   1
   0   8  -3    1.56    0.22   1
   0   8  -3    1.67    0.26   1
   0   8  -3    1.17    0.21   1
   0  -8   3    1.34    0.26   1
   0  -8   3    1.27    0.24   1
   0  -8   3    0.98    0.19   1
   0  -8   3    0.96    0.21   1
  -1   8  -3    1.79    0.29   1
  -1   8  -3    2.10    0.27   1
  -1   8  -3    2.22    0.27   1
  -1   8  -3    1.99    0.27   1
   1  -8   3    1.82    0.27   1
   1  -8   3    2.12    0.26   1
   1  -8   3    1.68    0.27   1
  -2   8  -3    0.11    0.15   1
  -2   8  -3    0.08    0.17   1
  -2   8  -3   -0.02    0.14   1
  -2   8  -3    0.28    0.19   1
   2  -8   3    0.07    0.18   1
   2  -8   3    0.27    0.17   1
  -3   8  -3    0.31    0.18   1
  -3   8  -3    0.12    0.17   1
   3  -8   3    0.40    0.22   1
   3  -8   3    0.14    0.15   1
  -4   8  -3    1.77    0.31   1
  -4   8  -3    2.02    0.33   1
   4  -8   3    2.51    0.35   1
   4  -8   3    2.44    0.33   1
   4  -8   3    2.41    0.36   1
  -5   8  -3    0.57    0.25   1
  -5   8  -3    0.22    0.19   1
   5  -8   3    0.32    0.24   1
   5  -8   3    0.35    0.24   1
   5  -8   3    0.37    0.19   1
   8   7  -3    0.88    0.27   1
   8   7  -3    1.79    0.35   1
   8   7  -3    1.38    0.29   1
  -8  -7   3    1.24    0.29   1
  -8  -7   3    1.73    0.31   1
   7   7  -3    0.13    0.16   1
   7   7  -3    0.18    0.15   1
   7   7  -3   -0.17    0.15   1
   7   7  -3    0.19    0.19   1
  -7  -7   3    0.10    0.18   1
  -7  -7   3    0.09    0.17   1
   6   7  -3    1.19    0.26   1
   6   7  -3    0.99    0.24   1
   6   7  -3    0.74    0.23   1
   6   7  -3    1.05    0.21   1
  -6  -7   3    0.81    0.21   1
  -6  -7   3    0.35    0.20   1
  -6  -7   3    0.91    0.22   1
   5   7  -3    0.01    0.15   1
   5   7  -3    0.11    0.13   1
   5   7  -3    0.02    0.15   1
   5   7  -3   -0.13    0.15   1
  -5  -7   3   -0.25    0.13   1
  -5  -7   3   -0.08    0.12   1
  -5  -7   3   -0.06    0.13   1
   4   7  -3    5.40    0.39   1
   4   7  -3    6.12    0.36   1
   4   7  -3    5.77    0.40   1
   4   7  -3    6.77    0.43   1
   4   7  -3    6.13    0.38   1
  -4  -7   3    6.51    0.41   1
  -4  -7   3    5.65    0.39   1
  -4  -7   3    6.24    0.38   1
  -4  -7   3    5.44    0.39   1
   3   7  -3   -0.13    0.11   1
   3   7  -3   -0.02    0.09   1
   3   7  -3    0.06    0.11   1
   3   7  -3   -0.04    0.11   1
   3   7  -3    0.08    0.13   1
   3   7  -3    0.00    0.13   1
  -3  -7   3    0.07    0.14   1
  -3  -7   3    0.01    0.13   1
  -3  -7   3   -0.09    0.11   1
  -3  -7   3    0.11    0.12   1
   2   7  -3    2.55    0.23   1
   2   7  -3    2.00    0.24   1
   2   7  -3    1.68    0.21   1
   2   7  -3    1.89    0.23   1
   2   7  -3    2.13    0.27   1
  -2  -7   3    2.20    0.25   1
  -2  -7   3    1.65    0.22   1
  -2  -7   3    1.89    0.23   1
  -2  -7   3    2.02    0.24   1
   1   7  -3   -0.09    0.10   1
   1   7  -3    0.00    0.11   1
   1   7  -3   -0.08    0.10   1
   1   7  -3   -0.01    0.09   1
   1   7  -3    0.05    0.11   1
  -1  -7   3    0.19    0.13   1
  -1  -7   3    0.14    0.11   1
  -1  -7   3    0.07    0.12   1
  -1  -7   3   -0.02    0.12   1
   0   7  -3    2.99    0.24   1
   0   7  -3    3.23    0.26   1
   0   7  -3    3.02    0.32   1
   0   7  -3    3.47    0.31   1
   0   7  -3    3.68    0.29   1
   0  -7   3    3.01    0.28   1
   0  -7   3    3.07    0.31   1
   0  -7   3    3.06    0.28   1
   0  -7   3    2.42    0.27   1
  -1   7  -3    1.34    0.21   1
  -1   7  -3    1.15    0.21   1
  -1   7  -3    1.41    0.23   1
   1  -7   3    1.08    0.21   1
   1  -7   3    1.14    0.20   1
   1  -7   3    1.51    0.20   1
   1  -7   3    1.49    0.20   1
  -2   7  -3    4.37    0.33   1
  -2   7  -3    4.01    0.31   1
  -2   7  -3    4.50    0.37   1
  -2   7  -3    4.42    0.34   1
   2  -7   3    3.78    0.36   1
   2  -7   3    5.13    0.40   1
   2  -7   3    3.88    0.30   1
  -3   7  -3   -0.12    0.13   1
  -3   7  -3    0.39    0.18   1
  -3   7  -3    0.16    0.18   1
   3  -7   3    0.03    0.14   1
   3  -7   3    0.16    0.18   1
   3  -7   3    0.03    0.15   1
  -4   7  -3    1.09    0.25   1
  -4   7  -3    1.66    0.29   1
   4  -7   3    1.22    0.25   1
   4  -7   3    1.49    0.29   1
   4  -7   3    1.41    0.25   1
   4  -7   3    1.45    0.27   1
  -5   7  -3    2.42    0.38   1
  -5   7  -3    2.23    0.33   1
  -5   7  -3    2.96    0.36   1
   5  -7   3    2.82    0.35   1
   5  -7   3    2.51    0.36   1
   5  -7   3    1.97    0.29   1
   5  -7   3    2.07    0.35   1
  -6   7  -3    1.25    0.31   1
  -6   7  -3    1.34    0.31   1
  -6   7  -3    1.40    0.31   1
   6  -7   3    0.79    0.28   1
   6  -7   3    1.48    0.33   1
   6  -7   3    1.51    0.31   1
   8   6  -3    1.81    0.33   1
   8   6  -3    2.11    0.33   1
   8   6  -3    2.29    0.33   1
  -8  -6   3    2.33    0.33   1
  -8  -6   3    1.79    0.31   1
   7   6  -3    0.08    0.15   1
   7   6  -3   -0.01    0.16   1
   7   6  -3    0.06    0.16   1
   7   6  -3    0.32    0.16   1
   7   6  -3    0.05    0.15   1
  -7  -6   3    0.31    0.17   1
  -7  -6   3    0.30    0.17   1
  -7  -6   3    0.02    0.18   1
   6   6  -3    0.05    0.15   1
   6   6  -3   -0.03    0.13   1
   6   6  -3   -0.03    0.14   1
   6   6  -3   -0.04    0.15   1
  -6  -6   3    0.07    0.13   1
  -6  -6   3    0.04    0.17   1
   5   6  -3    0.80    0.20   1
   5   6  -3    0.20    0.15   1
   5   6  -3    0.52    0.16   1
   5   6  -3    0.72    0.20   1
   5   6  -3    0.55    0.17   1
  -5  -6   3    1.02    0.18   1
  -5  -6   3    0.50    0.16   1
  -5  -6   3    0.37    0.18   1
  -5  -6   3    0.36    0.16   1
   4   6  -3    0.23    0.13   1
   4   6  -3    0.01    0.10   1
   4   6  -3    0.19    0.11   1
   4   6  -3    0.06    0.11   1
   4   6  -3    0.06    0.13   1
   4   6  -3   -0.01    0.13   1
  -4  -6   3    0.06    0.11   1
  -4  -6   3    0.19    0.11   1
  -4  -6   3    0.05    0.12   1
  -4  -6   3    0.30    0.14   1
   3   6  -3    7.54    0.37   1
   3   6  -3    7.71    0.41   1
   3   6  -3    7.44    0.41   1
   3   6  -3    8.17    0.40   1
   3   6  -3    7.63    0.39   1
   3   6  -3    6.80    0.40   1
  -3  -6   3    7.70    0.41   1
  -3  -6   3    7.46    0.41   1
  -3  -6   3    8.19    0.39   1
  -3  -6   3    7.31    0.40   1
   2   6  -3    4.75    0.32   1
   2   6  -3    5.01    0.32   1
   2   6  -3    4.65    0.27   1
   2   6  -3    4.98    0.30   1
   2   6  -3    5.51    0.33   1
   2   6  -3    4.76    0.29   1
  -2  -6   3    5.26    0.33   1
  -2  -6   3    4.69    0.31   1
  -2  -6   3    5.10    0.30   1
  -2  -6   3    5.39    0.32   1
   1   6  -3    0.04    0.09   1
   1   6  -3    0.14    0.10   1
   1   6  -3    0.12    0.11   1
   1   6  -3    0.19    0.11   1
   1   6  -3    0.12    0.09   1
  -1  -6   3    0.08    0.10   1
  -1  -6   3    0.13    0.11   1
  -1  -6   3    0.04    0.10   1
  -1  -6   3    0.16    0.12   1
   0   6  -3    0.51    0.13   1
   0   6  -3    0.52    0.13   1
   0   6  -3    0.50    0.14   1
   0   6  -3    0.51    0.13   1
   0   6  -3    0.64    0.13   1
   0  -6   3    0.54    0.10   1
   0  -6   3    0.56    0.14   1
   0  -6   3    0.52    0.12   1
   0  -6   3    0.72    0.16   1
   0  -6   3    0.48    0.13   1
  -1   6  -3    4.11    0.28   1
  -1   6  -3    4.61    0.36   1
  -1   6  -3    4.34    0.29   1
  -1   6  -3    3.57    0.23   1
  -1   6  -3    4.22    0.32   1
  -1   6  -3    3.76    0.28   1
   1  -6   3    3.74    0.25   1
   1  -6   3    4.26    0.30   1
   1  -6   3    4.27    0.28   1
   1  -6   3    4.19    0.31   1
   1  -6   3    4.13    0.27   1
  -2   6  -3    0.94    0.20   1
  -2   6  -3    0.82    0.21   1
  -2   6  -3    0.83    0.16   1
  -2   6  -3    0.90    0.17   1
  -2   6  -3    1.18    0.21   1
   2  -6   3    0.87    0.21   1
   2  -6   3    0.96    0.15   1
   2  -6   3    1.07    0.17   1
   2  -6   3    1.12    0.20   1
   2  -6   3    1.16    0.19   1
   2  -6   3    0.64    0.15   1
  -3   6  -3   -0.07    0.15   1
  -3   6  -3    0.32    0.17   1
  -3   6  -3   -0.13    0.12   1
  -3   6  -3    0.18    0.15   1
  -3   6  -3    0.15    0.16   1
   3  -6   3    0.06    0.13   1
   3  -6   3    0.30    0.15   1
   3  -6   3    0.07    0.13   1
   3  -6   3    0.09    0.16   1
  -4   6  -3    0.43    0.18   1
  -4   6  -3   -0.13    0.13   1
  -4   6  -3    0.23    0.18   1
  -4   6  -3    0.25    0.19   1
   4  -6   3    0.54    0.18   1
   4  -6   3    0.21    0.16   1
   4  -6   3    0.32    0.18   1
   4  -6   3    0.42    0.18   1
  -5   6  -3    2.99    0.36   1
  -5   6  -3    4.61    0.44   1
   5  -6   3    3.37    0.39   1
   5  -6   3    3.34    0.35   1
   5  -6   3    3.90    0.42   1
   5  -6   3    3.84    0.46   1
  -6   6  -3    0.27    0.21   1
  -6   6  -3    0.21    0.20   1
  -6   6  -3    0.31    0.22   1
   6  -6   3    0.04    0.24   1
   6  -6   3    0.25    0.21   1
   6  -6   3    0.05    0.21   1
   6  -6   3    0.35    0.18   1
  -7   6  -3    0.08    0.22   1
  -7   6  -3    0.24    0.24   1
  -7   6  -3    0.15    0.23   1
   7  -6   3   -0.04    0.22   1
   7  -6   3    0.00    0.23   1
   8   5  -3    0.09    0.17   1
   8   5  -3    0.01    0.16   1
   8   5  -3    0.37    0.19   1
  -8  -5   3    0.31    0.30   1
  -8  -5   3    0.04    0.15   1
  -8  -5   3    0.25    0.17   1
  -7  -5  -5    0.19    0.14  -2
   7   5  -3    0.19    0.14   1
  -7  -5  -5    0.25    0.16  -2
   7   5  -3    0.25    0.16   1
  -7  -5  -5    0.08    0.17  -2
   7   5  -3    0.08    0.17   1
  -7  -5  -5    0.31    0.16  -2
   7   5  -3    0.31    0.16   1
  -7  -5  -5    0.15    0.15  -2
   7   5  -3    0.15    0.15   1
  -7  -5  -5    0.11    0.16  -2
   7   5  -3    0.11    0.16   1
  -7  -5  -5    0.15    0.15  -2
   7   5  -3    0.15    0.15   1
   7   5   5    0.18    0.14  -2
  -7  -5   3    0.18    0.14   1
   7   5   5    0.27    0.18  -2
  -7  -5   3    0.27    0.18   1
   7   5   5    0.21    0.16  -2
  -7  -5   3    0.21    0.16   1
   7   5   5    0.06    0.14  -2
  -7  -5   3    0.06    0.14   1
  -6  -5  -5    5.75    0.36  -2
   6   5  -3    5.75    0.36   1
  -6  -5  -5    5.48    0.36  -2
   6   5  -3    5.48    0.36   1
  -6  -5  -5    5.88    0.37  -2
   6   5  -3    5.88    0.37   1
  -6  -5  -5    5.40    0.38  -2
   6   5  -3    5.40    0.38   1
  -6  -5  -5    5.22    0.39  -2
   6   5  -3    5.22    0.39   1
  -6  -5  -5    6.08    0.39  -2
   6   5  -3    6.08    0.39   1
  -6  -5  -5    5.44    0.39  -2
   6   5  -3    5.44    0.39   1
   6   5   5    6.50    0.41  -2
  -6  -5   3    6.50    0.41   1
   6   5   5    5.46    0.40  -2
  -6  -5   3    5.46    0.40   1
   6   5   5    6.00    0.39  -2
  -6  -5   3    6.00    0.39   1
   6   5   5    5.13    0.36  -2
  -6  -5   3    5.13    0.36   1
  -5  -5  -5    4.78    0.35  -2
   5   5  -3    4.78    0.35   1
  -5  -5  -5    5.13    0.32  -2
   5   5  -3    5.13    0.32   1
  -5  -5  -5    4.59    0.34  -2
   5   5  -3    4.59    0.34   1
  -5  -5  -5    5.31    0.33  -2
   5   5  -3    5.31    0.33   1
  -5  -5  -5    5.40    0.32  -2
   5   5  -3    5.40    0.32   1
  -5  -5  -5    5.42    0.37  -2
   5   5  -3    5.42    0.37   1
  -5  -5  -5    5.23    0.36  -2
   5   5  -3    5.23    0.36   1
   5   5   5    5.18    0.36  -2
  -5  -5   3    5.18    0.36   1
   5   5   5    5.17    0.31  -2
  -5  -5   3    5.17    0.31   1
   5   5   5    5.55    0.34  -2
  -5  -5   3    5.55    0.34   1
   5   5   5    4.55    0.35  -2
  -5  -5   3    4.55    0.35   1
  -4  -5  -5    0.39    0.14  -2
   4   5  -3    0.39    0.14   1
  -4  -5  -5    0.64    0.16  -2
   4   5  -3    0.64    0.16   1
  -4  -5  -5    0.84    0.18  -2
   4   5  -3    0.84    0.18   1
  -4  -5  -5    0.82    0.14  -2
   4   5  -3    0.82    0.14   1
  -4  -5  -5    0.58    0.14  -2
   4   5  -3    0.58    0.14   1
  -4  -5  -5    0.66    0.16  -2
   4   5  -3    0.66    0.16   1
  -4  -5  -5    0.51    0.12  -2
   4   5  -3    0.51    0.12   1
   4   5   5    0.54    0.15  -2
  -4  -5   3    0.54    0.15   1
   4   5   5    0.59    0.15  -2
  -4  -5   3    0.59    0.15   1
   4   5   5    0.51    0.16  -2
  -4  -5   3    0.51    0.16   1
   4   5   5    0.63    0.13  -2
  -4  -5   3    0.63    0.13   1
  -3  -5  -5    1.72    0.18  -2
   3   5  -3    1.72    0.18   1
  -3  -5  -5    2.14    0.22  -2
   3   5  -3    2.14    0.22   1
  -3  -5  -5    1.86    0.21  -2
   3   5  -3    1.86    0.21   1
  -3  -5  -5    1.97    0.22  -2
   3   5  -3    1.97    0.22   1
  -3  -5  -5    1.77    0.21  -2
   3   5  -3    1.77    0.21   1
  -3  -5  -5    1.83    0.19  -2
   3   5  -3    1.83    0.19   1
   3   5   5    1.74    0.20  -2
  -3  -5   3    1.74    0.20   1
   3   5   5    1.77    0.18  -2
  -3  -5   3    1.77    0.18   1
   3   5   5    1.58    0.20  -2
  -3  -5   3    1.58    0.20   1
   3   5   5    1.87    0.21  -2
  -3  -5   3    1.87    0.21   1
  -2  -5  -5    0.22    0.11  -2
   2   5  -3    0.22    0.11   1
  -2  -5  -5    0.32    0.11  -2
   2   5  -3    0.32    0.11   1
  -2  -5  -5    0.33    0.09  -2
   2   5  -3    0.33    0.09   1
  -2  -5  -5    0.22    0.10  -2
   2   5  -3    0.22    0.10   1
  -2  -5  -5    0.14    0.10  -2
   2   5  -3    0.14    0.10   1
  -2  -5  -5    0.29    0.10  -2
   2   5  -3    0.29    0.10   1
   2   5   5    0.18    0.11  -2
  -2  -5   3    0.18    0.11   1
   2   5   5    0.15    0.10  -2
  -2  -5   3    0.15    0.10   1
   2   5   5    0.35    0.11  -2
  -2  -5   3    0.35    0.11   1
   2   5   5    0.15    0.10  -2
  -2  -5   3    0.15    0.10   1
  -1  -5  -5    0.44    0.11  -2
   1   5  -3    0.44    0.11   1
  -1  -5  -5    0.40    0.10  -2
   1   5  -3    0.40    0.10   1
  -1  -5  -5    0.17    0.10  -2
   1   5  -3    0.17    0.10   1
  -1  -5  -5    0.51    0.13  -2
   1   5  -3    0.51    0.13   1
  -1  -5  -5    0.18    0.10  -2
   1   5  -3    0.18    0.10   1
   1   5   5    0.28    0.10  -2
  -1  -5   3    0.28    0.10   1
   1   5   5    0.34    0.11  -2
  -1  -5   3    0.34    0.11   1
   1   5   5    0.25    0.10  -2
  -1  -5   3    0.25    0.10   1
   1   5   5    0.50    0.13  -2
  -1  -5   3    0.50    0.13   1
   0  -5  -5    7.63    0.36  -2
   0   5  -3    7.63    0.36   1
   0  -5  -5    7.35    0.36  -2
   0   5  -3    7.35    0.36   1
   0  -5  -5    8.52    0.38  -2
   0   5  -3    8.52    0.38   1
   0  -5  -5    7.77    0.38  -2
   0   5  -3    7.77    0.38   1
   0  -5  -5    7.76    0.31  -2
   0   5  -3    7.76    0.31   1
   0  -5  -5    7.75    0.35  -2
   0   5  -3    7.75    0.35   1
   0   5   5    7.73    0.36  -2
   0  -5   3    7.73    0.36   1
   0   5   5    7.29    0.37  -2
   0  -5   3    7.29    0.37   1
   0   5   5    7.74    0.37  -2
   0  -5   3    7.74    0.37   1
   0   5   5    8.12    0.32  -2
   0  -5   3    8.12    0.32   1
   0   5   5    7.50    0.38  -2
   0  -5   3    7.50    0.38   1
   1  -5  -5   50.86    1.57  -2
  -1   5  -3   50.86    1.57   1
   1  -5  -5   49.57    1.60  -2
  -1   5  -3   49.57    1.60   1
   1  -5  -5   48.54    1.66  -2
  -1   5  -3   48.54    1.66   1
   1  -5  -5   50.97    1.56  -2
  -1   5  -3   50.97    1.56   1
   1  -5  -5   49.56    1.63  -2
  -1   5  -3   49.56    1.63   1
   1  -5  -5   49.81    1.62  -2
  -1   5  -3   49.81    1.62   1
  -1   5   5   48.78    1.60  -2
   1  -5   3   48.78    1.60   1
  -1   5   5   51.37    1.59  -2
   1  -5   3   51.37    1.59   1
  -1   5   5   50.16    1.59  -2
   1  -5   3   50.16    1.59   1
  -1   5   5   48.52    1.64  -2
   1  -5   3   48.52    1.64   1
  -1   5   5   47.64    1.62  -2
   1  -5   3   47.64    1.62   1
  -2   5  -3    1.45    0.20   1
  -2   5  -3    1.22    0.20   1
  -2   5  -3    1.19    0.17   1
  -2   5  -3    1.27    0.18   1
  -2   5  -3    1.48    0.17   1
   2  -5   3    1.67    0.19   1
   2  -5   3    1.28    0.20   1
   2  -5   3    1.44    0.15   1
   2  -5   3    0.97    0.16   1
   2  -5   3    1.64    0.21   1
   2  -5   3    1.40    0.17   1
  -3   5  -3    0.29    0.13   1
  -3   5  -3    0.52    0.17   1
  -3   5  -3    0.43    0.14   1
  -3   5  -3    0.44    0.15   1
   3  -5   3    0.43    0.16   1
   3  -5   3    0.61    0.16   1
   3  -5   3    0.43    0.14   1
   3  -5   3    0.64    0.15   1
  -4   5  -3    0.42    0.17   1
  -4   5  -3    0.62    0.21   1
  -4   5  -3    0.63    0.18   1
  -4   5  -3    0.62    0.18   1
   4  -5   3    0.54    0.16   1
   4  -5   3    0.73    0.19   1
   4  -5   3    0.62    0.19   1
  -5   5  -3    5.67    0.42   1
  -5   5  -3    5.45    0.40   1
  -5   5  -3    4.78    0.46   1
   5  -5   3    5.36    0.43   1
   5  -5   3    4.72    0.44   1
   5  -5   3    5.38    0.43   1
   5  -5   3    4.92    0.37   1
  -6   5  -3    1.60    0.28   1
  -6   5  -3    1.01    0.26   1
  -6   5  -3    0.85    0.24   1
   6  -5   3    1.51    0.30   1
   6  -5   3    1.24    0.28   1
   6  -5   3    1.79    0.31   1
   6  -5   3    1.30    0.25   1
  -7   5  -3    1.10    0.28   1
  -7   5  -3    1.47    0.30   1
  -7   5  -3    1.70    0.33   1
   7  -5   3    1.64    0.33   1
   7  -5   3    1.35    0.29   1
   7  -5   3    1.64    0.35   1
   8   4  -3    0.15    0.17   1
   8   4  -3    0.19    0.16   1
   8   4  -3    0.29    0.18   1
  -8  -4   3    0.39    0.17   1
  -8  -4   3   -0.01    0.18   1
  -8  -4   3    0.13    0.16   1
   7   4  -3    0.15    0.14   1
   7   4  -3    0.11    0.14   1
   7   4  -3   -0.29    0.13   1
   7   4  -3   -0.05    0.14   1
   7   4  -3    0.10    0.14   1
   7   4  -3   -0.03    0.12   1
   7   4  -3    0.21    0.15   1
  -7  -4   3    0.08    0.15   1
  -7  -4   3    0.13    0.14   1
  -7  -4   3   -0.03    0.12   1
  -7  -4   3    0.01    0.12   1
   6   4  -3    1.66    0.24   1
   6   4  -3    1.88    0.24   1
   6   4  -3    1.24    0.22   1
   6   4  -3    1.39    0.22   1
   6   4  -3    1.35    0.20   1
   6   4  -3    1.76    0.25   1
   6   4  -3    1.00    0.20   1
   6   4  -3    1.57    0.20   1
  -6  -4   3    0.91    0.19   1
  -6  -4   3    1.64    0.23   1
  -6  -4   3    1.68    0.25   1
  -6  -4   3    1.63    0.24   1
  -6  -4   3    1.35    0.20   1
   5   4  -3   -0.07    0.09   1
   5   4  -3    0.14    0.12   1
   5   4  -3    0.03    0.12   1
   5   4  -3    0.05    0.08   1
   5   4  -3   -0.02    0.09   1
   5   4  -3   -0.03    0.09   1
   5   4  -3    0.16    0.11   1
   5   4  -3   -0.10    0.09   1
   5   4  -3    0.08    0.10   1
   5   4  -3    0.11    0.12   1
  -5  -4   3    0.09    0.09   1
  -5  -4   3    0.04    0.08   1
  -5  -4   3    0.13    0.13   1
  -5  -4   3    0.10    0.11   1
  -5  -4   3    0.02    0.09   1
  -5  -4   3    0.04    0.09   1
   4   4  -3   -0.01    0.07   1
   4   4  -3    0.06    0.08   1
   4   4  -3   -0.02    0.08   1
   4   4  -3    0.00    0.09   1
   4   4  -3    0.12    0.10   1
   4   4  -3    0.06    0.07   1
   4   4  -3    0.00    0.10   1
   4   4  -3    0.13    0.08   1
   4   4  -3    0.11    0.10   1
   4   4  -3   -0.04    0.07   1
  -4  -4   3    0.00    0.09   1
  -4  -4   3    0.01    0.07   1
  -4  -4   3   -0.06    0.08   1
  -4  -4   3   -0.09    0.08   1
  -4  -4   3    0.03    0.06   1
   3   4  -3    6.36    0.31   1
   3   4  -3    5.46    0.32   1
   3   4  -3    5.89    0.33   1
   3   4  -3    5.58    0.29   1
   3   4  -3    5.89    0.25   1
   3   4  -3    5.64    0.32   1
   3   4  -3    6.05    0.30   1
   3   4  -3    6.27    0.34   1
  -3  -4   3    6.36    0.33   1
  -3  -4   3    5.22    0.29   1
  -3  -4   3    6.32    0.34   1
  -3  -4   3    5.72    0.30   1
  -3  -4   3    5.90    0.28   1
   2   4  -3   13.51    0.51   1
   2   4  -3   12.47    0.54   1
   2   4  -3   13.81    0.54   1
   2   4  -3   13.41    0.50   1
   2   4  -3   13.71    0.54   1
   2   4  -3   12.96    0.54   1
   2   4  -3   14.04    0.52   1
  -2  -4   3   13.22    0.54   1
  -2  -4   3   13.91    0.50   1
  -2  -4   3   13.36    0.52   1
  -2  -4   3   12.97    0.53   1
   1   4  -3    0.15    0.10   1
   1   4  -3   -0.01    0.08   1
   1   4  -3    0.04    0.08   1
   1   4  -3    0.18    0.10   1
   1   4  -3   -0.04    0.08   1
  -1  -4   3    0.00    0.09   1
  -1  -4   3    0.08    0.09   1
  -1  -4   3    0.07    0.08   1
  -1  -4   3   -0.04    0.08   1
   0   4  -3    2.13    0.14   1
   0   4  -3    2.25    0.19   1
   0   4  -3    2.05    0.18   1
   0   4  -3    2.06    0.18   1
   0   4  -3    1.77    0.18   1
   0   4  -3    1.83    0.18   1
   0  -4   3    2.27    0.22   1
   0  -4   3    2.50    0.21   1
   0  -4   3    2.15    0.18   1
   0  -4   3    2.34    0.20   1
   0  -4   3    2.20    0.14   1
  -1   4  -3   36.79    1.19   1
  -1   4  -3   37.44    1.17   1
  -1   4  -3   37.38    1.26   1
  -1   4  -3   36.74    1.22   1
  -1   4  -3   36.52    1.24   1
  -1   4  -3   36.10    1.20   1
   1  -4   3   36.12    1.23   1
   1  -4   3   36.22    1.21   1
   1  -4   3   37.96    1.24   1
   1  -4   3   37.49    1.20   1
   1  -4   3   38.85    1.20   1
  -2   4  -3   -0.01    0.08   1
  -2   4  -3    0.03    0.07   1
  -2   4  -3    0.12    0.10   1
  -2   4  -3   -0.03    0.09   1
  -2   4  -3   -0.01    0.09   1
   2  -4   3   -0.16    0.07   1
   2  -4   3    0.00    0.08   1
   2  -4   3    0.02    0.09   1
   2  -4   3    0.06    0.09   1
   2  -4   3   -0.01    0.06   1
   2  -4   3   -0.02    0.09   1
  -3   4  -3    0.75    0.15   1
  -3   4  -3    1.15    0.18   1
  -3   4  -3    1.26    0.21   1
  -3   4  -3    1.59    0.22   1
   3  -4   3    1.27    0.15   1
   3  -4   3    1.10    0.18   1
   3  -4   3    1.08    0.17   1
   3  -4   3    1.18    0.21   1
   3  -4   3    1.42    0.20   1
  -4   4  -3    0.06    0.13   1
  -4   4  -3   -0.01    0.12   1
  -4   4  -3   -0.09    0.14   1
  -4   4  -3    0.10    0.14   1
   4  -4   3    0.16    0.15   1
   4  -4   3    0.07    0.14   1
   4  -4   3    0.06    0.11   1
   4  -4   3    0.03    0.13   1
  -5   4  -3    2.53    0.33   1
  -5   4  -3    3.46    0.36   1
  -5   4  -3    3.14    0.31   1
  -5   4  -3    3.42    0.41   1
   5  -4   3    2.68    0.35   1
   5  -4   3    3.30    0.36   1
   5  -4   3    2.93    0.30   1
   5  -4   3    2.81    0.33   1
  -6   4  -3    0.92    0.25   1
  -6   4  -3    1.28    0.27   1
  -6   4  -3    1.57    0.25   1
   6  -4   3    1.20    0.27   1
   6  -4   3    1.19    0.22   1
   6  -4   3    0.84    0.25   1
   6  -4   3    1.45    0.29   1
  -7   4  -3    0.46    0.21   1
  -7   4  -3    0.50    0.23   1
  -7   4  -3    0.37    0.24   1
   7  -4   3    0.66    0.25   1
   7  -4   3    0.70    0.24   1
   7  -4   3    1.01    0.27   1
  -8   4  -3    0.04    0.20   1
  -8   4  -3    0.50    0.26   1
   8  -4   3   -0.15    0.21   1
   8  -4   3    0.06    0.24   1
   8  -4   3    0.09    0.22   1
   9   3  -3    0.40    0.22   1
   9   3  -3    1.26    0.31   1
   9   3  -3    0.78    0.34   1
  -9  -3   3    0.49    0.22   1
  -9  -3   3    0.06    0.19   1
  -9  -3   3    0.90    0.23   1
   8   3  -3    1.40    0.25   1
   8   3  -3    2.46    0.33   1
   8   3  -3    1.79    0.31   1
   8   3  -3    1.51    0.28   1
  -8  -3   3    1.53    0.25   1
  -8  -3   3    1.54    0.26   1
  -8  -3   3    2.28    0.34   1
   7   3  -3    0.39    0.16   1
   7   3  -3    0.24    0.15   1
   7   3  -3    0.19    0.15   1
   7   3  -3   -0.03    0.12   1
   7   3  -3    0.22    0.15   1
   7   3  -3    0.37    0.15   1
   7   3  -3    0.29    0.16   1
  -7  -3   3    0.14    0.14   1
  -7  -3   3    0.34    0.14   1
  -7  -3   3    0.09    0.13   1
  -7  -3   3    0.37    0.14   1
   6   3  -3    0.50    0.17   1
   6   3  -3    0.40    0.14   1
   6   3  -3    0.30    0.14   1
   6   3  -3    0.31    0.14   1
   6   3  -3    0.18    0.13   1
   6   3  -3    0.36    0.13   1
   6   3  -3    0.24    0.13   1
   6   3  -3    0.47    0.15   1
   6   3  -3    0.32    0.13   1
   6   3  -3    0.34    0.14   1
  -6  -3   3    0.24    0.11   1
  -6  -3   3    0.25    0.13   1
  -6  -3   3    0.39    0.14   1
  -6  -3   3    0.48    0.14   1
  -6  -3   3    0.37    0.14   1
  -6  -3   3    0.28    0.13   1
   5   3  -3    0.03    0.08   1
   5   3  -3    0.29    0.11   1
   5   3  -3    0.22    0.10   1
   5   3  -3    0.06    0.09   1
   5   3  -3    0.13    0.11   1
   5   3  -3   -0.08    0.09   1
   5   3  -3    0.00    0.08   1
   5   3  -3    0.02    0.09   1
   5   3  -3    0.03    0.09   1
   5   3  -3    0.06    0.10   1
   5   3  -3    0.09    0.11   1
  -5  -3   3    0.15    0.12   1
  -5  -3   3    0.10    0.09   1
  -5  -3   3   -0.09    0.10   1
  -5  -3   3    0.17    0.10   1
  -5  -3   3    0.10    0.10   1
  -5  -3   3    0.04    0.09   1
   4   3  -3    9.16    0.42   1
   4   3  -3    8.94    0.42   1
   4   3  -3    9.43    0.43   1
   4   3  -3    9.34    0.38   1
   4   3  -3    9.29    0.40   1
   4   3  -3    9.23    0.40   1
   4   3  -3    8.92    0.41   1
   4   3  -3    8.47    0.39   1
   4   3  -3    9.45    0.43   1
   4   3  -3    9.42    0.41   1
   4   3  -3    9.37    0.38   1
  -4  -3   3    8.45    0.39   1
  -4  -3   3    9.78    0.39   1
  -4  -3   3    9.40    0.43   1
  -4  -3   3    8.98    0.42   1
  -4  -3   3    9.30    0.39   1
  -4  -3   3    8.25    0.41   1
   3   3  -3   14.02    0.59   1
   3   3  -3   14.46    0.56   1
   3   3  -3   14.18    0.58   1
   3   3  -3   14.56    0.54   1
   3   3  -3   13.13    0.58   1
   3   3  -3   15.03    0.59   1
   3   3  -3   17.46    0.53   1
   3   3  -3   18.22    0.56   1
   3   3  -3   14.93    0.58   1
  -3  -3   3   13.50    0.58   1
  -3  -3   3   15.29    0.59   1
  -3  -3   3   17.05    0.54   1
  -3  -3   3   15.13    0.56   1
   2   3  -3  289.79    8.89   1
   2   3  -3  310.75    8.83   1
   2   3  -3  306.65    8.84   1
   2   3  -3  306.00    8.88   1
   2   3  -3  299.68    8.89   1
   2   3  -3  303.56    8.88   1
   2   3  -3  294.14    8.89   1
   2   3  -3  300.51    8.89   1
  -2  -3   3  302.90    8.90   1
  -2  -3   3  291.62    8.83   1
  -2  -3   3  289.04    8.86   1
  -2  -3   3  307.00    8.84   1
  -2  -3   3  293.04    8.89   1
   1   3  -3   10.09    0.40   1
   1   3  -3   10.18    0.41   1
   1   3  -3   11.26    0.39   1
   1   3  -3   10.37    0.40   1
   1   3  -3   10.31    0.41   1
   1   3  -3    9.61    0.40   1
  -1  -3   3    9.70    0.41   1
  -1  -3   3   10.60    0.38   1
  -1  -3   3   10.39    0.39   1
  -1  -3   3   10.76    0.41   1
  -1  -3   3   10.14    0.41   1
   0   3  -3   25.78    0.85   1
   0   3  -3   25.30    0.87   1
   0   3  -3   26.42    0.87   1
   0   3  -3   26.69    0.86   1
   0   3  -3   25.43    0.83   1
   0   3  -3   25.50    0.85   1
   0  -3   3   26.41    0.86   1
   0  -3   3   26.04    0.85   1
   0  -3   3   26.61    0.87   1
   0  -3   3   25.76    0.87   1
  -1   3  -3    7.84    0.37   1
  -1   3  -3    7.96    0.36   1
  -1   3  -3    8.41    0.34   1
  -1   3  -3    7.33    0.34   1
  -1   3  -3    8.23    0.31   1
  -1   3  -3    8.10    0.33   1
   1  -3   3    7.76    0.32   1
   1  -3   3    8.55    0.31   1
   1  -3   3    8.12    0.37   1
   1  -3   3    8.91    0.34   1
   1  -3   3    7.92    0.36   1
   1  -3   3    8.77    0.35   1
  -2   3  -3   32.16    1.00   1
  -2   3  -3   29.47    1.08   1
  -2   3  -3   31.98    1.05   1
  -2   3  -3   31.32    0.98   1
  -2   3  -3   30.53    1.07   1
  -2   3  -3   30.41    1.04   1
   2  -3   3   31.86    1.05   1
   2  -3   3   31.18    1.02   1
   2  -3   3   31.07    1.06   1
   2  -3   3   30.98    1.07   1
   2  -3   3   31.74    1.05   1
   2  -3   3   31.61    0.98   1
  -3   3  -3    5.40    0.29   1
  -3   3  -3    5.06    0.33   1
  -3   3  -3    5.04    0.31   1
  -3   3  -3    5.51    0.33   1
  -3   3  -3    5.57    0.25   1
   3  -3   3    5.16    0.30   1
   3  -3   3    5.22    0.32   1
   3  -3   3    5.00    0.31   1
   3  -3   3    5.38    0.22   1
   3  -3   3    5.67    0.26   1
   3  -3   3    4.62    0.30   1
  -4   3  -3    0.50    0.15   1
  -4   3  -3    0.62    0.19   1
  -4   3  -3    0.27    0.13   1
  -4   3  -3    0.26    0.12   1
   4  -3   3    0.13    0.12   1
   4  -3   3    0.38    0.15   1
   4  -3   3    0.42    0.15   1
   4  -3   3    0.35    0.13   1
  -5   3  -3    0.00    0.12   1
  -5   3  -3    0.24    0.17   1
  -5   3  -3   -0.03    0.13   1
  -5   3  -3    0.16    0.16   1
   5  -3   3    0.01    0.13   1
   5  -3   3    0.05    0.14   1
   5  -3   3    0.13    0.12   1
   5  -3   3    0.09    0.16   1
  -6   3  -3    0.20    0.18   1
  -6   3  -3    0.25    0.20   1
  -6   3  -3    0.38    0.16   1
  -6   3  -3    0.21    0.17   1
   6  -3   3    0.05    0.16   1
   6  -3   3    0.18    0.18   1
   6  -3   3    0.19    0.14   1
   6  -3   3    0.54    0.21   1
  -7   3  -3    0.22    0.19   1
  -7   3  -3    0.29    0.20   1
  -7   3  -3    0.53    0.19   1
   7  -3   3    0.30    0.16   1
   7  -3   3    0.09    0.19   1
   7  -3   3    0.36    0.23   1
   7  -3   3    0.60    0.24   1
  -8   3  -3    0.28    0.22   1
  -8   3  -3    0.01    0.20   1
   8  -3   3    0.34    0.22   1
   8  -3   3    0.02    0.19   1
   8  -3   3    0.28    0.22   1
   9   2  -3    0.15    0.21   1
   9   2  -3    0.28    0.19   1
   9   2  -3   -0.19    0.17   1
   9   2  -3    0.07    0.21   1
  -9  -2   3   -0.14    0.19   1
  -9  -2   3    0.35    0.21   1
   8   2  -3    0.89    0.24   1
   8   2  -3    0.95    0.22   1
   8   2  -3    1.10    0.28   1
   8   2  -3    1.21    0.28   1
  -8  -2   3    1.49    0.30   1
  -8  -2   3    0.96    0.22   1
   7   2  -3   -0.08    0.13   1
   7   2  -3    0.00    0.14   1
   7   2  -3   -0.06    0.12   1
   7   2  -3    0.02    0.12   1
   7   2  -3    0.07    0.15   1
   7   2  -3    0.13    0.14   1
  -7  -2   3   -0.09    0.12   1
  -7  -2   3    0.07    0.12   1
  -7  -2   3   -0.05    0.10   1
   6   2  -3    8.54    0.43   1
   6   2  -3    7.86    0.43   1
   6   2  -3    8.14    0.42   1
   6   2  -3    8.62    0.46   1
   6   2  -3    8.35    0.42   1
   6   2  -3    7.92    0.45   1
   6   2  -3    7.96    0.43   1
   6   2  -3    7.71    0.43   1
   6   2  -3    8.58    0.42   1
  -6  -2   3    6.42    0.40   1
  -6  -2   3    7.90    0.41   1
  -6  -2   3    7.67    0.43   1
  -6  -2   3    8.13    0.43   1
  -6  -2   3    8.55    0.42   1
   5   2  -3    1.65    0.20   1
   5   2  -3    1.47    0.19   1
   5   2  -3    1.52    0.19   1
   5   2  -3    1.28    0.18   1
   5   2  -3    1.67    0.21   1
   5   2  -3    1.34    0.20   1
   5   2  -3    1.76    0.18   1
   5   2  -3    1.66    0.19   1
   5   2  -3    1.37    0.18   1
   5   2  -3    1.33    0.17   1
  -5  -2   3    1.81    0.21   1
  -5  -2   3    1.57    0.19   1
  -5  -2   3    1.38    0.18   1
  -5  -2   3    1.87    0.18   1
  -5  -2   3    1.20    0.18   1
   4   2  -3    0.00    0.08   1
   4   2  -3    0.01    0.08   1
   4   2  -3   -0.01    0.07   1
   4   2  -3    0.04    0.06   1
   4   2  -3    0.06    0.08   1
   4   2  -3   -0.02    0.07   1
   4   2  -3   -0.09    0.08   1
   4   2  -3   -0.14    0.06   1
   4   2  -3   -0.02    0.09   1
   4   2  -3   -0.01    0.07   1
   4   2  -3   -0.13    0.08   1
  -4  -2   3    0.00    0.06   1
  -4  -2   3   -0.12    0.06   1
  -4  -2   3   -0.09    0.06   1
  -4  -2   3   -0.08    0.07   1
   3   2  -3    4.90    0.28   1
   3   2  -3    5.54    0.29   1
   3   2  -3    4.88    0.27   1
   3   2  -3    5.25    0.24   1
   3   2  -3    5.38    0.27   1
   3   2  -3    5.26    0.27   1
   3   2  -3    5.14    0.28   1
   3   2  -3    5.34    0.25   1
   3   2  -3    4.93    0.26   1
   3   2  -3    5.14    0.24   1
   3   2  -3    5.12    0.24   1
  -3  -2   3    5.18    0.24   1
  -3  -2   3    5.63    0.25   1
  -3  -2   3    5.15    0.27   1
  -3  -2   3    4.76    0.28   1
  -3  -2   3    5.44    0.25   1
   2   2  -3    2.60    0.19   1
   2   2  -3    3.79    0.20   1
   2   2  -3    3.17    0.17   1
   2   2  -3    3.37    0.16   1
   2   2  -3    3.16    0.19   1
   2   2  -3    2.96    0.19   1
   2   2  -3    2.73    0.19   1
   2   2  -3    3.18    0.20   1
  -2  -2   3    3.70    0.17   1
  -2  -2   3    2.89    0.15   1
  -2  -2   3    3.20    0.19   1
  -2  -2   3    2.47    0.19   1
   1   2  -3   46.91    1.48   1
   1   2  -3   46.66    1.49   1
   1   2  -3   46.40    1.49   1
   1   2  -3   48.29    1.50   1
   1   2  -3   48.73    1.50   1
   1   2  -3   49.05    1.45   1
  -1  -2   3   48.37    1.50   1
  -1  -2   3   49.69    1.45   1
  -1  -2   3   47.73    1.48   1
  -1  -2   3   47.72    1.50   1
  -1  -2   3   48.84    1.50   1
   0   2  -3   28.34    0.90   1
   0   2  -3   28.08    0.89   1
   0   2  -3   27.83    0.91   1
   0   2  -3   27.74    0.88   1
   0   2  -3   28.76    0.89   1
   0   2  -3   27.69    0.89   1
   0   2  -3   27.10    0.89   1
   0  -2   3   27.83    0.90   1
   0  -2   3   27.77    0.89   1
   0  -2   3   28.43    0.89   1
   0  -2   3   27.66    0.89   1
   0  -2   3   28.19    0.89   1
   0  -2   3   28.52    0.91   1
   0  -2   3   28.38    0.89   1
  -1   2  -3    0.61    0.07   1
  -1   2  -3    0.97    0.12   1
  -1   2  -3    0.66    0.10   1
  -1   2  -3    0.76    0.12   1
  -1   2  -3    0.86    0.10   1
   1  -2   3    0.55    0.07   1
   1  -2   3    0.50    0.07   1
   1  -2   3    0.59    0.10   1
   1  -2   3    0.60    0.10   1
  -2   2  -3   23.72    0.85   1
  -2   2  -3   24.27    0.83   1
  -2   2  -3   24.82    0.74   1
  -2   2  -3   24.33    0.81   1
  -2   2  -3   23.28    0.83   1
   2  -2   3   24.43    0.83   1
   2  -2   3   25.02    0.74   1
   2  -2   3   21.71    0.81   1
   2  -2   3   24.49    0.80   1
   2  -2   3   24.01    0.84   1
   2  -2   3   23.26    0.82   1
  -3   2  -3    6.34    0.34   1
  -3   2  -3    6.64    0.35   1
  -3   2  -3    6.81    0.32   1
  -3   2  -3    5.90    0.23   1
  -3   2  -3    6.09    0.26   1
   3  -2   3    8.01    0.37   1
   3  -2   3    7.86    0.31   1
   3  -2   3    6.56    0.35   1
   3  -2   3    7.88    0.35   1
   3  -2   3    6.00    0.34   1
  -4   2  -3    0.19    0.09   1
  -4   2  -3    0.28    0.12   1
  -4   2  -3    0.56    0.14   1
  -4   2  -3    0.31    0.15   1
   4  -2   3    0.06    0.11   1
   4  -2   3    0.28    0.12   1
   4  -2   3    0.27    0.12   1
   4  -2   3    0.27    0.13   1
   4  -2   3    0.36    0.10   1
  -5   2  -3   -0.12    0.13   1
  -5   2  -3    0.14    0.13   1
  -5   2  -3   -0.02    0.09   1
  -5   2  -3    0.16    0.15   1
   5  -2   3   -0.04    0.10   1
   5  -2   3    0.09    0.13   1
   5  -2   3    0.13    0.13   1
   5  -2   3    0.21    0.15   1
  -6   2  -3    0.78    0.20   1
  -6   2  -3    0.94    0.22   1
  -6   2  -3    0.87    0.21   1
   6  -2   3    0.74    0.21   1
   6  -2   3    0.79    0.21   1
  -7   2  -3    4.01    0.43   1
  -7   2  -3    3.60    0.39   1
   7  -2   3    3.67    0.41   1
   7  -2   3    3.85    0.38   1
   7  -2   3    3.41    0.40   1
   7  -2   3    3.00    0.39   1
  -8   2  -3    0.31    0.22   1
  -8   2  -3    0.07    0.19   1
   8  -2   3    0.31    0.23   1
   8  -2   3   -0.10    0.18   1
   9   1  -3   -0.09    0.19   1
   9   1  -3    0.14    0.25   1
   9   1  -3   -0.03    0.20   1
  -9  -1   3    0.59    0.25   1
  -9  -1   3    0.47    0.24   1
   8   1  -3    4.00    0.40   1
   8   1  -3    3.73    0.42   1
   8   1  -3    3.55    0.40   1
   8   1  -3    4.27    0.44   1
  -8  -1   3    3.58    0.41   1
  -8  -1   3    4.77    0.43   1
   7   1  -3    1.56    0.24   1
   7   1  -3    2.00    0.30   1
   7   1  -3    1.70    0.28   1
   7   1  -3    1.87    0.27   1
   7   1  -3    2.07    0.30   1
  -7  -1   3    1.61    0.27   1
  -7  -1   3    1.93    0.29   1
  -7  -1   3    1.37    0.22   1
  -7  -1   3    1.66    0.26   1
   6   1  -3   54.63    1.84   1
   6   1  -3   53.00    1.75   1
   6   1  -3   52.64    1.78   1
   6   1  -3   53.93    1.79   1
   6   1  -3   55.34    1.82   1
   6   1  -3   55.01    1.79   1
   6   1  -3   52.60    1.83   1
  -6  -1   3   52.71    1.75   1
  -6  -1   3   53.89    1.81   1
  -6  -1   3   51.32    1.78   1
  -6  -1   3   55.38    1.79   1
   5   1  -3    4.39    0.29   1
   5   1  -3    3.80    0.26   1
   5   1  -3    4.17    0.27   1
   5   1  -3    3.68    0.27   1
   5   1  -3    4.06    0.30   1
   5   1  -3    3.18    0.26   1
   5   1  -3    4.22    0.24   1
   5   1  -3    4.14    0.26   1
   5   1  -3    4.15    0.24   1
   5   1  -3    3.70    0.26   1
  -5  -1   3    4.33    0.25   1
  -5  -1   3    4.16    0.27   1
  -5  -1   3    4.11    0.27   1
  -5  -1   3    4.20    0.25   1
  -5  -1   3    4.07    0.28   1
   4   1  -3    2.01    0.20   1
   4   1  -3    1.86    0.17   1
   4   1  -3    2.06    0.21   1
   4   1  -3    2.33    0.22   1
   4   1  -3    1.96    0.19   1
   4   1  -3    1.84    0.19   1
   4   1  -3    2.39    0.20   1
   4   1  -3    2.89    0.25   1
   4   1  -3    2.18    0.15   1
   4   1  -3    2.27    0.20   1
  -4  -1   3    2.01    0.18   1
  -4  -1   3    2.04    0.19   1
  -4  -1   3    2.09    0.18   1
  -4  -1   3    2.20    0.21   1
   3   1  -3    1.15    0.14   1
   3   1  -3    0.84    0.13   1
   3   1  -3    0.84    0.13   1
   3   1  -3    0.86    0.10   1
   3   1  -3    0.67    0.12   1
   3   1  -3    0.75    0.13   1
   3   1  -3    0.89    0.14   1
   3   1  -3    1.14    0.12   1
   3   1  -3    0.76    0.12   1
   3   1  -3    0.66    0.12   1
  -3  -1   3    0.94    0.12   1
  -3  -1   3    0.64    0.12   1
  -3  -1   3    0.74    0.10   1
  -3  -1   3    1.04    0.14   1
  -3  -1   3    0.91    0.10   1
   2   1  -3    3.53    0.19   1
   2   1  -3    3.24    0.19   1
   2   1  -3    3.22    0.16   1
   2   1  -3    3.86    0.20   1
   2   1  -3    3.42    0.18   1
   2   1  -3    3.49    0.20   1
   2   1  -3    3.39    0.19   1
  -2  -1   3    3.25    0.18   1
  -2  -1   3    3.34    0.19   1
  -2  -1   3    3.53    0.15   1
  -2  -1   3    3.36    0.15   1
   1   1  -3  300.79    9.16   1
   1   1  -3  322.78    9.16   1
   1   1  -3  308.26    9.16   1
   1   1  -3  308.66    9.17   1
   1   1  -3  306.58    9.16   1
   1   1  -3  314.70    9.15   1
  -1  -1   3  316.15    9.16   1
  -1  -1   3  308.21    9.16   1
   0   1  -3  107.44    3.21   1
   0   1  -3  105.36    3.19   1
   0   1  -3  106.32    3.19   1
   0   1  -3  108.69    3.18   1
   0  -1   3  104.69    3.21   1
   0  -1   3  107.62    3.20   1
   0  -1   3  108.32    3.18   1
   0  -1   3  109.05    3.20   1
   0  -1   3  109.06    3.19   1
  -1   1  -3   15.30    0.53   1
  -1   1  -3   15.13    0.53   1
  -1   1  -3   14.97    0.53   1
  -1   1  -3   15.62    0.54   1
  -1   1  -3   15.70    0.48   1
  -1   1  -3   15.19    0.51   1
   1  -1   3   15.55    0.53   1
   1  -1   3   15.70    0.48   1
   1  -1   3   15.43    0.53   1
   1  -1   3   15.56    0.53   1
   1  -1   3   14.50    0.51   1
   1  -1   3   15.94    0.48   1
   1  -1   3   13.56    0.52   1
  -2   1  -3   14.75    0.54   1
  -2   1  -3   14.31    0.49   1
  -2   1  -3   13.76    0.54   1
  -2   1  -3   14.35    0.53   1
   2  -1   3   14.64    0.54   1
   2  -1   3   13.69    0.52   1
   2  -1   3   14.21    0.53   1
   2  -1   3   14.60    0.53   1
   2  -1   3   13.97    0.51   1
  -3   1  -3    3.45    0.24   1
  -3   1  -3    3.94    0.25   1
  -3   1  -3    3.94    0.21   1
  -3   1  -3    3.83    0.27   1
   3  -1   3    3.98    0.24   1
   3  -1   3    3.88    0.25   1
   3  -1   3    3.94    0.22   1
   3  -1   3    4.14    0.27   1
   3  -1   3    3.99    0.25   1
  -4   1  -3   -0.03    0.08   1
  -4   1  -3    0.01    0.07   1
  -4   1  -3    0.07    0.04   1
  -4   1  -3    0.02    0.10   1
  -4   1  -3   -0.03    0.10   1
   4  -1   3    0.18    0.11   1
   4  -1   3   -0.01    0.07   1
   4  -1   3    0.15    0.11   1
   4  -1   3   -0.01    0.08   1
   4  -1   3    0.09    0.11   1
  -5   1  -3    0.59    0.16   1
  -5   1  -3    0.81    0.14   1
  -5   1  -3    0.53    0.17   1
  -5   1  -3    0.49    0.15   1
   5  -1   3    0.67    0.16   1
   5  -1   3    0.45    0.15   1
   5  -1   3    0.45    0.16   1
   5  -1   3    0.37    0.15   1
  -6   1  -3    0.31    0.17   1
  -6   1  -3    0.25    0.17   1
  -6   1  -3    0.25    0.13   1
  -6   1  -3    0.29    0.15   1
   6  -1   3    0.36    0.17   1
   6  -1   3    0.32    0.16   1
   6  -1   3   -0.10    0.13   1
   6  -1   3    0.33    0.17   1
  -7   1  -3    3.45    0.32   1
  -7   1  -3    3.69    0.42   1
  -7   1  -3    3.30    0.39   1
   7  -1   3    3.06    0.38   1
   7  -1   3    3.33    0.41   1
   7  -1   3    2.97    0.32   1
   7  -1   3    3.22    0.40   1
  -8   1  -3    0.14    0.20   1
  -8   1  -3    0.07    0.19   1
   8  -1   3    0.14    0.21   1
   8  -1   3   -0.22    0.20   1
   8  -1   3   -0.29    0.20   1
   8  -1   3    0.13    0.18   1
  -9   1  -3    0.74    0.28   1
   9  -1   3    1.33    0.34   1
   9  -1   3    1.03    0.30   1
   9  -1   3    1.23    0.32   1
   9   0  -3    0.45    0.26   1
   9   0  -3   -0.16    0.19   1
   9   0  -3    0.09    0.23   1
  -9   0   3    0.02    0.19   1
  -9   0   3    0.14    0.22   1
   8   0  -3    0.74    0.25   1
   8   0  -3    0.74    0.26   1
   8   0  -3    0.78    0.23   1
  -8   0   3    0.67    0.24   1
  -8   0   3    0.73    0.24   1
   7   0  -3    0.10    0.18   1
   7   0  -3   -0.05    0.15   1
   7   0  -3    0.16    0.17   1
   7   0  -3    0.12    0.16   1
   7   0  -3    0.02    0.16   1
  -7   0   3    0.29    0.18   1
  -7   0   3    0.16    0.12   1
  -7   0   3    0.22    0.17   1
  -7   0   3   -0.04    0.14   1
   6   0  -3   24.00    0.91   1
   6   0  -3   24.93    0.93   1
   6   0  -3   23.68    0.92   1
   6   0  -3   24.20    0.98   1
   6   0  -3   25.25    0.97   1
   6   0  -3   25.02    0.98   1
  -6   0   3   23.01    0.91   1
  -6   0   3   24.62    0.96   1
  -6   0   3   23.86    0.97   1
  -6   0   3   23.74    0.92   1
   5   0  -3    1.55    0.20   1
   5   0  -3    1.18    0.19   1
   5   0  -3    1.17    0.17   1
   5   0  -3    1.19    0.16   1
  -4   0  -3    5.12    0.29  -2
   4   0  -3    5.12    0.29   1
  -4   0  -3    4.32    0.29  -2
   4   0  -3    4.32    0.29   1
  -4   0  -3    4.77    0.30  -2
   4   0  -3    4.77    0.30   1
  -4   0  -3    5.22    0.23  -2
   4   0  -3    5.22    0.23   1
  -4   0  -3    5.11    0.28  -2
   4   0  -3    5.11    0.28   1
  -4   0  -3    4.79    0.27  -2
   4   0  -3    4.79    0.27   1
  -4   0  -3    5.20    0.29  -2
   4   0  -3    5.20    0.29   1
  -4   0  -3    5.29    0.31  -2
   4   0  -3    5.29    0.31   1
   4   0   3    5.43    0.24  -2
  -4   0   3    5.43    0.24   1
   4   0   3    5.31    0.29  -2
  -4   0   3    5.31    0.29   1
   4   0   3    5.23    0.28  -2
  -4   0   3    5.23    0.28   1
   4   0   3    5.21    0.29  -2
  -4   0   3    5.21    0.29   1
   4   0   3    5.15    0.26  -2
  -4   0   3    5.15    0.26   1
  -3   0  -3    5.20    0.28  -2
   3   0  -3    5.20    0.28   1
  -3   0  -3    6.08    0.31  -2
   3   0  -3    6.08    0.31   1
  -3   0  -3    5.68    0.28  -2
   3   0  -3    5.68    0.28   1
  -3   0  -3    5.94    0.30  -2
   3   0  -3    5.94    0.30   1
  -3   0  -3    5.66    0.28  -2
   3   0  -3    5.66    0.28   1
  -3   0  -3    5.70    0.27  -2
   3   0  -3    5.70    0.27   1
  -3   0  -3    5.72    0.29  -2
   3   0  -3    5.72    0.29   1
   3   0   3    5.97    0.25  -2
  -3   0   3    5.97    0.25   1
   3   0   3    6.16    0.27  -2
  -3   0   3    6.16    0.27   1
   3   0   3    5.64    0.28  -2
  -3   0   3    5.64    0.28   1
   3   0   3    5.54    0.28  -2
  -3   0   3    5.54    0.28   1
   3   0   3    6.13    0.30  -2
  -3   0   3    6.13    0.30   1
  -2   0  -3    3.67    0.19  -2
   2   0  -3    3.67    0.19   1
  -2   0  -3    3.55    0.19  -2
   2   0  -3    3.55    0.19   1
  -2   0  -3    3.85    0.21  -2
   2   0  -3    3.85    0.21   1
  -2   0  -3    3.75    0.18  -2
   2   0  -3    3.75    0.18   1
  -2   0  -3    3.55    0.20  -2
   2   0  -3    3.55    0.20   1
  -2   0  -3    3.81    0.21  -2
   2   0  -3    3.81    0.21   1
  -2   0  -3    3.70    0.20  -2
   2   0  -3    3.70    0.20   1
   2   0   3    3.64    0.17  -2
  -2   0   3    3.64    0.17   1
   2   0   3    3.53    0.19  -2
  -2   0   3    3.53    0.19   1
   2   0   3    3.73    0.19  -2
  -2   0   3    3.73    0.19   1
   2   0   3    3.65    0.20  -2
  -2   0   3    3.65    0.20   1
  -1   0  -3  510.58   15.66  -2
   1   0  -3  510.58   15.66   1
  -1   0  -3  522.09   15.69  -2
   1   0  -3  522.09   15.69   1
  -1   0  -3  533.62   15.59  -2
   1   0  -3  533.62   15.59   1
  -1   0  -3  536.64   15.60  -2
   1   0  -3  536.64   15.60   1
  -1   0  -3  530.03   15.71  -2
   1   0  -3  530.03   15.71   1
  -1   0  -3  546.25   15.65  -2
   1   0  -3  546.25   15.65   1
   1   0   3  531.43   15.70  -2
  -1   0   3  531.43   15.70   1
   1   0   3  528.16   15.60  -2
  -1   0   3  528.16   15.60   1
   1   0   3  530.46   15.66  -2
  -1   0   3  530.46   15.66   1
   1   0   3  541.56   15.60  -2
  -1   0   3  541.56   15.60   1
   0   0  -3  272.36    8.27  -2
   0   0  -3  272.36    8.27   1
   0   0  -3  284.14    8.24  -2
   0   0  -3  284.14    8.24   1
   0   0   3  290.19    8.24  -2
   0   0   3  290.19    8.24   1
   0   0   3  274.02    8.29  -2
   0   0   3  274.02    8.29   1
   1   0  -3  117.38    3.47  -2
  -1   0  -3  117.38    3.47   1
   1   0  -3  112.52    3.47  -2
  -1   0  -3  112.52    3.47   1
   1   0  -3  116.14    3.48  -2
  -1   0  -3  116.14    3.48   1
   1   0  -3  120.32    3.43  -2
  -1   0  -3  120.32    3.43   1
   1   0  -3  115.86    3.47  -2
  -1   0  -3  115.86    3.47   1
  -1   0   3  124.60    3.43  -2
   1   0   3  124.60    3.43   1
  -1   0   3  111.74    3.47  -2
   1   0   3  111.74    3.47   1
  -1   0   3  114.80    3.47  -2
   1   0   3  114.80    3.47   1
  -1   0   3  115.64    3.47  -2
   1   0   3  115.64    3.47   1
  -1   0   3  117.37    3.48  -2
   1   0   3  117.37    3.48   1
  -1   0   3  112.48    3.47  -2
   1   0   3  112.48    3.47   1
   2   0  -3    0.88    0.11  -2
  -2   0  -3    0.88    0.11   1
   2   0  -3    0.97    0.12  -2
  -2   0  -3    0.97    0.12   1
   2   0  -3    0.88    0.13  -2
  -2   0  -3    0.88    0.13   1
  -2   0   3    0.99    0.12  -2
   2   0   3    0.99    0.12   1
  -2   0   3    1.18    0.13  -2
   2   0   3    1.18    0.13   1
  -2   0   3    0.96    0.12  -2
   2   0   3    0.96    0.12   1
  -2   0   3    1.14    0.14  -2
   2   0   3    1.14    0.14   1
  -2   0   3    1.10    0.13  -2
   2   0   3    1.10    0.13   1
   3   0  -3    0.94    0.14  -2
  -3   0  -3    0.94    0.14   1
   3   0  -3    1.26    0.07  -2
  -3   0  -3    1.26    0.07   1
   3   0  -3    0.86    0.13  -2
  -3   0  -3    0.86    0.13   1
   3   0  -3    1.08    0.11  -2
  -3   0  -3    1.08    0.11   1
   3   0  -3    1.21    0.17  -2
  -3   0  -3    1.21    0.17   1
  -3   0   3    1.30    0.15  -2
   3   0   3    1.30    0.15   1
  -3   0   3    1.25    0.16  -2
   3   0   3    1.25    0.16   1
  -3   0   3    1.00    0.14  -2
   3   0   3    1.00    0.14   1
  -3   0   3    1.47    0.18  -2
   3   0   3    1.47    0.18   1
  -3   0   3    1.45    0.16  -2
   3   0   3    1.45    0.16   1
   4   0  -3    0.68    0.15  -2
  -4   0  -3    0.68    0.15   1
   4   0  -3    0.54    0.12  -2
  -4   0  -3    0.54    0.12   1
   4   0  -3    1.19    0.16  -2
  -4   0  -3    1.19    0.16   1
   4   0  -3    0.93    0.08  -2
  -4   0  -3    0.93    0.08   1
   4   0  -3    0.65    0.10  -2
  -4   0  -3    0.65    0.10   1
   4   0  -3    0.97    0.07  -2
  -4   0  -3    0.97    0.07   1
  -4   0   3    0.90    0.13  -2
   4   0   3    0.90    0.13   1
  -4   0   3    0.84    0.09  -2
   4   0   3    0.84    0.09   1
  -4   0   3    1.05    0.17  -2
   4   0   3    1.05    0.17   1
  -4   0   3    1.11    0.16  -2
   4   0   3    1.11    0.16   1
  -4   0   3    0.71    0.15  -2
   4   0   3    0.71    0.15   1
  -4   0   3    0.91    0.15  -2
   4   0   3    0.91    0.15   1
  -5   0  -3   10.57    0.54   1
  -5   0  -3   10.68    0.50   1
  -5   0  -3    9.05    0.48   1
  -5   0  -3    9.56    0.42   1
   5   0   3    9.98    0.50   1
   5   0   3   10.28    0.51   1
   5   0   3    9.84    0.50   1
   5   0   3   10.74    0.45   1
   5   0   3   10.75    0.48   1
  -6   0  -3    5.68    0.43   1
  -6   0  -3    5.68    0.39   1
  -6   0  -3    5.39    0.39   1
  -6   0  -3    5.73    0.33   1
   6   0   3    6.17    0.41   1
   6   0   3    6.24    0.41   1
   6   0   3    5.80    0.36   1
   6   0   3    5.22    0.38   1
  -7   0  -3    0.13    0.17   1
  -7   0  -3    0.19    0.19   1
  -7   0  -3    0.00    0.16   1
   7   0   3    0.08    0.14   1
   7   0   3    0.01    0.16   1
   7   0   3   -0.26    0.16   1
   7   0   3   -0.18    0.16   1
  -8   0  -3    0.30    0.22   1
  -8   0  -3    0.29    0.21   1
   8   0   3    0.55    0.24   1
   8   0   3    0.31    0.20   1
   8   0   3    0.39    0.19   1
   8   0   3    0.67    0.21   1
  -9   0  -3    0.10    0.21   1
  -9   0  -3   -0.06    0.19   1
   9   0   3    0.18    0.21   1
   9   0   3    0.15    0.24   1
   9   0   3    0.32    0.23   1
   9  -1  -3   -0.14    0.21   1
   9  -1  -3    0.32    0.26   1
   9  -1  -3    0.23    0.22   1
  -9   1   3    0.19    0.21   1
  -9   1   3    0.15    0.21   1
   8  -1  -3    0.49    0.24   1
   8  -1  -3    0.17    0.21   1
   8  -1  -3    0.02    0.19   1
  -8   1   3    0.28    0.20   1
  -8   1   3    0.32    0.20   1
   7  -1  -3    1.81    0.27   1
   7  -1  -3    1.79    0.30   1
   7  -1  -3    1.11    0.26   1
   7  -1  -3    1.38    0.27   1
  -7   1   3    1.56    0.27   1
  -7   1   3    1.25    0.26   1
  -7   1   3    1.40    0.27   1
  -7   1   3    1.41    0.22   1
   6  -1  -3   -0.02    0.13   1
   6  -1  -3   -0.03    0.12   1
   6  -1  -3   -0.11    0.13   1
   6  -1  -3    0.07    0.15   1
   6  -1  -3   -0.09    0.10   1
  -6   1   3   -0.26    0.11   1
  -6   1   3   -0.03    0.10   1
  -6   1   3   -0.04    0.12   1
  -6   1   3    0.05    0.15   1
   5  -1  -3    0.73    0.18   1
   5  -1  -3    0.62    0.14   1
   5  -1  -3    0.39    0.15   1
   5  -1  -3    0.45    0.13   1
   5  -1  -3    0.48    0.17   1
   5  -1  -3    0.30    0.12   1
  -5   1   3    0.35    0.12   1
  -5   1   3    0.60    0.18   1
  -5   1   3    0.35    0.13   1
  -5   1   3    0.43    0.16   1
  -5   1   3    0.43    0.15   1
   4  -1  -3    1.04    0.11   1
   4  -1  -3    1.09    0.16   1
   4  -1  -3    1.14    0.18   1
   4  -1  -3    1.00    0.15   1
   4  -1  -3    0.81    0.15   1
   4  -1  -3    1.10    0.18   1
   4  -1  -3    0.99    0.16   1
  -4   1   3    0.91    0.15   1
  -4   1   3    0.82    0.14   1
  -4   1   3    1.10    0.13   1
  -4   1   3    1.09    0.16   1
   3  -1  -3    2.20    0.22   1
   3  -1  -3    2.58    0.21   1
   3  -1  -3    2.61    0.19   1
   3  -1  -3    2.54    0.18   1
   3  -1  -3    2.64    0.22   1
   3  -1  -3    2.50    0.20   1
  -3   1   3    2.55    0.17   1
  -3   1   3    2.44    0.20   1
  -3   1   3    2.84    0.20   1
  -3   1   3    2.31    0.19   1
   2  -1  -3   11.71    0.45   1
   2  -1  -3   11.63    0.45   1
   2  -1  -3   11.99    0.43   1
   2  -1  -3   12.05    0.44   1
   2  -1  -3   12.36    0.46   1
   2  -1  -3   11.61    0.45   1
  -2   1   3   11.79    0.44   1
  -2   1   3   12.43    0.43   1
  -2   1   3   11.17    0.43   1
  -2   1   3   12.25    0.45   1
   1  -1  -3  274.87    7.94   1
   1  -1  -3  272.82    7.93   1
   1  -1  -3  272.38    7.94   1
   1  -1  -3  279.50    7.92   1
   1  -1  -3  268.54    7.94   1
   1  -1  -3  258.76    7.93   1
  -1   1   3  253.94    7.92   1
  -1   1   3  271.45    7.93   1
  -1   1   3  276.46    7.93   1
  -1   1   3  258.79    7.93   1
   0  -1  -3    2.27    0.14   1
   0  -1  -3    2.11    0.13   1
   0  -1  -3    2.27    0.15   1
   0  -1  -3    2.21    0.13   1
   0   1   3    2.05    0.13   1
   0   1   3    2.20    0.14   1
   0   1   3    2.37    0.13   1
  -1  -1  -3    1.22    0.12   1
  -1  -1  -3    1.15    0.09   1
  -1  -1  -3    1.23    0.11   1
  -1  -1  -3    1.09    0.11   1
   1   1   3    1.55    0.12   1
   1   1   3    1.04    0.10   1
   1   1   3    1.10    0.10   1
   1   1   3    1.17    0.11   1
   1   1   3    1.51    0.13   1
   1   1   3    1.38    0.09   1
  -2  -1  -3   33.11    1.06   1
  -2  -1  -3   32.34    1.00   1
  -2  -1  -3   32.99    1.07   1
  -2  -1  -3   32.06    1.03   1
   2   1   3   32.72    1.03   1
   2   1   3   32.84    1.06   1
   2   1   3   34.98    1.07   1
   2   1   3   31.71    1.06   1
   2   1   3   32.68    1.08   1
   2   1   3   32.73    1.06   1
   2   1   3   33.83    1.00   1
  -3  -1  -3   82.81    2.50   1
  -3  -1  -3   83.10    2.60   1
  -3  -1  -3   85.55    2.50   1
  -3  -1  -3   85.57    2.55   1
  -3  -1  -3   79.65    2.57   1
  -3  -1  -3   84.80    2.59   1
  -3  -1  -3   87.33    2.50   1
   3   1   3   84.66    2.59   1
   3   1   3   84.17    2.59   1
   3   1   3   85.23    2.61   1
   3   1   3   82.97    2.56   1
   3   1   3   84.95    2.53   1
   3   1   3   79.99    2.57   1
   3   1   3   80.23    2.57   1
  -4  -1  -3    2.82    0.15   1
  -4  -1  -3    2.46    0.20   1
  -4  -1  -3    2.91    0.28   1
  -4  -1  -3    2.63    0.24   1
  -4  -1  -3    2.63    0.14   1
  -4  -1  -3    2.82    0.15   1
  -4  -1  -3    2.99    0.17   1
   4   1   3    2.87    0.23   1
   4   1   3    2.85    0.14   1
   4   1   3    2.86    0.26   1
   4   1   3    2.67    0.21   1
   4   1   3    2.61    0.17   1
   4   1   3    2.72    0.24   1
   4   1   3    2.62    0.20   1
   4   1   3    2.55    0.24   1
  -5  -1  -3    5.14    0.26   1
  -5  -1  -3    5.03    0.34   1
  -5  -1  -3    4.61    0.31   1
  -5  -1  -3    5.07    0.32   1
   5   1   3    4.89    0.32   1
   5   1   3    4.62    0.29   1
   5   1   3    4.69    0.31   1
   5   1   3    4.82    0.30   1
   5   1   3    5.12    0.34   1
   5   1   3    4.89    0.33   1
  -6  -1  -3    0.02    0.14   1
  -6  -1  -3    0.21    0.10   1
  -6  -1  -3    0.05    0.15   1
  -6  -1  -3    0.04    0.14   1
   6   1   3    0.14    0.14   1
   6   1   3   -0.01    0.12   1
   6   1   3    0.29    0.15   1
   6   1   3    0.01    0.15   1
   6   1   3    0.22    0.12   1
  -7  -1  -3    0.20    0.15   1
  -7  -1  -3    0.15    0.19   1
  -7  -1  -3    0.01    0.15   1
   7   1   3    0.30    0.18   1
   7   1   3    0.01    0.15   1
   7   1   3    0.12    0.15   1
   7   1   3    0.16    0.16   1
  -8  -1  -3    1.55    0.30   1
  -8  -1  -3    1.28    0.27   1
   8   1   3    1.73    0.31   1
   8   1   3    1.31    0.29   1
   8   1   3    1.64    0.28   1
  -9  -1  -3    1.34    0.33   1
  -9  -1  -3    0.40    0.25   1
  -9  -1  -3    0.83    0.26   1
   9   1   3    0.69    0.27   1
   9   1   3    0.77    0.28   1
   9   1   3    0.44    0.24   1
   8  -2  -3   -0.10    0.21   1
   8  -2  -3    0.05    0.20   1
   8  -2  -3   -0.08    0.20   1
   8  -2  -3   -0.02    0.16   1
  -8   2   3    0.13    0.18   1
  -8   2   3   -0.15    0.18   1
   7  -2  -3    5.31    0.51   1
   7  -2  -3    5.33    0.42   1
   7  -2  -3    4.77    0.46   1
   7  -2  -3    4.36    0.45   1
  -7   2   3    4.91    0.48   1
  -7   2   3    4.72    0.42   1
  -7   2   3    3.75    0.38   1
   6  -2  -3    8.80    0.54   1
   6  -2  -3    8.83    0.53   1
   6  -2  -3    8.25    0.50   1
   6  -2  -3    9.01    0.49   1
  -6   2   3    8.77    0.48   1
  -6   2   3    8.92    0.52   1
  -6   2   3    7.50    0.50   1
  -6   2   3    7.89    0.45   1
   5  -2  -3    0.45    0.15   1
   5  -2  -3    0.52    0.13   1
   5  -2  -3    0.38    0.15   1
   5  -2  -3    0.56    0.16   1
   5  -2  -3    0.34    0.17   1
  -5   2   3    0.53    0.17   1
  -5   2   3    0.35    0.15   1
  -5   2   3    0.78    0.16   1
  -5   2   3    0.36    0.14   1
   4  -2  -3    5.75    0.35   1
   4  -2  -3    5.87    0.34   1
   4  -2  -3    5.67    0.31   1
   4  -2  -3    6.08    0.26   1
   4  -2  -3    5.48    0.34   1
   4  -2  -3    5.40    0.32   1
  -4   2   3    5.64    0.34   1
  -4   2   3    5.03    0.33   1
  -4   2   3    6.05    0.33   1
  -4   2   3    5.87    0.32   1
  -4   2   3    5.81    0.26   1
   3  -2  -3    8.48    0.39   1
   3  -2  -3    8.60    0.31   1
   3  -2  -3    8.12    0.36   1
   3  -2  -3    8.67    0.40   1
   3  -2  -3    8.54    0.40   1
   3  -2  -3    7.65    0.37   1
  -3   2   3    8.38    0.38   1
  -3   2   3    8.39    0.33   1
  -3   2   3    7.45    0.36   1
  -3   2   3    8.05    0.39   1
   2  -2  -3   21.92    0.78   1
   2  -2  -3   21.79    0.76   1
   2  -2  -3   23.32    0.77   1
   2  -2  -3   22.86    0.79   1
   2  -2  -3   22.09    0.78   1
  -2   2   3   22.79    0.77   1
  -2   2   3   21.20    0.77   1
  -2   2   3   22.98    0.78   1
  -2   2   3   22.60    0.74   1
   1  -2  -3  143.56    4.22   1
   1  -2  -3  135.49    4.23   1
   1  -2  -3  141.17    4.22   1
   1  -2  -3  140.79    4.23   1
   1  -2  -3  136.46    4.22   1
  -1   2   3  144.04    4.23   1
  -1   2   3  142.75    4.21   1
  -1   2   3  143.40    4.21   1
  -1   2   3  144.59    4.23   1
   0  -2  -3   34.08    1.08   1
   0  -2  -3   32.75    1.06   1
   0  -2  -3   34.35    1.07   1
   0  -2  -3   32.47    1.07   1
   0  -2  -3   36.58    1.07   1
   0   2   3   33.30    1.07   1
   0   2   3   32.06    1.07   1
   0   2   3   35.43    1.07   1
  -1  -2  -3   32.43    1.01   1
   1   2   3   31.57    1.02   1
   1   2   3   32.70    1.00   1
   1   2   3   31.61    1.01   1
   1   2   3   33.34    1.01   1
   1   2   3   31.17    1.02   1
  -2  -2  -3    1.62    0.16   1
  -2  -2  -3    1.31    0.12   1
  -2  -2  -3    1.53    0.11   1
  -2  -2  -3    1.67    0.18   1
   2   2   3    1.29    0.14   1
   2   2   3    1.52    0.12   1
   2   2   3    1.90    0.17   1
   2   2   3    1.25    0.14   1
   2   2   3    1.42    0.12   1
   2   2   3    1.29    0.13   1
   2   2   3    1.59    0.14   1
  -3  -2  -3   11.63    0.42   1
  -3  -2  -3   11.36    0.45   1
  -3  -2  -3   12.05    0.42   1
  -3  -2  -3   11.78    0.48   1
   3   2   3   11.18    0.47   1
   3   2   3   11.32    0.40   1
   3   2   3   12.03    0.48   1
   3   2   3   11.42    0.49   1
   3   2   3   11.86    0.44   1
   3   2   3   10.86    0.46   1
   3   2   3   10.80    0.45   1
  -4  -2  -3    5.93    0.27   1
  -4  -2  -3    6.17    0.30   1
  -4  -2  -3    5.85    0.33   1
  -4  -2  -3    6.13    0.35   1
  -4  -2  -3    6.22    0.25   1
  -4  -2  -3    6.18    0.32   1
   4   2   3    6.36    0.34   1
   4   2   3    6.21    0.32   1
   4   2   3    6.25    0.26   1
   4   2   3    5.40    0.34   1
   4   2   3    6.09    0.25   1
   4   2   3    6.02    0.32   1
   4   2   3    6.03    0.34   1
   4   2   3    6.15    0.29   1
   4   2   3    6.00    0.32   1
  -5  -2  -3    0.07    0.12   1
  -5  -2  -3    0.35    0.09   1
  -5  -2  -3    0.42    0.14   1
  -5  -2  -3    0.51    0.15   1
  -5  -2  -3    0.23    0.11   1
   5   2   3    0.22    0.13   1
   5   2   3    0.35    0.14   1
   5   2   3    0.21    0.12   1
   5   2   3    0.40    0.12   1
   5   2   3    0.38    0.10   1
   5   2   3    0.33    0.13   1
   5   2   3    0.25    0.13   1
  -6  -2  -3    5.96    0.37   1
  -6  -2  -3    6.11    0.38   1
  -6  -2  -3    5.05    0.40   1
  -6  -2  -3    6.41    0.41   1
   6   2   3    6.07    0.41   1
   6   2   3    5.85    0.38   1
   6   2   3    5.73    0.36   1
   6   2   3    5.62    0.37   1
   6   2   3    6.23    0.41   1
   6   2   3    6.32    0.43   1
  -7  -2  -3    1.16    0.23   1
  -7  -2  -3    1.00    0.23   1
  -7  -2  -3    1.63    0.28   1
  -7  -2  -3    1.50    0.27   1
   7   2   3    1.76    0.28   1
   7   2   3    1.10    0.23   1
   7   2   3    1.13    0.23   1
   7   2   3    1.35    0.27   1
  -8  -2  -3    0.53    0.21   1
  -8  -2  -3    0.18    0.20   1
  -8  -2  -3    0.14    0.19   1
   8   2   3    0.13    0.21   1
   8   2   3    0.58    0.21   1
   8   2   3    0.09    0.17   1
   8   2   3    0.42    0.23   1
  -9  -2  -3    0.65    0.24   1
  -9  -2  -3    0.38    0.21   1
  -9  -2  -3    0.55    0.25   1
   9   2   3    0.62    0.25   1
   9   2   3    0.75    0.29   1
   9   2   3    0.34    0.22   1
   9   2   3    0.28    0.21   1
   8  -3  -3    0.74    0.25   1
   8  -3  -3    0.11    0.23   1
   8  -3  -3    0.55    0.27   1
  -8   3   3    0.71    0.26   1
  -8   3   3    0.30    0.23   1
   7  -3  -3    0.66    0.24   1
   7  -3  -3    0.81    0.23   1
   7  -3  -3    0.78    0.24   1
   7  -3  -3    1.09    0.30   1
  -7   3   3    0.69    0.23   1
  -7   3   3    0.68    0.22   1
   6  -3  -3    0.09    0.15   1
   6  -3  -3    0.18    0.19   1
   6  -3  -3   -0.16    0.14   1
   6  -3  -3    0.15    0.18   1
  -6   3   3    0.06    0.16   1
  -6   3   3    0.10    0.13   1
  -6   3   3    0.12    0.18   1
  -6   3   3   -0.02    0.16   1
   5  -3  -3    2.40    0.30   1
   5  -3  -3    2.11    0.22   1
   5  -3  -3    2.37    0.31   1
   5  -3  -3    1.89    0.26   1
   5  -3  -3    2.20    0.27   1
  -5   3   3    2.32    0.27   1
  -5   3   3    1.90    0.27   1
  -5   3   3    2.23    0.30   1
  -5   3   3    2.14    0.25   1
   4  -3  -3    4.81    0.33   1
   4  -3  -3    4.39    0.31   1
   4  -3  -3    4.59    0.28   1
   4  -3  -3    4.62    0.31   1
   4  -3  -3    4.73    0.34   1
  -4   3   3    4.74    0.31   1
  -4   3   3    3.92    0.31   1
  -4   3   3    4.79    0.30   1
  -4   3   3    5.15    0.34   1
   3  -3  -3    0.01    0.09   1
   3  -3  -3   -0.06    0.08   1
   3  -3  -3    0.05    0.11   1
   3  -3  -3    0.13    0.10   1
   3  -3  -3    0.03    0.05   1
   3  -3  -3    0.02    0.08   1
  -3   3   3    0.01    0.09   1
  -3   3   3    0.08    0.09   1
  -3   3   3    0.01    0.06   1
  -3   3   3    0.16    0.10   1
  -3   3   3    0.14    0.09   1
   2  -3  -3   14.53    0.56   1
   2  -3  -3   15.33    0.50   1
   2  -3  -3   14.71    0.57   1
   2  -3  -3   14.38    0.56   1
   2  -3  -3   15.08    0.57   1
   2  -3  -3   14.40    0.55   1
  -2   3   3   14.67    0.56   1
  -2   3   3   13.94    0.56   1
  -2   3   3   14.93    0.52   1
  -2   3   3   13.82    0.57   1
  -2   3   3   14.56    0.55   1
   1  -3  -3   36.30    1.17   1
   1  -3  -3   35.52    1.18   1
   1  -3  -3   36.94    1.15   1
   1  -3  -3   35.82    1.15   1
   1  -3  -3   35.34    1.17   1
   1  -3  -3   36.06    1.12   1
  -1   3   3   36.27    1.15   1
  -1   3   3   34.46    1.18   1
  -1   3   3   36.84    1.15   1
  -1   3   3   35.97    1.17   1
   0  -3  -3   74.90    2.28   1
   0  -3  -3   76.03    2.31   1
   0  -3  -3   74.49    2.28   1
   0  -3  -3   76.32    2.31   1
   0  -3  -3   74.15    2.31   1
   0   3   3   74.57    2.31   1
   0   3   3   75.62    2.33   1
   0   3   3   78.91    2.32   1
   0   3   3   76.55    2.28   1
   0   3   3   73.96    2.28   1
  -1  -3  -3    1.82    0.12   1
  -1  -3  -3    1.47    0.14   1
  -1  -3  -3    1.77    0.15   1
  -1  -3  -3    1.74    0.17   1
   1   3   3    1.64    0.14   1
   1   3   3    1.70    0.14   1
   1   3   3    1.84    0.14   1
   1   3   3    1.89    0.17   1
   1   3   3    1.62    0.17   1
  -2  -3  -3   10.38    0.39   1
  -2  -3  -3   10.69    0.42   1
  -2  -3  -3   12.81    0.45   1
  -2  -3  -3    9.80    0.40   1
   2   3   3   10.98    0.45   1
   2   3   3    9.94    0.41   1
   2   3   3    9.69    0.41   1
   2   3   3   10.33    0.43   1
   2   3   3   11.28    0.43   1
   2   3   3   10.23    0.39   1
  -3  -3  -3    5.20    0.25   1
  -3  -3  -3    4.72    0.22   1
  -3  -3  -3    5.28    0.25   1
   3   3   3    4.94    0.27   1
   3   3   3    4.77    0.27   1
   3   3   3    4.31    0.27   1
   3   3   3    6.21    0.32   1
   3   3   3    5.23    0.24   1
  -4  -3  -3    4.55    0.21   1
  -4  -3  -3    4.68    0.27   1
  -4  -3  -3    4.56    0.24   1
  -4  -3  -3    5.67    0.30   1
  -4  -3  -3    4.24    0.24   1
   4   3   3    4.67    0.30   1
   4   3   3    4.25    0.28   1
   4   3   3    4.05    0.26   1
   4   3   3    4.74    0.28   1
   4   3   3    4.49    0.21   1
   4   3   3    4.99    0.30   1
   4   3   3    5.95    0.31   1
  -5  -3  -3   10.07    0.50   1
  -5  -3  -3   11.03    0.45   1
  -5  -3  -3   10.21    0.47   1
  -5  -3  -3   10.54    0.40   1
  -5  -3  -3   10.47    0.51   1
  -5  -3  -3   10.65    0.43   1
   5   3   3   10.25    0.42   1
   5   3   3   10.37    0.50   1
   5   3   3    9.52    0.46   1
   5   3   3   10.30    0.50   1
   5   3   3    9.59    0.48   1
   5   3   3    9.41    0.47   1
   5   3   3   10.33    0.45   1
   5   3   3   10.01    0.51   1
   6   3   3    0.38    0.16   1
   6   3   3    0.46    0.15   1
   6   3   3    0.40    0.16   1
  -7  -3  -3    7.65    0.51   1
  -7  -3  -3    7.06    0.48   1
  -7  -3  -3    8.19    0.45   1
  -7  -3  -3    7.57    0.47   1
   7   3   3    6.96    0.48   1
   7   3   3    5.60    0.45   1
   7   3   3    8.16    0.48   1
   7   3   3    7.17    0.50   1
   7   3   3    7.36    0.44   1
   7   3   3    7.00    0.45   1
  -8  -3  -3   -0.08    0.18   1
  -8  -3  -3    0.12    0.18   1
   8   3   3   -0.23    0.14   1
   8   3   3    0.11    0.19   1
   8   3   3   -0.07    0.17   1
   8   3   3    0.21    0.20   1
  -9  -3  -3    0.42    0.24   1
  -9  -3  -3   -0.05    0.18   1
   9   3   3   -0.04    0.17   1
   9   3   3   -0.13    0.20   1
   9   3   3    0.37    0.25   1
   9   3   3    0.06    0.20   1
   8  -4  -3    0.01    0.20   1
   8  -4  -3    0.16    0.24   1
   8  -4  -3    0.25    0.25   1
  -8   4   3   -0.09    0.19   1
  -8   4   3   -0.23    0.17   1
   7  -4  -3    0.09    0.18   1
   7  -4  -3    0.28    0.22   1
   7  -4  -3    0.16    0.20   1
   7  -4  -3    0.34    0.22   1
  -7   4   3    0.35    0.21   1
  -7   4   3    0.13    0.20   1
   6  -4  -3    2.85    0.38   1
   6  -4  -3    2.92    0.36   1
   6  -4  -3    2.25    0.31   1
   6  -4  -3    2.10    0.32   1
  -6   4   3    2.26    0.29   1
  -6   4   3    1.94    0.29   1
  -6   4   3    2.62    0.36   1
  -6   4   3    2.46    0.36   1
   5  -4  -3    3.60    0.37   1
   5  -4  -3    3.69    0.37   1
   5  -4  -3    4.06    0.40   1
   5  -4  -3    3.34    0.34   1
   5  -4  -3    3.42    0.28   1
  -5   4   3    3.49    0.32   1
  -5   4   3    4.58    0.39   1
  -5   4   3    3.79    0.38   1
  -5   4   3    4.14    0.41   1
   4  -4  -3    0.09    0.14   1
   4  -4  -3    0.16    0.14   1
   4  -4  -3    0.04    0.12   1
   4  -4  -3    0.03    0.10   1
   4  -4  -3    0.06    0.12   1
  -4   4   3    0.12    0.11   1
  -4   4   3    0.16    0.15   1
  -4   4   3    0.00    0.11   1
  -4   4   3    0.09    0.13   1
   3  -4  -3   -0.01    0.10   1
   3  -4  -3    0.14    0.10   1
   3  -4  -3    0.05    0.10   1
   3  -4  -3    0.06    0.10   1
   3  -4  -3    0.12    0.11   1
   3  -4  -3    0.04    0.06   1
  -3   4   3    0.13    0.10   1
  -3   4   3    0.15    0.11   1
  -3   4   3    0.10    0.08   1
  -3   4   3   -0.03    0.08   1
  -3   4   3    0.03    0.10   1
   2  -4  -3   10.18    0.42   1
   2  -4  -3    9.06    0.43   1
   2  -4  -3    9.44    0.44   1
   2  -4  -3    9.31    0.42   1
   2  -4  -3    9.53    0.37   1
   2  -4  -3    9.24    0.42   1
  -2   4   3    9.28    0.42   1
  -2   4   3    9.79    0.46   1
  -2   4   3   10.04    0.43   1
  -2   4   3    9.39    0.42   1
  -2   4   3    9.43    0.38   1
   1  -4  -3  113.30    3.50   1
   1  -4  -3  115.81    3.48   1
   1  -4  -3  115.30    3.51   1
   1  -4  -3  115.13    3.51   1
   1  -4  -3  112.07    3.47   1
  -1   4   3  114.83    3.48   1
  -1   4   3  107.51    3.50   1
  -1   4   3  114.98    3.42   1
  -1   4   3  118.20    3.48   1
  -1   4   3  116.79    3.54   1
  -1   4   3  119.98    3.48   1
   0  -4  -3  187.51    5.77   1
   0  -4  -3  189.51    5.78   1
   0  -4  -3  186.44    5.77   1
   0  -4  -3  196.35    5.74   1
   0  -4  -3  198.40    5.71   1
   0  -4  -3  190.60    5.72   1
   0   4   3  199.01    5.71   1
   0   4   3  194.06    5.80   1
   0   4   3  197.61    5.74   1
   0   4   3  186.62    5.75   1
   0   4   3  191.02    5.77   1
   0   4   3  196.85    5.73   1
  -1  -4  -3    1.00    0.16   1
  -1  -4  -3    0.86    0.14   1
  -1  -4  -3    0.94    0.13   1
  -1  -4  -3    0.98    0.10   1
  -1  -4  -3    0.75    0.14   1
   1   4   3    0.92    0.14   1
   1   4   3    1.02    0.16   1
   1   4   3    0.96    0.13   1
   1   4   3    1.00    0.14   1
   1   4   3    0.56    0.11   1
   1   4   3    0.85    0.10   1
  -2  -4  -3    3.94    0.23   1
  -2  -4  -3    4.09    0.27   1
  -2  -4  -3    4.02    0.24   1
  -2  -4  -3    3.40    0.23   1
  -2  -4  -3    4.28    0.20   1
   2   4   3    3.96    0.25   1
   2   4   3    3.56    0.26   1
   2   4   3    3.84    0.23   1
   2   4   3    4.01    0.24   1
   2   4   3    4.13    0.18   1
   2   4   3    3.94    0.24   1
  -3  -4  -3    8.08    0.38   1
  -3  -4  -3    8.13    0.34   1
  -3  -4  -3    8.50    0.37   1
  -3  -4  -3    8.79    0.40   1
   3   4   3    8.28    0.36   1
   3   4   3    9.02    0.31   1
   3   4   3    7.71    0.40   1
   3   4   3    8.32    0.39   1
   3   4   3    7.97    0.39   1
   3   4   3    8.02    0.40   1
   3   4   3    8.10    0.38   1
  -4  -4  -3    4.91    0.26   1
  -4  -4  -3    4.97    0.30   1
  -4  -4  -3    4.66    0.27   1
  -4  -4  -3    4.58    0.31   1
   4   4   3    4.67    0.32   1
   4   4   3    4.27    0.30   1
   4   4   3    4.48    0.30   1
   4   4   3    4.59    0.25   1
   4   4   3    4.89    0.29   1
   4   4   3    5.04    0.30   1
   4   4   3    4.95    0.22   1
  -5  -4  -3    4.62    0.26   1
  -5  -4  -3    3.81    0.31   1
  -5  -4  -3    4.80    0.25   1
  -5  -4  -3    3.87    0.30   1
  -5  -4  -3    4.11    0.27   1
   5   4   3    4.24    0.29   1
   5   4   3    4.31    0.26   1
   5   4   3    4.13    0.31   1
   5   4   3    4.10    0.31   1
   5   4   3    3.91    0.30   1
   5   4   3    3.38    0.30   1
   5   4   3    3.85    0.28   1
  -6  -4  -3    0.71    0.17   1
  -6  -4  -3    0.73    0.21   1
  -6  -4  -3    0.73    0.17   1
  -6  -4  -3    0.98    0.20   1
  -6  -4  -3    0.93    0.21   1
   6   4   3    0.82    0.18   1
   6   4   3    0.72    0.18   1
   6   4   3    0.83    0.17   1
   6   4   3    0.53    0.16   1
   6   4   3    0.96    0.22   1
   6   4   3    0.65    0.19   1
  -7  -4  -3    4.73    0.41   1
  -7  -4  -3    3.72    0.39   1
  -7  -4  -3    3.74    0.39   1
   7   4   3    4.67    0.41   1
   7   4   3    3.73    0.36   1
   7   4   3    3.59    0.39   1
   7   4   3    3.91    0.39   1
   7   4   3    3.86    0.39   1
   7   4   3    4.52    0.44   1
  -8  -4  -3    1.29    0.26   1
  -8  -4  -3    1.32    0.28   1
   8   4   3    0.61    0.22   1
   8   4   3    1.03    0.25   1
   8   4   3    1.79    0.30   1
   8   4   3    0.88    0.23   1
   8   4   3    1.02    0.25   1
  -9  -4  -3   -0.34    0.16   1
  -9  -4  -3    0.03    0.20   1
  -9  -4  -3   -0.09    0.21   1
   9   4   3    0.25    0.21   1
   9   4   3   -0.04    0.18   1
   9   4   3    0.33    0.21   1
   7  -5  -3    1.66    0.35   1
   7  -5  -3    2.06    0.36   1
   7  -5  -3    1.68    0.32   1
  -7   5   3    1.88    0.35   1
  -7   5   3    2.05    0.33   1
   6  -5  -3    1.92    0.32   1
   6  -5  -3    2.08    0.33   1
   6  -5  -3    1.91    0.33   1
  -6   5   3    2.03    0.32   1
  -6   5   3    2.06    0.33   1
   5  -5  -3    2.09    0.30   1
   5  -5  -3    2.32    0.32   1
   5  -5  -3    2.80    0.34   1
   5  -5  -3    2.50    0.32   1
  -5   5   3    2.28    0.30   1
  -5   5   3    1.97    0.27   1
  -5   5   3    2.31    0.31   1
  -5   5   3    1.55    0.24   1
   4  -5  -3    4.84    0.38   1
   4  -5  -3    3.75    0.29   1
   4  -5  -3    4.35    0.36   1
   4  -5  -3    4.53    0.34   1
   4  -5  -3    4.46    0.35   1
  -4   5   3    3.99    0.32   1
  -4   5   3    4.07    0.34   1
  -4   5   3    4.26    0.36   1
  -4   5   3    4.20    0.38   1
   3  -5  -3    7.78    0.41   1
   3  -5  -3    6.75    0.37   1
   3  -5  -3    7.56    0.43   1
   3  -5  -3    7.76    0.43   1
   3  -5  -3    7.19    0.41   1
  -3   5   3    7.60    0.45   1
  -3   5   3    7.15    0.40   1
  -3   5   3    7.03    0.39   1
  -3   5   3    7.09    0.40   1
   2  -5  -3    5.92    0.33   1
   2  -5  -3    5.52    0.33   1
   2  -5  -3    5.56    0.31   1
   2  -5  -3    5.91    0.28   1
   2  -5  -3    5.62    0.35   1
   2  -5  -3    5.70    0.32   1
  -2   5   3    6.08    0.38   1
  -2   5   3    5.68    0.33   1
  -2   5   3    6.16    0.29   1
  -2   5   3    5.48    0.31   1
  -2   5   3    5.73    0.33   1
  -1   5  -1    0.03    0.10  -2
   1  -5  -3    0.03    0.10   1
  -1   5  -1    0.45    0.11  -2
   1  -5  -3    0.45    0.11   1
  -1   5  -1    0.20    0.11  -2
   1  -5  -3    0.20    0.11   1
  -1   5  -1    0.18    0.10  -2
   1  -5  -3    0.18    0.10   1
  -1   5  -1    0.32    0.09  -2
   1  -5  -3    0.32    0.09   1
   1  -5   1    0.27    0.10  -2
  -1   5   3    0.27    0.10   1
   1  -5   1    0.33    0.14  -2
  -1   5   3    0.33    0.14   1
   1  -5   1    0.28    0.08  -2
  -1   5   3    0.28    0.08   1
   1  -5   1    0.28    0.11  -2
  -1   5   3    0.28    0.11   1
   1  -5   1    0.23    0.10  -2
  -1   5   3    0.23    0.10   1
   1  -5   1    0.31    0.09  -2
  -1   5   3    0.31    0.09   1
   0   5  -1   33.68    1.17  -2
   0  -5  -3   33.68    1.17   1
   0   5  -1   34.73    1.19  -2
   0  -5  -3   34.73    1.19   1
   0   5  -1   34.63    1.14  -2
   0  -5  -3   34.63    1.14   1
   0   5  -1   35.90    1.12  -2
   0  -5  -3   35.90    1.12   1
   0   5  -1   35.09    1.17  -2
   0  -5  -3   35.09    1.17   1
   0  -5   1   34.64    1.15  -2
   0   5   3   34.64    1.15   1
   0  -5   1   33.49    1.17  -2
   0   5   3   33.49    1.17   1
   0  -5   1   36.08    1.14  -2
   0   5   3   36.08    1.14   1
   0  -5   1   35.20    1.13  -2
   0   5   3   35.20    1.13   1
   0  -5   1   32.87    1.20  -2
   0   5   3   32.87    1.20   1
   0  -5   1   36.43    1.11  -2
   0   5   3   36.43    1.11   1
   1   5  -1    9.10    0.41  -2
  -1  -5  -3    9.10    0.41   1
   1   5  -1    8.41    0.39  -2
  -1  -5  -3    8.41    0.39   1
   1   5  -1    9.50    0.41  -2
  -1  -5  -3    9.50    0.41   1
   1   5  -1    8.95    0.43  -2
  -1  -5  -3    8.95    0.43   1
   1   5  -1    9.04    0.34  -2
  -1  -5  -3    9.04    0.34   1
  -1  -5   1    9.02    0.39  -2
   1   5   3    9.02    0.39   1
  -1  -5   1    8.88    0.39  -2
   1   5   3    8.88    0.39   1
  -1  -5   1    8.77    0.41  -2
   1   5   3    8.77    0.41   1
  -1  -5   1    9.29    0.36  -2
   1   5   3    9.29    0.36   1
  -1  -5   1    8.85    0.40  -2
   1   5   3    8.85    0.40   1
  -1  -5   1    8.94    0.44  -2
   1   5   3    8.94    0.44   1
   2   5  -1    4.37    0.29  -2
  -2  -5  -3    4.37    0.29   1
   2   5  -1    4.40    0.27  -2
  -2  -5  -3    4.40    0.27   1
   2   5  -1    4.75    0.21  -2
  -2  -5  -3    4.75    0.21   1
   2   5  -1    4.60    0.28  -2
  -2  -5  -3    4.60    0.28   1
   2   5  -1    4.62    0.27  -2
  -2  -5  -3    4.62    0.27   1
  -2  -5   1    4.33    0.28  -2
   2   5   3    4.33    0.28   1
  -2  -5   1    4.66    0.22  -2
   2   5   3    4.66    0.22   1
  -2  -5   1    4.44    0.27  -2
   2   5   3    4.44    0.27   1
  -2  -5   1    4.88    0.28  -2
   2   5   3    4.88    0.28   1
  -2  -5   1    4.92    0.27  -2
   2   5   3    4.92    0.27   1
  -2  -5   1    4.81    0.30  -2
   2   5   3    4.81    0.30   1
   3   5  -1    9.72    0.36  -2
  -3  -5  -3    9.72    0.36   1
   3   5  -1    9.02    0.44  -2
  -3  -5  -3    9.02    0.44   1
   3   5  -1    9.24    0.41  -2
  -3  -5  -3    9.24    0.41   1
   3   5  -1    8.90    0.43  -2
  -3  -5  -3    8.90    0.43   1
   3   5  -1    8.64    0.41  -2
  -3  -5  -3    8.64    0.41   1
  -3  -5   1    9.21    0.41  -2
   3   5   3    9.21    0.41   1
  -3  -5   1    9.64    0.44  -2
   3   5   3    9.64    0.44   1
  -3  -5   1    9.38    0.43  -2
   3   5   3    9.38    0.43   1
  -3  -5   1    9.42    0.35  -2
   3   5   3    9.42    0.35   1
  -3  -5   1    8.75    0.45  -2
   3   5   3    8.75    0.45   1
  -3  -5   1    9.09    0.43  -2
   3   5   3    9.09    0.43   1
   4   5  -1    2.45    0.26  -2
  -4  -5  -3    2.45    0.26   1
   4   5  -1    2.39    0.23  -2
  -4  -5  -3    2.39    0.23   1
   4   5  -1    2.46    0.23  -2
  -4  -5  -3    2.46    0.23   1
  -4  -5   1    2.90    0.18  -2
   4   5   3    2.90    0.18   1
  -4  -5   1    2.34    0.25  -2
   4   5   3    2.34    0.25   1
  -4  -5   1    2.36    0.25  -2
   4   5   3    2.36    0.25   1
  -4  -5   1    1.97    0.25  -2
   4   5   3    1.97    0.25   1
  -4  -5   1    2.70    0.24  -2
   4   5   3    2.70    0.24   1
  -4  -5   1    2.86    0.28  -2
   4   5   3    2.86    0.28   1
  -4  -5   1    2.23    0.25  -2
   4   5   3    2.23    0.25   1
   5   5  -1    3.18    0.23  -2
  -5  -5  -3    3.18    0.23   1
   5   5  -1    3.05    0.24  -2
  -5  -5  -3    3.05    0.24   1
   5   5  -1    3.29    0.33  -2
  -5  -5  -3    3.29    0.33   1
   5   5  -1    2.15    0.25  -2
  -5  -5  -3    2.15    0.25   1
  -5  -5   1    3.47    0.33  -2
   5   5   3    3.47    0.33   1
  -5  -5   1    2.25    0.25  -2
   5   5   3    2.25    0.25   1
  -5  -5   1    2.54    0.26  -2
   5   5   3    2.54    0.26   1
  -5  -5   1    2.59    0.30  -2
   5   5   3    2.59    0.30   1
  -5  -5   1    2.96    0.23  -2
   5   5   3    2.96    0.23   1
   6   5  -1    1.95    0.27  -2
  -6  -5  -3    1.95    0.27   1
   6   5  -1    2.22    0.24  -2
  -6  -5  -3    2.22    0.24   1
   6   5  -1    1.87    0.29  -2
  -6  -5  -3    1.87    0.29   1
   6   5  -1    2.59    0.26  -2
  -6  -5  -3    2.59    0.26   1
   6   5  -1    2.40    0.31  -2
  -6  -5  -3    2.40    0.31   1
  -6  -5   1    2.03    0.27  -2
   6   5   3    2.03    0.27   1
  -6  -5   1    2.06    0.28  -2
   6   5   3    2.06    0.28   1
  -6  -5   1    2.14    0.31  -2
   6   5   3    2.14    0.31   1
  -6  -5   1    2.35    0.30  -2
   6   5   3    2.35    0.30   1
  -6  -5   1    1.51    0.24  -2
   6   5   3    1.51    0.24   1
  -6  -5   1    2.32    0.29  -2
   6   5   3    2.32    0.29   1
   7   5  -1    0.20    0.13  -2
  -7  -5  -3    0.20    0.13   1
   7   5  -1    0.12    0.16  -2
  -7  -5  -3    0.12    0.16   1
   7   5  -1    0.44    0.17  -2
  -7  -5  -3    0.44    0.17   1
   7   5  -1    0.47    0.20  -2
  -7  -5  -3    0.47    0.20   1
  -7  -5   1    0.18    0.16  -2
   7   5   3    0.18    0.16   1
  -7  -5   1    0.41    0.19  -2
   7   5   3    0.41    0.19   1
  -7  -5   1    0.21    0.16  -2
   7   5   3    0.21    0.16   1
  -7  -5   1    0.18    0.15  -2
   7   5   3    0.18    0.15   1
  -7  -5   1    0.27    0.17  -2
   7   5   3    0.27    0.17   1
  -7  -5   1    0.08    0.15  -2
   7   5   3    0.08    0.15   1
  -8  -5  -3    1.98    0.31   1
  -8  -5  -3    2.24    0.34   1
   8   5   3    1.74    0.31   1
   8   5   3    1.58    0.29   1
   8   5   3    2.16    0.33   1
   8   5   3    2.32    0.34   1
  -9  -5  -3    0.16    0.22   1
  -9  -5  -3    0.12    0.22   1
   9   5   3    0.56    0.23   1
   9   5   3   -0.03    0.21   1
   9   5   3   -0.07    0.19   1
   7  -6  -3   -0.08    0.23   1
   7  -6  -3   -0.08    0.22   1
   7  -6  -3    0.10    0.23   1
  -7   6   3    0.10    0.23   1
  -7   6   3   -0.09    0.16   1
   6  -6  -3    0.11    0.20   1
   6  -6  -3   -0.16    0.19   1
   6  -6  -3    0.17    0.19   1
  -6   6   3   -0.04    0.17   1
  -6   6   3   -0.05    0.20   1
   5  -6  -3    0.21    0.18   1
   5  -6  -3    0.44    0.20   1
   5  -6  -3    0.53    0.21   1
  -5   6   3    0.46    0.18   1
  -5   6   3    0.60    0.21   1
  -5   6   3    0.15    0.16   1
   4  -6  -3    0.07    0.16   1
   4  -6  -3    0.14    0.15   1
   4  -6  -3   -0.05    0.11   1
  -4   6   3   -0.02    0.14   1
  -4   6   3    0.44    0.22   1
  -4   6   3    0.26    0.16   1
  -4   6   3    0.21    0.14   1
   3  -6  -3    4.06    0.30   1
   3  -6  -3    4.29    0.32   1
   3  -6  -3    4.73    0.42   1
   3  -6  -3    4.29    0.36   1
  -3   6   3    3.79    0.34   1
  -3   6   3    4.89    0.39   1
  -3   6   3    3.72    0.31   1
  -3   6   3    4.06    0.31   1
   2  -6  -3    6.37    0.33   1
   2  -6  -3    6.22    0.35   1
   2  -6  -3    7.02    0.38   1
   2  -6  -3    6.49    0.40   1
   2  -6  -3    5.95    0.39   1
  -2   6   3    6.36    0.32   1
  -2   6   3    6.29    0.36   1
  -2   6   3    6.58    0.43   1
  -2   6   3    5.74    0.37   1
   1  -6  -3    1.50    0.22   1
   1  -6  -3    1.37    0.19   1
   1  -6  -3    1.64    0.18   1
   1  -6  -3    1.67    0.18   1
   1  -6  -3    1.48    0.21   1
   1  -6  -3    1.64    0.18   1
  -1   6   3    1.72    0.18   1
  -1   6   3    1.24    0.19   1
  -1   6   3    1.91    0.19   1
  -1   6   3    1.48    0.22   1
  -1   6   3    1.76    0.16   1
  -1   6   3    1.17    0.17   1
   0  -6  -3    9.37    0.44   1
   0  -6  -3    9.48    0.37   1
   0  -6  -3    9.02    0.41   1
   0  -6  -3    9.44    0.43   1
   0  -6  -3    9.20    0.46   1
   0   6   3    9.61    0.45   1
   0   6   3    8.72    0.46   1
   0   6   3    8.64    0.41   1
   0   6   3    9.11    0.40   1
   0   6   3    8.99    0.37   1
   0   6   3    8.97    0.39   1
  -1  -6  -3   27.45    1.00   1
  -1  -6  -3   27.55    0.96   1
  -1  -6  -3   26.46    0.96   1
  -1  -6  -3   27.28    0.98   1
  -1  -6  -3   28.73    0.88   1
   1   6   3   28.26    0.93   1
   1   6   3   27.21    1.02   1
   1   6   3   27.95    0.98   1
   1   6   3   27.68    0.98   1
   1   6   3   26.68    0.95   1
  -2  -6  -3    4.12    0.29   1
  -2  -6  -3    4.28    0.26   1
  -2  -6  -3    3.89    0.26   1
  -2  -6  -3    3.77    0.27   1
   2   6   3    3.32    0.26   1
   2   6   3    4.09    0.22   1
   2   6   3    3.63    0.27   1
   2   6   3    3.93    0.27   1
   2   6   3    4.05    0.27   1
   2   6   3    4.28    0.31   1
  -3  -6  -3    8.97    0.46   1
  -3  -6  -3    8.61    0.42   1
  -3  -6  -3    9.10    0.44   1
  -3  -6  -3    8.97    0.43   1
   3   6   3    8.52    0.46   1
   3   6   3    8.63    0.44   1
   3   6   3    8.88    0.44   1
   3   6   3    9.44    0.37   1
   3   6   3    9.75    0.46   1
   3   6   3    9.66    0.43   1
  -4  -6  -3    0.08    0.12   1
  -4  -6  -3   -0.02    0.09   1
[truncated: 4,233,784 more chars]
