# Supplementary material for: Synthesis, crystal structures, and Hirshfeld analysis of three hexa­hydro­quinoline derivatives
Source: Acta Crystallogr E Crystallogr Commun. 2022 Oct 4;78(Pt 11):1089–96. doi: 10.1107/S2056989022009495 (PMC9638977; doi:10.1107/S2056989022009495)
Supplement: Supplementary file 2 [file e-78-01089-Isup5.hkl]

data_I                                                                          
_shelx_title ' CL_3SS77_6_0m in P-1 No2' 
_shelx_refln_list_code          4                                               
_shelx_F_calc_maximum      121.52                                               
_exptl_crystal_F_000       396.00                                               
_reflns_d_resolution_high  0.7465                                               
                                                                                
loop_                                                                           
 _space_group_symop_operation_xyz                                               
 'x, y, z'                                                                      
 '-x, -y, -z'                                                                   
                                                                                
_cell_length_a     7.2941                                                       
_cell_length_b     9.6773                                                       
_cell_length_c    14.4302                                                       
_cell_angle_alpha  82.199                                                       
_cell_angle_beta   88.322                                                       
_cell_angle_gamma  75.940                                                       
                                                                                
_shelx_F_squared_multiplier     1.000                                           
                                                                                
loop_                                                                           
 _refln_index_h                                                                 
 _refln_index_k                                                                 
 _refln_index_l                                                                 
 _refln_F_squared_calc                                                          
 _refln_F_squared_meas                                                          
 _refln_F_squared_sigma                                                         
 _refln_observed_status                                                         
  -1   0   0       7390.53       6691.57       190.17 o                         
  -1   0   0       7390.53       6679.39       189.88 o                         
   1   0   0       7390.53       5923.49       190.32 o                         
  -2   0   0       1990.64       1996.88        60.34 o                         
  -2   0   0       1990.64       1962.07        59.91 o                         
  -2   0   0       1990.64       2047.07        59.76 o                         
  -2   0   0       1990.64       2024.73        60.20 o                         
   2   0   0       1990.64       2040.11        59.76 o                         
   2   0   0       1990.64       2092.62        60.20 o                         
   2   0   0       1990.64       2026.04        59.91 o                         
   2   0   0       1990.64       1997.90        60.20 o                         
   2   0   0       1990.64       2023.72        60.20 o                         
   2   0   0       1990.64       2051.72        59.91 o                         
   2   0   0       1990.64       1943.21        60.20 o                         
  -3   0   0          0.03         -0.15         0.73 o                         
  -3   0   0          0.03          0.29         1.16 o                         
  -3   0   0          0.03         -0.44         0.87 o                         
  -3   0   0          0.03         -0.44         0.87 o                         
  -3   0   0          0.03          0.44         1.16 o                         
   3   0   0          0.03         -0.87         0.87 o                         
   3   0   0          0.03         -0.87         0.87 o                         
   3   0   0          0.03          1.16         0.87 o                         
   3   0   0          0.03          0.44         1.16 o                         
   3   0   0          0.03          0.29         1.02 o                         
   3   0   0          0.03         -1.02         1.02 o                         
   3   0   0          0.03          0.87         1.02 o                         
   3   0   0          0.03         -0.73         1.02 o                         
   3   0   0          0.03          0.29         0.87 o                         
   3   0   0          0.03         -0.73         0.73 o                         
  -4   0   0         63.18         61.80         3.34 o                         
  -4   0   0         63.18         59.18         4.06 o                         
  -4   0   0         63.18         59.62         3.34 o                         
  -4   0   0         63.18         60.92         3.92 o                         
  -4   0   0         63.18         60.20         3.05 o                         
   4   0   0         63.18         61.36         3.92 o                         
   4   0   0         63.18         56.43         3.77 o                         
   4   0   0         63.18         62.23         3.48 o                         
   4   0   0         63.18         67.16         3.19 o                         
   4   0   0         63.18         56.57         3.92 o                         
   4   0   0         63.18         65.86         2.90 o                         
   4   0   0         63.18         62.67         3.19 o                         
   4   0   0         63.18         69.63         4.06 o                         
   4   0   0         63.18         62.96         3.48 o                         
  -5   0   0          3.98          6.09         2.03 o                         
  -5   0   0          3.98          2.47         1.74 o                         
  -5   0   0          3.98          6.96         1.74 o                         
  -5   0   0          3.98          4.06         1.45 o                         
   5   0   0          3.98          5.95         2.03 o                         
   5   0   0          3.98          7.40         2.03 o                         
   5   0   0          3.98          4.35         1.60 o                         
   5   0   0          3.98          4.06         1.74 o                         
   5   0   0          3.98          7.40         1.60 o                         
   5   0   0          3.98          7.83         2.18 o                         
   5   0   0          3.98          2.47         1.31 o                         
  -6   0   0        136.75        140.42         7.69 o                         
  -6   0   0        136.75        124.90         7.11 o                         
   6   0   0        136.75        136.65         7.40 o                         
   6   0   0        136.75        137.23         7.25 o                         
   6   0   0        136.75        118.66         6.96 o                         
   6   0   0        136.75        145.06         6.53 o                         
   6   0   0        136.75        133.02         7.11 o                         
  -7   0   0         48.42         62.81         5.95 o                         
  -7   0   0         48.42         47.43         5.08 o                         
  -7   0   0         48.42         45.84         5.37 o                         
  -7   0   0         48.42         53.24         4.79 o                         
   7   0   0         48.42         62.09         6.24 o                         
   7   0   0         48.42         45.40         5.22 o                         
   7   0   0         48.42         60.05         5.95 o                         
   7   0   0         48.42         53.24         5.37 o                         
  -8   0   0          1.60          1.74         2.32 o                         
  -8   0   0          1.60          3.77         3.05 o                         
  -8   0   0          1.60          0.73         2.76 o                         
   8   0   0          1.60          0.73         2.61 o                         
   8   0   0          1.60          1.74         2.61 o                         
   8   0   0          1.60          1.16         2.47 o                         
  -9   0   0          4.35          9.86         4.06 o                         
  -9   0   0          4.35          3.34         3.19 o                         
   9   0   0          4.35          6.38         3.77 o                         
   9   0   0          4.35          6.38         3.34 o                         
   9   0   0          4.35          6.67         3.77 o                         
   9  -1   0          0.66         -2.61         2.61 o                         
   9  -1   0          0.66          3.92         3.48 o                         
   9  -1   0          0.66          1.74         3.19 o                         
  -9   1   0          0.66         -2.61         2.90 o                         
  -9   1   0          0.66          5.80         3.19 o                         
   8  -1   0          4.39          6.96         3.48 o                         
   8  -1   0          4.39          3.05         2.76 o                         
   8  -1   0          4.39          7.11         3.63 o                         
  -8   1   0          4.39          6.67         3.34 o                         
  -8   1   0          4.39         -2.47         2.47 o                         
  -8   1   0          4.39          2.76         2.61 o                         
   7  -1   0         48.11         57.73         5.80 o                         
   7  -1   0         48.11         38.01         4.93 o                         
   7  -1   0         48.11         44.39         5.22 o                         
   7  -1   0         48.11         48.01         5.66 o                         
  -7   1   0         48.11         48.30         4.64 o                         
  -7   1   0         48.11         36.70         4.79 o                         
  -7   1   0         48.11         52.08         5.95 o                         
  -7   1   0         48.11         42.21         5.22 o                         
   6  -1   0          9.00          8.27         2.61 o                         
   6  -1   0          9.00         14.22         3.05 o                         
   6  -1   0          9.00         10.15         2.47 o                         
   6  -1   0          9.00         11.02         3.05 o                         
   6  -1   0          9.00          7.25         2.76 o                         
  -6   1   0          9.00         14.22         3.19 o                         
  -6   1   0          9.00         13.78         3.34 o                         
  -6   1   0          9.00          5.66         2.32 o                         
   5  -1   0          0.11          3.77         1.31 o                         
   5  -1   0          0.11          1.89         1.74 o                         
   5  -1   0          0.11         -0.58         1.60 o                         
   5  -1   0          0.11          2.18         1.31 o                         
   5  -1   0          0.11         -1.45         1.45 o                         
   5  -1   0          0.11         -0.58         1.74 o                         
  -5   1   0          0.11          0.15         1.16 o                         
  -5   1   0          0.11         -1.16         1.16 o                         
  -5   1   0          0.11         -0.44         1.45 o                         
  -5   1   0          0.11         -0.15         1.74 o                         
   4  -1   0         85.55         73.25         4.50 o                         
   4  -1   0         85.55         83.55         3.48 o                         
   4  -1   0         85.55         78.19         4.06 o                         
   4  -1   0         85.55         85.29         4.79 o                         
   4  -1   0         85.55         76.01         4.64 o                         
   4  -1   0         85.55         86.89         3.92 o                         
   4  -1   0         85.55         84.57         4.79 o                         
  -4   1   0         85.55         75.43         4.64 o                         
  -4   1   0         85.55         87.04         5.08 o                         
  -4   1   0         85.55         79.93         3.92 o                         
  -4   1   0         85.55         79.35         4.21 o                         
   3  -1   0        127.99        110.39         4.21 o                         
   3  -1   0        127.99         95.30         4.79 o                         
   3  -1   0        127.99         97.04         4.93 o                         
   3  -1   0        127.99        100.67         4.35 o                         
   3  -1   0        127.99         98.79         4.93 o                         
   3  -1   0        127.99        102.56         5.08 o                         
  -3   1   0        127.99         95.59         4.93 o                         
  -3   1   0        127.99        108.50         5.08 o                         
  -3   1   0        127.99        102.12         4.50 o                         
  -3   1   0        127.99        108.94         4.35 o                         
   2  -1   0        162.13        161.45         6.09 o                         
   2  -1   0        162.13        171.17         5.80 o                         
   2  -1   0        162.13        162.32         6.09 o                         
   2  -1   0        162.13        151.73         5.95 o                         
   2  -1   0        162.13        161.02         5.51 o                         
   2  -1   0        162.13        160.44         6.09 o                         
  -2   1   0        162.13        155.07         6.24 o                         
  -2   1   0        162.13        157.53         5.51 o                         
  -2   1   0        162.13        160.58         6.09 o                         
  -2   1   0        162.13        165.22         5.80 o                         
  -2   1   0        162.13        161.45         5.66 o                         
   1  -1   0        564.54        464.19        13.93 o                         
   1  -1   0        564.54        454.47        14.36 o                         
  -1   1   0        564.54        454.32        14.36 o                         
  -1   1   0        564.54        462.01        13.93 o                         
  -1  -1   0       1011.60        928.96        27.56 o                         
  -1  -1   0       1011.60        930.70        27.56 o                         
   1   1   0       1011.60        901.69        27.42 o                         
  -2  -1   0        265.29        246.31         8.41 o                         
  -2  -1   0        265.29        246.02         8.41 o                         
  -2  -1   0        265.29        248.34         8.12 o                         
  -2  -1   0        265.29        245.00         8.12 o                         
   2   1   0        265.29        239.78         7.98 o                         
   2   1   0        265.29        244.28         8.27 o                         
   2   1   0        265.29        241.09         8.12 o                         
   2   1   0        265.29        247.04         8.12 o                         
   2   1   0        265.29        255.88         8.41 o                         
   2   1   0        265.29        242.68         8.12 o                         
   2   1   0        265.29        241.09         8.27 o                         
   2   1   0        265.29        249.07         8.12 o                         
   2   1   0        265.29        247.33         8.12 o                         
   2   1   0        265.29        247.62         8.12 o                         
   2   1   0        265.29        247.04         8.41 o                         
  -3  -1   0         65.01         65.13         3.05 o                         
  -3  -1   0         65.01         65.86         3.05 o                         
  -3  -1   0         65.01         55.99         3.48 o                         
   3   1   0         65.01         63.39         3.34 o                         
   3   1   0         65.01         65.71         3.48 o                         
   3   1   0         65.01         61.65         3.05 o                         
   3   1   0         65.01         65.57         3.05 o                         
   3   1   0         65.01         61.65         3.05 o                         
   3   1   0         65.01         59.62         3.19 o                         
   3   1   0         65.01         61.51         3.48 o                         
   3   1   0         65.01         60.92         3.19 o                         
   3   1   0         65.01         57.73         3.19 o                         
   3   1   0         65.01         59.62         3.19 o                         
  -4  -1   0         35.45         33.36         2.47 o                         
  -4  -1   0         35.45         34.67         3.19 o                         
  -4  -1   0         35.45         38.30         2.47 o                         
  -4  -1   0         35.45         35.54         2.47 o                         
  -4  -1   0         35.45         38.01         2.90 o                         
   4   1   0         35.45         33.36         2.61 o                         
   4   1   0         35.45         35.54         3.05 o                         
   4   1   0         35.45         36.12         2.61 o                         
   4   1   0         35.45         28.29         2.90 o                         
   4   1   0         35.45         36.70         2.47 o                         
   4   1   0         35.45         37.28         3.05 o                         
   4   1   0         35.45         34.81         2.47 o                         
   4   1   0         35.45         36.55         2.61 o                         
   4   1   0         35.45         33.07         2.47 o                         
   4   1   0         35.45         38.88         3.19 o                         
   4   1   0         35.45         28.43         2.76 o                         
  -5  -1   0        196.47        193.22         8.56 o                         
  -5  -1   0        196.47        188.72         7.40 o                         
  -5  -1   0        196.47        184.66         7.54 o                         
  -5  -1   0        196.47        183.35         8.12 o                         
  -5  -1   0        196.47        195.68         7.54 o                         
   5   1   0        196.47        187.71         7.54 o                         
   5   1   0        196.47        194.52         7.54 o                         
   5   1   0        196.47        183.93         7.54 o                         
   5   1   0        196.47        186.40         7.25 o                         
   5   1   0        196.47        194.67         8.27 o                         
   5   1   0        196.47        192.64         8.27 o                         
   5   1   0        196.47        188.87         8.12 o                         
   5   1   0        196.47        189.45         7.40 o                         
   5   1   0        196.47        180.74         8.12 o                         
   5   1   0        196.47        194.38         7.54 o                         
  -6  -1   0          8.90          5.66         2.32 o                         
  -6  -1   0          8.90          9.28         2.18 o                         
  -6  -1   0          8.90          5.37         2.32 o                         
  -6  -1   0          8.90         12.18         2.18 o                         
   6   1   0          8.90         10.01         2.47 o                         
   6   1   0          8.90          9.14         2.03 o                         
   6   1   0          8.90          6.38         2.03 o                         
   6   1   0          8.90          7.69         2.32 o                         
   6   1   0          8.90         11.60         2.90 o                         
   6   1   0          8.90          9.28         2.18 o                         
   6   1   0          8.90         12.77         2.76 o                         
  -7  -1   0         17.03         15.52         3.77 o                         
  -7  -1   0         17.03         24.22         3.19 o                         
   7   1   0         17.03         19.87         3.92 o                         
   7   1   0         17.03         18.71         3.63 o                         
   7   1   0         17.03         16.68         3.34 o                         
   7   1   0         17.03         21.61         3.63 o                         
   7   1   0         17.03         24.22         3.48 o                         
  -8  -1   0          1.33         -2.03         2.47 o                         
  -8  -1   0          1.33          0.00         2.47 o                         
  -8  -1   0          1.33          0.15         2.03 o                         
   8   1   0          1.33          2.90         2.90 o                         
   8   1   0          1.33          1.31         2.76 o                         
   8   1   0          1.33         -0.73         2.47 o                         
   8   1   0          1.33          3.48         2.47 o                         
  -9  -1   0          0.15          3.63         3.19 o                         
  -9  -1   0          0.15         -1.31         2.76 o                         
   9   1   0          0.15          0.73         3.34 o                         
   9   1   0          0.15         -1.89         2.76 o                         
   9   1   0          0.15          0.87         3.05 o                         
   8  -2   0          1.15          6.53         3.19 o                         
   8  -2   0          1.15          0.44         2.61 o                         
   8  -2   0          1.15          2.18         3.19 o                         
  -8   2   0          1.15         -2.47         2.47 o                         
  -8   2   0          1.15          3.63         2.90 o                         
  -8   2   0          1.15         -0.29         2.90 o                         
   7  -2   0          0.28          0.73         2.47 o                         
   7  -2   0          0.28          1.02         2.18 o                         
   7  -2   0          0.28         -0.58         2.32 o                         
  -7   2   0          0.28          0.73         2.61 o                         
  -7   2   0          0.28         -1.02         2.18 o                         
  -7   2   0          0.28         -2.03         2.03 o                         
   6  -2   0         13.84         11.60         3.05 o                         
   6  -2   0         13.84         15.52         3.34 o                         
   6  -2   0         13.84         16.25         3.34 o                         
   6  -2   0         13.84         18.42         3.48 o                         
   6  -2   0         13.84         13.78         2.61 o                         
  -6   2   0         13.84         14.07         2.76 o                         
  -6   2   0         13.84          6.53         2.61 o                         
  -6   2   0         13.84         17.41         3.77 o                         
   5  -2   0          2.11         -0.44         1.45 o                         
   5  -2   0          2.11          1.31         2.03 o                         
   5  -2   0          2.11         -0.15         1.74 o                         
   5  -2   0          2.11          1.60         2.18 o                         
   5  -2   0          2.11          2.76         1.45 o                         
  -5   2   0          2.11         -0.29         1.74 o                         
  -5   2   0          2.11          0.44         1.60 o                         
  -5   2   0          2.11          1.16         2.03 o                         
  -5   2   0          2.11          1.31         1.16 o                         
   4  -2   0        634.93        612.00        20.89 o                         
   4  -2   0        634.93        598.22        20.74 o                         
   4  -2   0        634.93        622.30        21.03 o                         
   4  -2   0        634.93        632.31        20.89 o                         
   4  -2   0        634.93        623.61        19.58 o                         
   4  -2   0        634.93        631.44        20.02 o                         
  -4   2   0        634.93        616.07        20.31 o                         
  -4   2   0        634.93        609.54        21.18 o                         
  -4   2   0        634.93        618.68        19.73 o                         
  -4   2   0        634.93        590.39        20.74 o                         
   3  -2   0        816.13        905.46        27.71 o                         
   3  -2   0        816.13        904.15        27.27 o                         
   3  -2   0        816.13        882.25        28.29 o                         
   3  -2   0        816.13        891.10        28.29 o                         
   3  -2   0        816.13        874.71        28.29 o                         
   3  -2   0        816.13        888.63        28.43 o                         
  -3   2   0        816.13        847.87        28.58 o                         
  -3   2   0        816.13        893.42        28.29 o                         
  -3   2   0        816.13        921.56        27.56 o                         
  -3   2   0        816.13        898.64        27.85 o                         
   2  -2   0         23.75         17.70         2.03 o                         
   2  -2   0         23.75         19.15         2.03 o                         
   2  -2   0         23.75         25.53         2.47 o                         
  -2   2   0         23.75         22.34         1.74 o                         
  -2   2   0         23.75         17.12         2.18 o                         
  -2   2   0         23.75         24.37         2.18 o                         
  -2   2   0         23.75         16.97         2.03 o                         
  -2   2   0         23.75         25.97         2.03 o                         
   1  -2   0        132.66        121.99         4.50 o                         
   1  -2   0        132.66        113.73         4.50 o                         
   1  -2   0        132.66        124.46         4.35 o                         
   1  -2   0        132.66        111.55         4.64 o                         
  -1   2   0        132.66        124.17         4.50 o                         
  -1   2   0        132.66        120.69         4.50 o                         
  -1   2   0        132.66        111.12         4.79 o                         
  -1   2   0        132.66        127.07         4.35 o                         
  -1   2   0        132.66        118.37         4.64 o                         
   0  -2   0       1052.65        979.44        29.45 o                         
   0  -2   0       1052.65        973.93        29.88 o                         
   0  -2   0       1052.65        990.46        29.74 o                         
   0   2   0       1052.65        963.19        29.74 o                         
   0   2   0       1052.65        991.19        29.45 o                         
   0   2   0       1052.65        983.21        29.88 o                         
   0   2   0       1052.65        978.28        29.74 o                         
  -1  -2   0       1888.70       1953.22        56.43 o                         
  -1  -2   0       1888.70       1917.10        56.28 o                         
  -1  -2   0       1888.70       1926.38        56.28 o                         
   1   2   0       1888.70       1883.45        56.28 o                         
   1   2   0       1888.70       1783.50        56.28 o                         
   1   2   0       1888.70       1955.83        56.43 o                         
   1   2   0       1888.70       1869.09        56.28 o                         
   1   2   0       1888.70       1880.69        56.28 o                         
   1   2   0       1888.70       1865.60        56.28 o                         
  -2  -2   0         37.01         38.01         2.32 o                         
  -2  -2   0         37.01         41.63         2.18 o                         
   2   2   0         37.01         40.04         2.32 o                         
   2   2   0         37.01         42.07         2.32 o                         
   2   2   0         37.01         40.47         2.32 o                         
   2   2   0         37.01         44.68         2.47 o                         
   2   2   0         37.01         37.28         2.32 o                         
   2   2   0         37.01         43.52         2.47 o                         
   2   2   0         37.01         37.43         2.32 o                         
   2   2   0         37.01         38.15         2.03 o                         
   2   2   0         37.01         36.99         2.18 o                         
  -3  -2   0        209.55        215.12         7.54 o                         
   3   2   0        209.55        198.88         7.54 o                         
   3   2   0        209.55        202.94         7.54 o                         
   3   2   0        209.55        212.08         7.98 o                         
   3   2   0        209.55        207.00         7.54 o                         
   3   2   0        209.55        203.81         7.69 o                         
   3   2   0        209.55        210.19         7.54 o                         
   3   2   0        209.55        196.12         7.54 o                         
   3   2   0        209.55        205.26         7.69 o                         
   3   2   0        209.55        219.76         7.54 o                         
   3   2   0        209.55        211.64         7.25 o                         
   3   2   0        209.55        207.00         7.54 o                         
  -4  -2   0         95.03         93.27         4.35 o                         
  -4  -2   0         95.03         86.75         4.79 o                         
   4   2   0         95.03         91.10         4.21 o                         
   4   2   0         95.03         85.15         4.79 o                         
   4   2   0         95.03         94.58         4.64 o                         
   4   2   0         95.03         90.66         4.21 o                         
   4   2   0         95.03         91.10         4.35 o                         
   4   2   0         95.03         88.05         4.35 o                         
   4   2   0         95.03         91.10         4.35 o                         
   4   2   0         95.03         80.51         4.35 o                         
   4   2   0         95.03         78.77         4.50 o                         
   4   2   0         95.03         98.06         4.50 o                         
   4   2   0         95.03         93.13         4.64 o                         
  -5  -2   0         78.30         73.98         4.06 o                         
  -5  -2   0         78.30         74.27         4.35 o                         
  -5  -2   0         78.30         78.91         4.06 o                         
  -5  -2   0         78.30         69.63         4.64 o                         
  -5  -2   0         78.30         70.64         3.92 o                         
   5   2   0         78.30         71.80         4.21 o                         
   5   2   0         78.30         84.57         4.64 o                         
   5   2   0         78.30         78.04         4.06 o                         
   5   2   0         78.30         74.56         4.79 o                         
   5   2   0         78.30         67.60         4.50 o                         
   5   2   0         78.30         73.54         4.06 o                         
   5   2   0         78.30         75.43         4.06 o                         
   5   2   0         78.30         75.43         4.64 o                         
   5   2   0         78.30         72.24         4.35 o                         
   5   2   0         78.30         72.82         4.06 o                         
   5   2   0         78.30         79.78         4.35 o                         
  -6  -2   0        165.56        150.43         6.67 o                         
  -6  -2   0        165.56        144.91         7.25 o                         
  -6  -2   0        165.56        143.90         6.67 o                         
  -6  -2   0        165.56        146.51         7.25 o                         
  -6  -2   0        165.56        154.05         7.83 o                         
  -6  -2   0        165.56        155.79         6.82 o                         
   6   2   0        165.56        160.15         6.96 o                         
   6   2   0        165.56        155.07         7.11 o                         
   6   2   0        165.56        153.33         7.40 o                         
   6   2   0        165.56        143.46         7.40 o                         
   6   2   0        165.56        141.87         6.82 o                         
   6   2   0        165.56        145.20         6.53 o                         
   6   2   0        165.56        159.71         6.82 o                         
   6   2   0        165.56        138.97         7.25 o                         
   6   2   0        165.56        153.04         7.40 o                         
  -7  -2   0        138.48        137.81         6.67 o                         
  -7  -2   0        138.48        139.98         7.69 o                         
  -7  -2   0        138.48        136.07         8.12 o                         
   7   2   0        138.48        136.07         7.69 o                         
   7   2   0        138.48        140.42         7.54 o                         
   7   2   0        138.48        137.52         7.83 o                         
   7   2   0        138.48        139.11         6.82 o                         
   7   2   0        138.48        132.58         6.96 o                         
   7   2   0        138.48        140.71         7.69 o                         
  -8  -2   0          7.84          5.95         2.90 o                         
  -8  -2   0          7.84          9.28         3.05 o                         
  -8  -2   0          7.84          6.67         3.05 o                         
   8   2   0          7.84          3.19         2.47 o                         
   8   2   0          7.84          6.82         2.90 o                         
   8   2   0          7.84          4.64         2.61 o                         
   8   2   0          7.84          5.08         3.05 o                         
  -9  -2   0         25.77         32.78         5.22 o                         
  -9  -2   0         25.77         34.81         5.80 o                         
   9   2   0         25.77         36.26         5.66 o                         
   9   2   0         25.77         29.88         4.64 o                         
   9   2   0         25.77         32.49         5.51 o                         
   9   2   0         25.77         41.20         6.09 o                         
   8  -3   0          3.52          1.45         3.34 o                         
   8  -3   0          3.52          7.69         3.34 o                         
   8  -3   0          3.52          5.22         3.48 o                         
  -8   3   0          3.52          4.93         3.05 o                         
  -8   3   0          3.52          3.19         3.05 o                         
  -8   3   0          3.52          2.03         2.76 o                         
   7  -3   0         25.96         29.88         4.93 o                         
   7  -3   0         25.96         47.43         6.09 o                         
   7  -3   0         25.96         28.58         4.79 o                         
  -7   3   0         25.96         23.21         4.21 o                         
  -7   3   0         25.96         26.40         4.50 o                         
  -7   3   0         25.96         26.69         4.21 o                         
   6  -3   0          2.52          1.60         2.32 o                         
   6  -3   0          2.52          4.50         2.61 o                         
   6  -3   0          2.52          1.31         2.32 o                         
  -6   3   0          2.52          5.51         3.05 o                         
  -6   3   0          2.52          3.19         2.18 o                         
  -6   3   0          2.52          1.31         2.18 o                         
   5  -3   0         13.09         10.88         2.18 o                         
   5  -3   0         13.09          9.57         2.47 o                         
   5  -3   0         13.09         13.35         3.48 o                         
   5  -3   0         13.09          8.12         2.47 o                         
  -5   3   0         13.09         14.07         3.34 o                         
  -5   3   0         13.09          8.56         2.03 o                         
  -5   3   0         13.09          9.28         2.32 o                         
  -5   3   0         13.09         11.17         2.90 o                         
   4  -3   0        279.36        282.14        10.15 o                         
   4  -3   0        279.36        270.68         9.72 o                         
   4  -3   0        279.36        269.66        11.02 o                         
   4  -3   0        279.36        269.08        10.88 o                         
   4  -3   0        279.36        252.11        10.88 o                         
  -4   3   0        279.36        284.90        10.15 o                         
  -4   3   0        279.36        281.99        11.17 o                         
  -4   3   0        279.36        263.43        10.44 o                         
  -4   3   0        279.36        287.22        11.60 o                         
   3  -3   0          6.88          5.22         1.74 o                         
   3  -3   0          6.88          8.27         1.45 o                         
   3  -3   0          6.88         10.15         1.74 o                         
   3  -3   0          6.88          5.37         1.74 o                         
   3  -3   0          6.88          9.57         2.03 o                         
  -3   3   0          6.88          6.96         2.03 o                         
  -3   3   0          6.88          7.69         1.74 o                         
  -3   3   0          6.88          6.24         1.74 o                         
  -3   3   0          6.88          8.85         1.60 o                         
   2  -3   0        159.36        172.33         7.11 o                         
   2  -3   0        159.36        170.44         6.53 o                         
   2  -3   0        159.36        177.41         7.11 o                         
   2  -3   0        159.36        176.25         6.82 o                         
   2  -3   0        159.36        178.28         6.53 o                         
  -2   3   0        159.36        178.86         7.40 o                         
  -2   3   0        159.36        167.40         6.82 o                         
  -2   3   0        159.36        180.02         7.11 o                         
  -2   3   0        159.36        171.60         6.67 o                         
   1  -3   0        516.67        524.10        16.97 o                         
   1  -3   0        516.67        531.79        16.68 o                         
   1  -3   0        516.67        521.05        16.54 o                         
   1  -3   0        516.67        502.48        16.54 o                         
  -1   3   0        516.67        527.87        16.68 o                         
  -1   3   0        516.67        523.08        16.68 o                         
  -1   3   0        516.67        513.07        16.54 o                         
  -1   3   0        516.67        534.69        17.26 o                         
   0  -3   0       2107.20       2163.27        63.10 o                         
   0  -3   0       2107.20       2077.54        62.96 o                         
   0  -3   0       2107.20       2077.25        62.81 o                         
   0  -3   0       2107.20       2121.78        62.81 o                         
   0  -3   0       2107.20       2157.17        63.25 o                         
   0   3   0       2107.20       2148.76        62.96 o                         
   0   3   0       2107.20       2055.78        62.96 o                         
   0   3   0       2107.20       2166.89        62.81 o                         
   0   3   0       2107.20       2107.85        62.81 o                         
   0   3   0       2107.20       2050.55        62.67 o                         
   0   3   0       2107.20       2101.76        63.39 o                         
  -1  -3   0         13.52         14.07         1.74 o                         
  -1  -3   0         13.52         12.18         1.45 o                         
  -1  -3   0         13.52         13.78         1.60 o                         
   1   3   0         13.52         13.64         1.60 o                         
   1   3   0         13.52         16.54         1.74 o                         
   1   3   0         13.52         16.39         1.60 o                         
   1   3   0         13.52         19.87         1.89 o                         
   1   3   0         13.52         11.89         1.60 o                         
  -2  -3   0        241.12        238.19         8.12 o                         
  -2  -3   0        241.12        229.05         7.98 o                         
  -2  -3   0        241.12        227.45         7.69 o                         
  -2  -3   0        241.12        232.96         8.12 o                         
   2   3   0        241.12        227.02         8.12 o                         
   2   3   0        241.12        222.23         7.69 o                         
   2   3   0        241.12        209.47         7.98 o                         
   2   3   0        241.12        229.19         8.12 o                         
   2   3   0        241.12        217.88         7.98 o                         
   2   3   0        241.12        227.60         8.12 o                         
  -3  -3   0         14.07         19.00         2.18 o                         
  -3  -3   0         14.07         13.20         1.60 o                         
   3   3   0         14.07         21.03         2.32 o                         
   3   3   0         14.07         17.41         1.74 o                         
   3   3   0         14.07         17.55         1.74 o                         
   3   3   0         14.07         14.51         2.03 o                         
   3   3   0         14.07         14.80         2.03 o                         
  -4  -3   0         14.01         15.96         2.18 o                         
   4   3   0         14.01         20.16         2.61 o                         
   4   3   0         14.01         17.70         2.18 o                         
   4   3   0         14.01         14.80         2.03 o                         
   4   3   0         14.01         20.60         2.18 o                         
   4   3   0         14.01         17.84         2.47 o                         
   4   3   0         14.01         11.89         2.03 o                         
   4   3   0         14.01         16.83         2.32 o                         
  -5  -3   0         17.73         13.06         2.18 o                         
  -5  -3   0         17.73         19.00         2.76 o                         
  -5  -3   0         17.73         18.28         2.32 o                         
   5   3   0         17.73         18.57         2.47 o                         
   5   3   0         17.73         13.20         2.32 o                         
   5   3   0         17.73         16.83         2.61 o                         
   5   3   0         17.73         19.58         2.90 o                         
   5   3   0         17.73         15.67         2.18 o                         
   5   3   0         17.73         19.29         2.47 o                         
   5   3   0         17.73         18.71         2.47 o                         
   5   3   0         17.73         21.18         2.76 o                         
   5   3   0         17.73         19.87         2.76 o                         
   5   3   0         17.73         16.25         2.03 o                         
   5   3   0         17.73         18.57         2.61 o                         
  -6  -3   0        340.65        318.40        12.48 o                         
  -6  -3   0        340.65        329.28        13.20 o                         
  -6  -3   0        340.65        316.37        11.89 o                         
  -6  -3   0        340.65        315.65        12.04 o                         
   6   3   0        340.65        324.64        12.04 o                         
   6   3   0        340.65        335.38        12.62 o                         
   6   3   0        340.65        330.88        13.20 o                         
   6   3   0        340.65        314.20        12.18 o                         
   6   3   0        340.65        326.53        12.33 o                         
   6   3   0        340.65        329.57        12.48 o                         
   6   3   0        340.65        327.25        11.89 o                         
   6   3   0        340.65        339.44        12.62 o                         
   6   3   0        340.65        326.53        12.48 o                         
   6   3   0        340.65        322.18        12.77 o                         
   6   3   0        340.65        316.81        12.62 o                         
  -7  -3   0          0.94          3.05         2.03 o                         
  -7  -3   0          0.94          1.45         1.60 o                         
  -7  -3   0          0.94         -0.58         2.03 o                         
  -7  -3   0          0.94          0.87         2.03 o                         
   7   3   0          0.94          0.29         1.89 o                         
   7   3   0          0.94          3.34         2.47 o                         
   7   3   0          0.94         -0.15         2.18 o                         
   7   3   0          0.94         -0.29         1.89 o                         
   7   3   0          0.94         -0.29         1.74 o                         
   7   3   0          0.94          5.08         2.18 o                         
   7   3   0          0.94          1.02         2.32 o                         
  -8  -3   0         52.69         71.66         6.53 o                         
  -8  -3   0         52.69         73.25         6.38 o                         
  -8  -3   0         52.69         72.09         6.96 o                         
  -8  -3   0         52.69         65.13         6.38 o                         
   8   3   0         52.69         66.15         6.82 o                         
   8   3   0         52.69         68.61         6.67 o                         
   8   3   0         52.69         77.61         6.82 o                         
   8   3   0         52.69         72.82         6.82 o                         
  -9  -3   0         14.06         18.86         4.35 o                         
  -9  -3   0         14.06         17.41         4.21 o                         
  -9  -3   0         14.06         23.35         4.79 o                         
   9   3   0         14.06         17.84         4.35 o                         
   9   3   0         14.06         16.10         4.06 o                         
   9   3   0         14.06         23.93         4.35 o                         
   8  -4   0          7.06          7.69         4.06 o                         
   8  -4   0          7.06         12.77         4.35 o                         
   8  -4   0          7.06          8.56         3.77 o                         
  -8   4   0          7.06          8.41         4.06 o                         
  -8   4   0          7.06          6.67         3.34 o                         
  -8   4   0          7.06          9.43         3.92 o                         
   7  -4   0         18.13         16.54         4.21 o                         
   7  -4   0         18.13         19.73         4.35 o                         
   7  -4   0         18.13         17.12         4.06 o                         
  -7   4   0         18.13         15.38         3.92 o                         
  -7   4   0         18.13         20.02         4.21 o                         
  -7   4   0         18.13         21.32         4.21 o                         
   6  -4   0          0.23          0.44         2.32 o                         
   6  -4   0          0.23          4.35         2.76 o                         
   6  -4   0          0.23          0.87         2.61 o                         
  -6   4   0          0.23          2.47         2.47 o                         
  -6   4   0          0.23         -2.03         2.03 o                         
  -6   4   0          0.23         -0.73         2.47 o                         
   5  -4   0         13.19          6.24         2.03 o                         
   5  -4   0         13.19          7.54         2.90 o                         
   5  -4   0         13.19          7.54         2.90 o                         
   5  -4   0         13.19         10.15         2.76 o                         
  -5   4   0         13.19          7.25         2.76 o                         
  -5   4   0         13.19          8.99         2.61 o                         
  -5   4   0         13.19          2.47         2.32 o                         
   4  -4   0         14.28         21.18         3.48 o                         
   4  -4   0         14.28         16.83         2.47 o                         
   4  -4   0         14.28         19.15         3.34 o                         
   4  -4   0         14.28         15.52         2.32 o                         
   4  -4   0         14.28         15.38         2.90 o                         
  -4   4   0         14.28         15.67         2.47 o                         
  -4   4   0         14.28         10.88         2.32 o                         
  -4   4   0         14.28         15.09         2.76 o                         
  -4   4   0         14.28         14.51         3.19 o                         
   3  -4   0         24.33         21.03         2.32 o                         
   3  -4   0         24.33         22.34         2.47 o                         
   3  -4   0         24.33         15.52         2.47 o                         
   3  -4   0         24.33         23.79         3.05 o                         
   3  -4   0         24.33         17.84         2.90 o                         
  -3   4   0         24.33         24.81         2.90 o                         
  -3   4   0         24.33         20.89         2.76 o                         
  -3   4   0         24.33         17.41         2.90 o                         
  -3   4   0         24.33         21.76         2.47 o                         
   2  -4   0         28.59         25.82         2.61 o                         
   2  -4   0         28.59         24.51         2.47 o                         
   2  -4   0         28.59         28.87         3.19 o                         
   2  -4   0         28.59         20.16         1.74 o                         
   2  -4   0         28.59         21.90         2.18 o                         
   2  -4   0         28.59         20.60         2.61 o                         
  -2   4   0         28.59         24.81         2.61 o                         
  -2   4   0         28.59         22.05         2.47 o                         
  -2   4   0         28.59         24.81         2.61 o                         
  -2   4   0         28.59         27.56         3.19 o                         
  -2   4   0         28.59         23.35         1.74 o                         
   1  -4   0        467.22        496.54        16.39 o                         
   1  -4   0        467.22        509.74        17.12 o                         
   1  -4   0        467.22        525.69        16.25 o                         
   1  -4   0        467.22        497.26        16.54 o                         
   1  -4   0        467.22        514.96        16.10 o                         
   1  -4   0        467.22        503.21        16.54 o                         
  -1   4   0        467.22        524.10        16.68 o                         
  -1   4   0        467.22        508.00        16.68 o                         
  -1   4   0        467.22        510.75        17.26 o                         
  -1   4   0        467.22        481.89        16.54 o                         
  -1   4   0        467.22        512.78        15.96 o                         
   0  -4   0          1.64          0.00         1.31 o                         
   0  -4   0          1.64          2.61         1.31 o                         
   0  -4   0          1.64         -1.02         1.02 o                         
   0  -4   0          1.64         -1.02         1.02 o                         
   0  -4   0          1.64          0.00         1.02 o                         
   0   4   0          1.64         -0.87         0.87 o                         
   0   4   0          1.64         -0.58         1.16 o                         
   0   4   0          1.64         -0.87         1.31 o                         
   0   4   0          1.64         -0.58         1.02 o                         
   0   4   0          1.64          0.00         1.02 o                         
   0   4   0          1.64          0.00         0.87 o                         
  -1  -4   0        579.06        572.69        19.00 o                         
  -1  -4   0        579.06        576.03        19.00 o                         
  -1  -4   0        579.06        604.61        18.42 o                         
  -1  -4   0        579.06        590.97        19.00 o                         
  -1  -4   0        579.06        593.73        19.00 o                         
   1   4   0        579.06        597.35        18.71 o                         
   1   4   0        579.06        609.25        19.00 o                         
   1   4   0        579.06        600.69        19.00 o                         
   1   4   0        579.06        615.92        18.28 o                         
   1   4   0        579.06        559.64        19.15 o                         
   1   4   0        579.06        579.66        19.00 o                         
  -2  -4   0          9.89         11.75         1.74 o                         
  -2  -4   0          9.89         10.01         1.89 o                         
  -2  -4   0          9.89          8.27         1.74 o                         
  -2  -4   0          9.89         11.75         1.45 o                         
   2   4   0          9.89          9.28         1.74 o                         
   2   4   0          9.89         10.73         1.89 o                         
   2   4   0          9.89          8.56         1.74 o                         
   2   4   0          9.89         15.09         1.89 o                         
   2   4   0          9.89         13.35         1.60 o                         
   2   4   0          9.89          8.99         1.60 o                         
   2   4   0          9.89         11.31         2.18 o                         
  -3  -4   0          0.44         -0.44         0.73 o                         
  -3  -4   0          0.44         -1.16         1.31 o                         
  -3  -4   0          0.44          0.00         1.31 o                         
  -3  -4   0          0.44          0.00         0.87 o                         
  -3  -4   0          0.44         -1.02         1.16 o                         
   3   4   0          0.44          0.00         1.16 o                         
   3   4   0          0.44         -0.29         1.31 o                         
   3   4   0          0.44         -0.15         0.73 o                         
   3   4   0          0.44          0.15         0.87 o                         
   3   4   0          0.44         -0.29         1.31 o                         
   3   4   0          0.44          0.73         1.31 o                         
   3   4   0          0.44          1.31         1.45 o                         
   3   4   0          0.44         -0.29         1.02 o                         
  -4  -4   0         33.92         33.65         2.76 o                         
  -4  -4   0         33.92         29.74         2.47 o                         
  -4  -4   0         33.92         33.07         2.47 o                         
  -4  -4   0         33.92         28.29         3.05 o                         
  -4  -4   0         33.92         32.49         3.19 o                         
   4   4   0         33.92         30.46         2.32 o                         
   4   4   0         33.92         40.18         3.48 o                         
   4   4   0         33.92         26.69         2.90 o                         
   4   4   0         33.92         29.59         3.19 o                         
   4   4   0         33.92         33.80         2.90 o                         
   4   4   0         33.92         26.69         2.90 o                         
   4   4   0         33.92         34.96         3.19 o                         
   4   4   0         33.92         30.61         3.34 o                         
   4   4   0         33.92         39.17         3.48 o                         
   4   4   0         33.92         30.90         2.32 o                         
  -5  -4   0        280.70        298.82        10.88 o                         
  -5  -4   0        280.70        299.69        11.17 o                         
  -5  -4   0        280.70        284.17        11.31 o                         
  -5  -4   0        280.70        290.70        11.17 o                         
   5   4   0        280.70        285.19        11.17 o                         
   5   4   0        280.70        308.25        10.88 o                         
   5   4   0        280.70        303.17        10.88 o                         
   5   4   0        280.70        289.10        10.59 o                         
   5   4   0        280.70        292.44        11.31 o                         
   5   4   0        280.70        281.27        11.31 o                         
   5   4   0        280.70        280.54        11.02 o                         
   5   4   0        280.70        305.20        11.75 o                         
   5   4   0        280.70        301.87        11.17 o                         
   5   4   0        280.70        287.36        11.31 o                         
  -6  -4   0         12.56         13.93         2.61 o                         
  -6  -4   0         12.56          9.28         2.47 o                         
  -6  -4   0         12.56         13.35         2.47 o                         
  -6  -4   0         12.56         12.91         2.76 o                         
  -6  -4   0         12.56         14.07         3.05 o                         
  -6  -4   0         12.56          6.09         1.74 o                         
   6   4   0         12.56         10.73         2.47 o                         
   6   4   0         12.56         15.81         2.47 o                         
   6   4   0         12.56          8.56         2.47 o                         
   6   4   0         12.56         15.38         2.76 o                         
   6   4   0         12.56         11.46         2.61 o                         
   6   4   0         12.56          9.14         2.47 o                         
   6   4   0         12.56          7.98         2.03 o                         
   6   4   0         12.56          8.85         2.47 o                         
   6   4   0         12.56         10.15         2.47 o                         
   6   4   0         12.56         14.36         2.47 o                         
  -7  -4   0          6.99          5.95         2.90 o                         
  -7  -4   0          6.99          1.74         2.18 o                         
  -7  -4   0          6.99          4.06         2.18 o                         
  -7  -4   0          6.99          7.69         3.19 o                         
  -7  -4   0          6.99          5.95         2.61 o                         
  -7  -4   0          6.99          4.06         2.03 o                         
  -7  -4   0          6.99          6.82         2.32 o                         
   7   4   0          6.99          3.34         2.32 o                         
   7   4   0          6.99          5.66         2.61 o                         
   7   4   0          6.99          5.08         2.32 o                         
   7   4   0          6.99          5.95         2.61 o                         
   7   4   0          6.99          7.54         2.61 o                         
   7   4   0          6.99          4.79         2.03 o                         
   7   4   0          6.99          2.90         2.18 o                         
   7   4   0          6.99          8.85         2.90 o                         
   7   4   0          6.99          3.77         2.18 o                         
  -8  -4   0          6.75         11.31         3.48 o                         
  -8  -4   0          6.75          8.99         3.19 o                         
  -8  -4   0          6.75          9.43         3.19 o                         
  -8  -4   0          6.75         11.17         3.05 o                         
   8   4   0          6.75         10.59         3.05 o                         
   8   4   0          6.75          7.98         3.19 o                         
   8   4   0          6.75         11.60         3.34 o                         
   8   4   0          6.75         15.23         3.34 o                         
  -9  -4   0          0.06          0.29         3.05 o                         
  -9  -4   0          0.06         -0.58         2.61 o                         
  -9  -4   0          0.06         -2.76         2.76 o                         
   9   4   0          0.06          4.79         5.08 o                         
   9   4   0          0.06         -2.76         2.76 o                         
   7  -5   0          6.07          3.77         3.05 o                         
   7  -5   0          6.07          4.35         3.19 o                         
   7  -5   0          6.07          6.38         3.77 o                         
  -7   5   0          6.07          8.70         3.63 o                         
  -7   5   0          6.07          3.77         3.19 o                         
  -7   5   0          6.07          6.09         3.34 o                         
   6  -5   0          3.65          6.38         3.05 o                         
   6  -5   0          3.65          3.05         2.61 o                         
   6  -5   0          3.65          1.16         2.61 o                         
  -6   5   0          3.65          2.03         2.61 o                         
  -6   5   0          3.65          7.11         3.19 o                         
  -6   5   0          3.65          2.76         2.47 o                         
   5  -5   0          1.79          0.73         2.47 o                         
   5  -5   0          1.79         -1.31         1.74 o                         
   5  -5   0          1.79          1.74         2.61 o                         
  -5   5   0          1.79          1.31         2.32 o                         
  -5   5   0          1.79          2.76         2.32 o                         
  -5   5   0          1.79          0.87         2.03 o                         
  -5   5   0          1.79          2.32         2.18 o                         
   4  -5   0         23.27         61.80         5.08 o                         
   4  -5   0         23.27         60.34         4.93 o                         
   4  -5   0         23.27         40.76         4.35 o                         
  -4   5   0         23.27         37.72         3.77 o                         
  -4   5   0         23.27         42.94         4.35 o                         
   3  -5   0         94.20        115.18         5.66 o                         
   3  -5   0         94.20        109.66         5.80 o                         
   3  -5   0         94.20        109.95         6.38 o                         
   3  -5   0         94.20        108.79         5.22 o                         
   3  -5   0         94.20        122.87         6.38 o                         
  -3   5   0         94.20        117.64         6.82 o                         
  -3   5   0         94.20        104.73         5.95 o                         
  -3   5   0         94.20        123.45         6.24 o                         
  -3   5   0         94.20        116.63         5.80 o                         
   2  -5   0         14.12         15.52         2.18 o                         
   2  -5   0         14.12         16.25         2.32 o                         
   2  -5   0         14.12         17.26         2.61 o                         
   2  -5   0         14.12         12.04         2.03 o                         
   2  -5   0         14.12         15.23         2.61 o                         
  -2   5   0         14.12         24.22         3.34 o                         
  -2   5   0         14.12         16.25         2.47 o                         
  -2   5   0         14.12         18.86         2.61 o                         
  -2   5   0         14.12         18.86         1.74 o                         
  -2   5   0         14.12         16.68         2.47 o                         
   1  -5   0         26.00         28.43         2.32 o                         
   1  -5   0         26.00         25.97         3.05 o                         
   1  -5   0         26.00         29.74         2.90 o                         
   1  -5   0         26.00         32.49         2.61 o                         
   1  -5   0         26.00         29.59         2.32 o                         
   1  -5   0         26.00         31.19         3.05 o                         
  -1   5   0         26.00         29.88         2.47 o                         
  -1   5   0         26.00         28.43         2.90 o                         
  -1   5   0         26.00         25.53         3.05 o                         
  -1   5   0         26.00         32.35         3.19 o                         
  -1   5   0         26.00         28.43         2.76 o                         
   0  -5   0        152.05        166.96         5.95 o                         
   0  -5   0        152.05        178.28         7.11 o                         
   0  -5   0        152.05        159.71         6.38 o                         
   0  -5   0        152.05        165.66         6.53 o                         
   0  -5   0        152.05        157.68         6.67 o                         
   0  -5   0        152.05        151.59         6.67 o                         
   0   5   0        152.05        167.40         7.25 o                         
   0   5   0        152.05        158.26         6.67 o                         
   0   5   0        152.05        161.02         6.24 o                         
   0   5   0        152.05        158.98         6.82 o                         
   0   5   0        152.05        159.42         6.53 o                         
   0   5   0        152.05        159.56         6.38 o                         
  -1  -5   0        105.25        100.53         4.93 o                         
  -1  -5   0        105.25        109.66         5.37 o                         
  -1  -5   0        105.25        113.73         4.64 o                         
  -1  -5   0        105.25        101.83         5.22 o                         
  -1  -5   0        105.25        107.20         5.08 o                         
   1   5   0        105.25        113.29         4.35 o                         
   1   5   0        105.25        109.66         5.08 o                         
   1   5   0        105.25        107.92         5.51 o                         
   1   5   0        105.25        113.15         4.93 o                         
   1   5   0        105.25        108.07         5.08 o                         
   1   5   0        105.25        113.29         5.22 o                         
  -2  -5   0         94.15         99.08         5.08 o                         
  -2  -5   0         94.15        101.98         4.35 o                         
  -2  -5   0         94.15        105.75         5.22 o                         
  -2  -5   0         94.15         94.87         4.93 o                         
   2   5   0         94.15        108.36         4.06 o                         
   2   5   0         94.15         99.66         4.50 o                         
   2   5   0         94.15        102.27         5.08 o                         
   2   5   0         94.15        106.47         5.08 o                         
   2   5   0         94.15         98.06         5.22 o                         
   2   5   0         94.15        104.15         5.08 o                         
  -3  -5   0         11.90         12.48         1.60 o                         
  -3  -5   0         11.90          8.70         1.89 o                         
  -3  -5   0         11.90         13.35         2.18 o                         
  -3  -5   0         11.90         11.02         2.03 o                         
   3   5   0         11.90          7.11         1.74 o                         
   3   5   0         11.90          7.25         2.03 o                         
   3   5   0         11.90         12.33         1.45 o                         
   3   5   0         11.90          7.83         1.89 o                         
   3   5   0         11.90         11.46         2.18 o                         
   3   5   0         11.90          9.43         1.89 o                         
   3   5   0         11.90         10.73         1.74 o                         
  -4  -5   0        146.39        154.20         5.80 o                         
  -4  -5   0        146.39        150.86         6.96 o                         
  -4  -5   0        146.39        145.35         6.82 o                         
  -4  -5   0        146.39        157.68         6.38 o                         
  -4  -5   0        146.39        150.43         6.82 o                         
   4   5   0        146.39        148.54         5.95 o                         
   4   5   0        146.39        142.30         6.67 o                         
   4   5   0        146.39        156.37         7.11 o                         
   4   5   0        146.39        151.01         7.11 o                         
   4   5   0        146.39        152.89         7.11 o                         
   4   5   0        146.39        152.46         6.96 o                         
   4   5   0        146.39        149.12         6.24 o                         
  -5  -5   0         60.18         54.69         4.21 o                         
  -5  -5   0         60.18         59.04         4.21 o                         
  -5  -5   0         60.18         62.23         4.35 o                         
  -5  -5   0         60.18         51.06         3.92 o                         
  -5  -5   0         60.18         56.86         3.92 o                         
   5   5   0         60.18         58.17         4.21 o                         
   5   5   0         60.18         46.71         3.92 o                         
   5   5   0         60.18         60.92         3.63 o                         
   5   5   0         60.18         57.30         4.35 o                         
   5   5   0         60.18         54.69         4.21 o                         
   5   5   0         60.18         60.34         3.92 o                         
   5   5   0         60.18         59.18         4.64 o                         
   5   5   0         60.18         55.41         4.35 o                         
  -6  -5   0        163.86        153.91         7.69 o                         
  -6  -5   0        163.86        159.86         8.12 o                         
  -6  -5   0        163.86        162.61         7.98 o                         
  -6  -5   0        163.86        158.40         8.27 o                         
  -6  -5   0        163.86        175.09         7.83 o                         
   6   5   0        163.86        168.85         8.27 o                         
   6   5   0        163.86        180.74         7.98 o                         
   6   5   0        163.86        168.99         8.12 o                         
   6   5   0        163.86        159.27         7.69 o                         
   6   5   0        163.86        164.79         8.41 o                         
   6   5   0        163.86        147.82         7.69 o                         
   6   5   0        163.86        159.13         7.11 o                         
   6   5   0        163.86        160.73         7.98 o                         
  -7  -5   0          5.09          5.80         2.47 o                         
  -7  -5   0          5.09          1.74         2.18 o                         
  -7  -5   0          5.09          1.74         2.18 o                         
  -7  -5   0          5.09          6.09         2.18 o                         
  -7  -5   0          5.09          3.48         2.32 o                         
   7   5   0          5.09          5.37         2.18 o                         
   7   5   0          5.09          5.37         2.32 o                         
   7   5   0          5.09          2.76         2.47 o                         
   7   5   0          5.09          7.54         2.61 o                         
   7   5   0          5.09         -1.02         2.03 o                         
   7   5   0          5.09          2.18         2.32 o                         
   7   5   0          5.09          3.34         2.32 o                         
  -8  -5   0         11.00         12.18         3.77 o                         
  -8  -5   0         11.00          7.98         2.76 o                         
  -8  -5   0         11.00          9.43         3.63 o                         
  -8  -5   0         11.00         14.22         3.63 o                         
   8   5   0         11.00         11.17         3.19 o                         
   8   5   0         11.00          9.28         3.19 o                         
   8   5   0         11.00          7.40         2.76 o                         
   7  -6   0          0.56          1.60         3.34 o                         
   7  -6   0          0.56         -0.29         3.34 o                         
   7  -6   0          0.56          5.08         3.34 o                         
  -7   6   0          0.56          2.32         2.90 o                         
  -7   6   0          0.56          1.02         3.19 o                         
  -7   6   0          0.56          0.44         3.19 o                         
   6  -6   0         13.97         25.97         4.93 o                         
   6  -6   0         13.97         22.63         4.64 o                         
   6  -6   0         13.97         11.60         3.63 o                         
  -6   6   0         13.97         21.18         4.35 o                         
  -6   6   0         13.97         15.67         4.06 o                         
  -6   6   0         13.97         16.39         4.06 o                         
   5  -6   0         18.08         16.68         3.63 o                         
   5  -6   0         18.08         17.55         3.92 o                         
   5  -6   0         18.08         15.96         3.92 o                         
  -5   6   0         18.08         11.17         3.34 o                         
  -5   6   0         18.08         22.63         3.92 o                         
  -5   6   0         18.08         21.32         4.06 o                         
   4  -6   0         17.81         17.70         3.34 o                         
   4  -6   0         17.81         26.98         3.92 o                         
   4  -6   0         17.81         18.86         2.90 o                         
   4  -6   0         17.81         24.66         4.06 o                         
  -4   6   0         17.81         14.22         3.63 o                         
  -4   6   0         17.81         23.93         3.77 o                         
  -4   6   0         17.81         23.79         3.63 o                         
  -4   6   0         17.81         13.93         2.76 o                         
  -4   6   0         17.81         13.64         3.19 o                         
   3  -6   0         34.57         32.06         4.50 o                         
   3  -6   0         34.57         31.19         3.19 o                         
   3  -6   0         34.57         33.51         4.06 o                         
   3  -6   0         34.57         31.19         3.63 o                         
   3  -6   0         34.57         30.75         3.48 o                         
  -3   6   0         34.57         32.20         3.63 o                         
  -3   6   0         34.57         26.40         3.63 o                         
  -3   6   0         34.57         19.73         3.05 o                         
  -3   6   0         34.57         33.36         4.50 o                         
   2  -6   0        347.01        349.88        13.06 o                         
   2  -6   0        347.01        349.01        13.35 o                         
   2  -6   0        347.01        347.71        13.93 o                         
   2  -6   0        347.01        361.34        12.91 o                         
   2  -6   0        347.01        370.77        13.06 o                         
  -2   6   0        347.01        367.87        14.36 o                         
  -2   6   0        347.01        367.29        13.35 o                         
  -2   6   0        347.01        365.11        13.35 o                         
  -2   6   0        347.01        345.82        13.35 o                         
   1  -6   0         58.98         63.10         3.92 o                         
   1  -6   0         58.98         55.56         3.34 o                         
   1  -6   0         58.98         57.88         3.34 o                         
   1  -6   0         58.98         60.78         4.50 o                         
   1  -6   0         58.98         57.30         3.92 o                         
   1  -6   0         58.98         60.92         3.92 o                         
  -1   6   0         58.98         57.15         4.35 o                         
  -1   6   0         58.98         59.04         3.77 o                         
  -1   6   0         58.98         58.31         3.48 o                         
  -1   6   0         58.98         55.41         3.92 o                         
  -1   6   0         58.98         60.20         4.06 o                         
   0  -6   0        138.03        140.27         5.51 o                         
   0  -6   0        138.03        133.89         6.38 o                         
   0  -6   0        138.03        143.32         6.09 o                         
   0  -6   0        138.03        138.24         6.38 o                         
   0  -6   0        138.03        139.26         6.67 o                         
   0  -6   0        138.03        137.23         6.09 o                         
   0   6   0        138.03        142.59         6.09 o                         
   0   6   0        138.03        140.42         6.24 o                         
   0   6   0        138.03        140.13         6.53 o                         
   0   6   0        138.03        140.27         6.09 o                         
   0   6   0        138.03        149.27         7.11 o                         
   0   6   0        138.03        141.14         5.95 o                         
  -1  -6   0         47.48         56.28         3.34 o                         
  -1  -6   0         47.48         55.41         4.06 o                         
  -1  -6   0         47.48         50.92         3.77 o                         
  -1  -6   0         47.48         55.41         3.77 o                         
  -1  -6   0         47.48         51.35         3.63 o                         
   1   6   0         47.48         57.30         3.77 o                         
   1   6   0         47.48         54.83         3.92 o                         
   1   6   0         47.48         56.28         3.05 o                         
   1   6   0         47.48         53.38         3.63 o                         
   1   6   0         47.48         55.27         3.92 o                         
  -2  -6   0        593.19        613.16        20.60 o                         
  -2  -6   0        593.19        598.95        20.60 o                         
  -2  -6   0        593.19        638.26        19.73 o                         
  -2  -6   0        593.19        606.49        20.60 o                         
  -2  -6   0        593.19        617.37        20.60 o                         
   2   6   0        593.19        625.35        19.15 o                         
   2   6   0        593.19        637.39        21.03 o                         
   2   6   0        593.19        609.39        20.02 o                         
   2   6   0        593.19        597.93        20.45 o                         
   2   6   0        593.19        613.45        20.60 o                         
   2   6   0        593.19        595.90        20.60 o                         
  -3  -6   0        198.01        205.26         7.54 o                         
  -3  -6   0        198.01        208.59         8.56 o                         
  -3  -6   0        198.01        202.36         8.56 o                         
  -3  -6   0        198.01        190.61         8.41 o                         
   3   6   0        198.01        195.25         8.56 o                         
   3   6   0        198.01        197.14         8.70 o                         
   3   6   0        198.01        198.44         7.83 o                         
   3   6   0        198.01        202.07         8.56 o                         
   3   6   0        198.01        201.63         8.56 o                         
  -4  -6   0         20.16         12.48         1.89 o                         
  -4  -6   0         20.16         18.28         2.90 o                         
  -4  -6   0         20.16         16.39         2.90 o                         
  -4  -6   0         20.16         14.51         2.61 o                         
   4   6   0         20.16         17.26         2.90 o                         
   4   6   0         20.16         13.06         2.61 o                         
   4   6   0         20.16         19.29         3.05 o                         
   4   6   0         20.16         16.97         2.76 o                         
   4   6   0         20.16         15.81         2.32 o                         
   4   6   0         20.16         20.02         2.90 o                         
  -5  -6   0         19.15         21.47         3.19 o                         
  -5  -6   0         19.15         19.00         3.05 o                         
  -5  -6   0         19.15         17.55         3.05 o                         
  -5  -6   0         19.15         22.48         2.76 o                         
   5   6   0         19.15         14.65         3.19 o                         
   5   6   0         19.15         19.15         3.05 o                         
   5   6   0         19.15         13.93         2.90 o                         
   5   6   0         19.15         17.84         3.19 o                         
   5   6   0         19.15         17.12         2.61 o                         
   5   6   0         19.15         20.31         3.19 o                         
  -6  -6   0         75.11         89.65         5.80 o                         
  -6  -6   0         75.11         86.31         5.66 o                         
   6   6   0         75.11         80.07         5.51 o                         
   6   6   0         75.11         84.42         5.51 o                         
   6   6   0         75.11         72.24         5.51 o                         
   6   6   0         75.11         83.70         6.09 o                         
   6   6   0         75.11         85.29         5.95 o                         
   6   6   0         75.11         89.94         6.09 o                         
   6   6   0         75.11         86.31         5.37 o                         
  -7  -6   0          0.94          3.34         2.61 o                         
  -7  -6   0          0.94          1.16         2.18 o                         
  -7  -6   0          0.94         -0.29         2.03 o                         
   7   6   0          0.94         -2.03         2.03 o                         
   7   6   0          0.94          1.60         2.47 o                         
   7   6   0          0.94          5.08         2.61 o                         
   7   6   0          0.94          1.02         2.32 o                         
   7   6   0          0.94          5.08         2.76 o                         
   7   6   0          0.94          2.47         2.32 o                         
  -8  -6   0         10.01         25.24         4.21 o                         
  -8  -6   0         10.01         19.29         4.06 o                         
  -8  -6   0         10.01         21.47         3.77 o                         
   8   6   0         10.01         20.89         4.21 o                         
   8   6   0         10.01         16.10         3.48 o                         
   8   6   0         10.01          9.72         3.19 o                         
   8   6   0         10.01          9.43         3.34 o                         
  -9  -6   0         11.87          8.41         3.48 o                         
   6  -7   0         14.85         19.44         4.64 o                         
   6  -7   0         14.85         30.75         5.37 o                         
   6  -7   0         14.85         17.41         4.50 o                         
  -6   7   0         14.85         19.15         4.21 o                         
  -6   7   0         14.85         11.60         3.77 o                         
  -6   7   0         14.85         18.42         4.21 o                         
   5  -7   0         16.70         11.46         3.48 o                         
   5  -7   0         16.70         17.84         3.77 o                         
   5  -7   0         16.70         13.93         3.63 o                         
  -5   7   0         16.70         19.29         3.77 o                         
  -5   7   0         16.70         17.84         4.21 o                         
  -5   7   0         16.70         17.26         3.77 o                         
   4  -7   0         11.08         11.31         2.76 o                         
   4  -7   0         11.08         12.48         3.63 o                         
   4  -7   0         11.08         19.00         3.34 o                         
   4  -7   0         11.08         11.17         3.48 o                         
  -4   7   0         11.08         13.20         3.34 o                         
  -4   7   0         11.08         13.06         3.19 o                         
  -4   7   0         11.08          8.99         2.90 o                         
  -4   7   0         11.08         20.16         3.34 o                         
   3  -7   0         17.17         21.90         3.19 o                         
   3  -7   0         17.17         21.90         3.34 o                         
   3  -7   0         17.17         16.10         3.63 o                         
  -3   7   0         17.17         18.86         3.05 o                         
  -3   7   0         17.17         21.03         4.06 o                         
  -3   7   0         17.17         23.06         3.77 o                         
  -3   7   0         17.17         19.73         3.48 o                         
  -3   7   0         17.17         29.16         3.92 o                         
   2  -7   0          8.65         10.15         2.47 o                         
   2  -7   0          8.65          9.86         2.47 o                         
   2  -7   0          8.65          9.72         2.90 o                         
   2  -7   0          8.65          7.11         2.18 o                         
  -2   7   0          8.65         10.30         2.61 o                         
  -2   7   0          8.65          7.25         2.61 o                         
  -2   7   0          8.65          7.40         2.47 o                         
  -2   7   0          8.65          8.56         2.32 o                         
   1  -7   0          1.25          0.15         1.60 o                         
   1  -7   0          1.25          3.77         2.18 o                         
   1  -7   0          1.25          4.21         1.74 o                         
   1  -7   0          1.25          1.31         1.60 o                         
  -1   7   0          1.25          3.19         1.60 o                         
  -1   7   0          1.25          1.60         1.74 o                         
  -1   7   0          1.25          4.21         2.18 o                         
  -1   7   0          1.25          1.89         1.45 o                         
  -1   7   0          1.25          6.96         2.32 o                         
   0  -7   0          0.93          1.16         1.45 o                         
   0  -7   0          0.93          3.34         1.89 o                         
   0  -7   0          0.93          2.32         1.74 o                         
   0  -7   0          0.93          2.47         1.45 o                         
   0  -7   0          0.93          2.32         1.45 o                         
   0   7   0          0.93         -0.29         1.45 o                         
   0   7   0          0.93          3.77         1.60 o                         
   0   7   0          0.93          2.18         1.89 o                         
   0   7   0          0.93         -0.73         1.31 o                         
  -1  -7   0        117.71        123.16         5.66 o                         
  -1  -7   0        117.71        128.96         6.24 o                         
  -1  -7   0        117.71        127.51         6.53 o                         
  -1  -7   0        117.71        121.99         6.38 o                         
  -1  -7   0        117.71        133.89         6.82 o                         
   1   7   0        117.71        128.67         6.09 o                         
   1   7   0        117.71        127.51         6.24 o                         
   1   7   0        117.71        138.10         6.53 o                         
   1   7   0        117.71        120.69         6.38 o                         
   1   7   0        117.71        122.28         6.67 o                         
   1   7   0        117.71        121.27         6.09 o                         
  -2  -7   0         33.69         32.35         3.63 o                         
  -2  -7   0         33.69         29.88         3.48 o                         
  -2  -7   0         33.69         33.22         3.77 o                         
  -2  -7   0         33.69         27.27         3.34 o                         
  -2  -7   0         33.69         33.36         2.76 o                         
   2   7   0         33.69         35.83         3.92 o                         
   2   7   0         33.69         24.51         2.76 o                         
   2   7   0         33.69         47.72         4.64 o                         
   2   7   0         33.69         29.30         3.48 o                         
   2   7   0         33.69         31.91         3.63 o                         
  -3  -7   0         28.04         25.82         3.48 o                         
  -3  -7   0         28.04         25.24         3.34 o                         
  -3  -7   0         28.04         22.92         3.34 o                         
  -3  -7   0         28.04         23.64         3.48 o                         
   3   7   0         28.04         29.88         3.63 o                         
   3   7   0         28.04         26.69         3.34 o                         
   3   7   0         28.04         27.71         3.77 o                         
   3   7   0         28.04         32.78         3.63 o                         
   3   7   0         28.04         29.16         3.05 o                         
  -4  -7   0          4.40          4.50         2.18 o                         
  -4  -7   0          4.40         -1.02         1.60 o                         
  -4  -7   0          4.40          2.90         2.03 o                         
  -4  -7   0          4.40          2.90         2.03 o                         
   4   7   0          4.40          1.60         1.74 o                         
   4   7   0          4.40          6.24         2.32 o                         
   4   7   0          4.40          1.31         1.60 o                         
   4   7   0          4.40          5.66         2.47 o                         
   4   7   0          4.40          6.38         2.18 o                         
  -5  -7   0         11.53         11.46         2.90 o                         
  -5  -7   0         11.53         16.39         3.34 o                         
  -5  -7   0         11.53         21.47         3.34 o                         
  -5  -7   0         11.53         21.90         3.63 o                         
   5   7   0         11.53         22.34         3.05 o                         
   5   7   0         11.53         13.93         3.05 o                         
   5   7   0         11.53         19.73         3.34 o                         
   5   7   0         11.53         22.05         3.77 o                         
   5   7   0         11.53         14.51         3.05 o                         
   5   7   0         11.53         19.00         3.34 o                         
  -6  -7   0         24.07         20.74         3.77 o                         
  -6  -7   0         24.07         30.03         4.21 o                         
  -6  -7   0         24.07         33.22         4.35 o                         
  -6  -7   0         24.07         23.93         3.77 o                         
   6   7   0         24.07         29.88         4.50 o                         
   6   7   0         24.07         38.88         4.79 o                         
   6   7   0         24.07         27.71         4.21 o                         
   6   7   0         24.07         22.77         3.92 o                         
   6   7   0         24.07         28.43         4.21 o                         
  -7  -7   0         15.42         17.12         3.63 o                         
  -7  -7   0         15.42         16.25         3.48 o                         
  -7  -7   0         15.42         16.54         3.63 o                         
  -7  -7   0         15.42         16.39         3.34 o                         
  -7  -7   0         15.42         13.49         3.63 o                         
   7   7   0         15.42         14.51         3.34 o                         
   7   7   0         15.42         12.77         3.48 o                         
   7   7   0         15.42         19.15         3.92 o                         
   7   7   0         15.42         22.19         4.21 o                         
  -8  -7   0          0.52          4.50         2.76 o                         
  -8  -7   0          0.52         -0.87         2.32 o                         
  -8  -7   0          0.52         -2.61         3.05 o                         
   8   7   0          0.52          0.29         2.76 o                         
   8   7   0          0.52          3.77         2.90 o                         
   8   7   0          0.52          1.16         2.47 o                         
  -9  -7   0         12.54         20.31         4.35 o                         
  -9  -7   0         12.54         13.78         3.92 o                         
   9   7   0         12.54         10.01         3.77 o                         
   9   7   0         12.54         14.65         3.92 o                         
   5  -8   0          7.02          6.67         3.48 o                         
   5  -8   0          7.02          0.73         3.05 o                         
  -5   8   0          7.02          2.03         2.61 o                         
  -5   8   0          7.02          6.67         3.05 o                         
   4  -8   0          0.04         -0.87         2.47 o                         
   4  -8   0          0.04          0.73         2.47 o                         
  -4   8   0          0.04          0.87         2.32 o                         
  -4   8   0          0.04         -1.89         2.32 o                         
   3  -8   0          0.01         -0.29         2.61 o                         
   3  -8   0          0.01         -0.29         1.89 o                         
   3  -8   0          0.01          1.16         2.32 o                         
  -3   8   0          0.01          1.16         2.03 o                         
  -3   8   0          0.01          0.58         2.47 o                         
  -3   8   0          0.01         -0.58         2.03 o                         
   2  -8   0          2.09          6.09         2.32 o                         
   2  -8   0          2.09          0.87         2.03 o                         
   2  -8   0          2.09         -0.44         2.32 o                         
   2  -8   0          2.09          3.48         2.18 o                         
  -2   8   0          2.09          2.03         2.03 o                         
  -2   8   0          2.09          2.61         2.61 o                         
  -2   8   0          2.09          3.05         2.18 o                         
  -2   8   0          2.09          0.15         2.32 o                         
   1  -8   0          1.03          0.87         1.74 o                         
   1  -8   0          1.03         -0.15         1.89 o                         
   1  -8   0          1.03          1.60         2.61 o                         
   1  -8   0          1.03          2.47         2.18 o                         
  -1   8   0          1.03          1.74         2.32 o                         
  -1   8   0          1.03          0.00         2.03 o                         
  -1   8   0          1.03         -1.16         2.03 o                         
  -1   8   0          1.03          3.05         1.89 o                         
   0  -8   0         10.89         12.77         2.47 o                         
   0  -8   0         10.89         18.13         2.90 o                         
   0  -8   0         10.89         13.35         2.90 o                         
   0  -8   0         10.89         10.30         2.90 o                         
   0  -8   0         10.89         11.46         2.47 o                         
   0   8   0         10.89         18.71         2.90 o                         
   0   8   0         10.89         12.77         2.90 o                         
   0   8   0         10.89         12.48         3.34 o                         
   0   8   0         10.89         15.38         2.90 o                         
  -1  -8   0          0.20          2.03         1.89 o                         
  -1  -8   0          0.20          0.44         1.74 o                         
  -1  -8   0          0.20          0.15         1.60 o                         
  -1  -8   0          0.20          0.44         2.18 o                         
   1   8   0          0.20          2.47         1.89 o                         
   1   8   0          0.20          0.00         1.74 o                         
   1   8   0          0.20          3.48         2.03 o                         
   1   8   0          0.20          4.06         2.03 o                         
   1   8   0          0.20          1.89         1.74 o                         
  -2  -8   0         32.13         39.60         4.21 o                         
  -2  -8   0         32.13         41.05         4.50 o                         
  -2  -8   0         32.13         30.32         3.77 o                         
  -2  -8   0         32.13         27.71         3.63 o                         
   2   8   0         32.13         36.55         4.21 o                         
   2   8   0         32.13         27.85         3.34 o                         
   2   8   0         32.13         30.46         3.92 o                         
   2   8   0         32.13         33.36         4.21 o                         
   2   8   0         32.13         28.87         3.77 o                         
  -3  -8   0         89.67         95.01         5.95 o                         
  -3  -8   0         89.67         88.78         5.95 o                         
  -3  -8   0         89.67         80.22         5.66 o                         
  -3  -8   0         89.67         81.52         5.51 o                         
   3   8   0         89.67         98.35         5.37 o                         
   3   8   0         89.67         88.34         5.80 o                         
   3   8   0         89.67         80.36         5.66 o                         
   3   8   0         89.67         79.78         5.80 o                         
   3   8   0         89.67         86.89         5.80 o                         
  -4  -8   0          1.00          5.37         2.32 o                         
  -4  -8   0          1.00          5.08         2.61 o                         
  -4  -8   0          1.00          7.54         2.47 o                         
  -4  -8   0          1.00          6.53         2.32 o                         
   4   8   0          1.00          3.19         2.18 o                         
   4   8   0          1.00          4.06         1.89 o                         
   4   8   0          1.00          3.48         2.18 o                         
   4   8   0          1.00          3.05         2.18 o                         
   4   8   0          1.00          4.93         2.61 o                         
  -5  -8   0          5.90          8.70         3.05 o                         
  -5  -8   0          5.90          7.54         2.76 o                         
  -5  -8   0          5.90          2.90         2.32 o                         
  -5  -8   0          5.90         10.30         2.90 o                         
   5   8   0          5.90          8.27         2.32 o                         
   5   8   0          5.90         10.01         2.90 o                         
   5   8   0          5.90          3.34         2.47 o                         
   5   8   0          5.90          4.93         2.76 o                         
   5   8   0          5.90          3.77         2.32 o                         
  -6  -8   0         42.26         47.43         5.66 o                         
  -6  -8   0         42.26         35.25         4.64 o                         
  -6  -8   0         42.26         40.91         4.79 o                         
  -6  -8   0         42.26         40.47         4.79 o                         
   6   8   0         42.26         43.81         5.22 o                         
   6   8   0         42.26         32.93         4.64 o                         
   6   8   0         42.26         32.20         4.64 o                         
   6   8   0         42.26         49.47         5.37 o                         
   6   8   0         42.26         48.45         5.37 o                         
  -7  -8   0         13.29         11.02         3.63 o                         
  -7  -8   0         13.29         21.03         4.06 o                         
  -7  -8   0         13.29         21.03         3.92 o                         
   7   8   0         13.29         14.36         3.77 o                         
   7   8   0         13.29         15.67         3.63 o                         
   7   8   0         13.29         11.75         3.77 o                         
   7   8   0         13.29         16.10         3.77 o                         
  -8  -8   0          0.58          5.66         3.05 o                         
  -8  -8   0          0.58          0.87         2.61 o                         
   8   8   0          0.58          5.37         3.05 o                         
   8   8   0          0.58          2.18         2.90 o                         
   8   8   0          0.58          4.06         3.19 o                         
   5  -9   0          0.82          5.95         3.63 o                         
   5  -9   0          0.82          3.05         3.05 o                         
  -5   9   0          0.82         -1.60         2.61 o                         
  -5   9   0          0.82         -1.31         3.19 o                         
   4  -9   0          4.79          4.21         3.34 o                         
   4  -9   0          4.79          0.73         2.61 o                         
  -4   9   0          4.79          3.48         2.61 o                         
  -4   9   0          4.79          3.34         3.34 o                         
   3  -9   0          0.77          2.47         2.47 o                         
   3  -9   0          0.77          1.74         2.47 o                         
   3  -9   0          0.77          4.21         3.05 o                         
  -3   9   0          0.77          3.77         2.90 o                         
  -3   9   0          0.77          0.29         2.47 o                         
  -3   9   0          0.77          1.89         2.32 o                         
   2  -9   0         14.49         10.44         3.48 o                         
   2  -9   0         14.49         14.94         3.34 o                         
  -2   9   0         14.49         15.52         3.34 o                         
  -2   9   0         14.49          7.54         3.19 o                         
   1  -9   0        105.59         94.58         6.53 o                         
   1  -9   0        105.59        117.93         7.54 o                         
   1  -9   0        105.59        102.56         6.38 o                         
  -1   9   0        105.59         94.72         6.67 o                         
  -1   9   0        105.59        108.79         6.82 o                         
  -1   9   0        105.59        107.49         7.69 o                         
   0  -9   0         20.30         16.83         3.34 o                         
   0  -9   0         20.30         13.35         3.63 o                         
   0  -9   0         20.30         19.00         3.19 o                         
   0   9   0         20.30         22.19         4.06 o                         
   0   9   0         20.30         23.79         3.48 o                         
   0   9   0         20.30         14.36         3.34 o                         
   0   9   0         20.30         10.30         2.90 o                         
  -1  -9   0          5.45          7.98         2.90 o                         
  -1  -9   0          5.45          5.22         2.47 o                         
  -1  -9   0          5.45         11.31         3.05 o                         
  -1  -9   0          5.45          1.60         2.03 o                         
   1   9   0          5.45          4.21         2.61 o                         
   1   9   0          5.45          6.96         2.47 o                         
   1   9   0          5.45          4.21         2.32 o                         
   1   9   0          5.45          4.50         2.61 o                         
   1   9   0          5.45          5.95         2.32 o                         
  -2  -9   0          1.24          0.15         2.18 o                         
  -2  -9   0          1.24          0.87         2.18 o                         
  -2  -9   0          1.24         -0.15         1.89 o                         
  -2  -9   0          1.24          1.60         2.32 o                         
   2   9   0          1.24         -0.87         1.89 o                         
   2   9   0          1.24         -0.87         1.74 o                         
   2   9   0          1.24          0.00         1.89 o                         
   2   9   0          1.24          1.74         2.18 o                         
   2   9   0          1.24          2.32         2.03 o                         
  -3  -9   0         34.90         33.65         4.50 o                         
  -3  -9   0         34.90         35.25         4.35 o                         
  -3  -9   0         34.90         31.19         4.35 o                         
  -3  -9   0         34.90         25.39         3.77 o                         
   3   9   0         34.90         43.95         4.93 o                         
   3   9   0         34.90         39.75         4.79 o                         
   3   9   0         34.90         26.69         4.06 o                         
   3   9   0         34.90         29.30         4.21 o                         
   3   9   0         34.90         28.87         3.63 o                         
  -4  -9   0         23.04         27.56         4.35 o                         
  -4  -9   0         23.04         22.48         4.06 o                         
  -4  -9   0         23.04         28.14         4.35 o                         
  -4  -9   0         23.04         24.08         4.21 o                         
   4   9   0         23.04         19.73         3.77 o                         
   4   9   0         23.04         18.13         3.63 o                         
   4   9   0         23.04         21.90         3.92 o                         
   4   9   0         23.04         26.84         3.63 o                         
   4   9   0         23.04         29.88         4.21 o                         
  -5  -9   0        120.69        143.61         8.27 o                         
  -5  -9   0        120.69        131.86         8.41 o                         
  -5  -9   0        120.69        137.81         8.27 o                         
   5   9   0        120.69        147.09         8.70 o                         
   5   9   0        120.69        141.87         8.41 o                         
   5   9   0        120.69        155.79         8.56 o                         
   5   9   0        120.69        139.69         8.41 o                         
  -6  -9   0         52.67         50.92         5.95 o                         
  -6  -9   0         52.67         57.88         6.09 o                         
  -6  -9   0         52.67         70.35         6.96 o                         
   6   9   0         52.67         86.46         7.69 o                         
   6   9   0         52.67         68.18         7.11 o                         
   6   9   0         52.67         67.60         6.82 o                         
  -7  -9   0          0.74          0.00         2.76 o                         
  -7  -9   0          0.74         -1.02         2.76 o                         
  -7  -9   0          0.74          2.61         2.90 o                         
   7   9   0          0.74          2.03         3.05 o                         
   7   9   0          0.74         -1.16         3.05 o                         
   7   9   0          0.74         -0.44         2.76 o                         
  -8  -9   0          0.00          1.16         3.05 o                         
  -8  -9   0          0.00         -2.61         2.61 o                         
   8   9   0          0.00         -2.90         2.90 o                         
   8   9   0          0.00          0.15         3.19 o                         
   8   9   0          0.00          0.58         2.76 o                         
   4 -10   0          4.20          6.82         3.77 o                         
  -4  10   0          4.20          0.87         3.63 o                         
   3 -10   0          0.81          4.21         3.34 o                         
  -3  10   0          0.81          3.34         3.34 o                         
  -3  10   0          0.81          2.18         2.90 o                         
   2 -10   0          1.92          1.02         2.76 o                         
   2 -10   0          1.92          3.19         2.61 o                         
  -2  10   0          1.92         -1.16         2.76 o                         
  -2  10   0          1.92          3.34         2.47 o                         
   1 -10   0         10.93         10.44         3.48 o                         
   1 -10   0         10.93         13.78         3.48 o                         
   1 -10   0         10.93         10.88         2.76 o                         
  -1  10   0         10.93         15.96         3.77 o                         
  -1  10   0         10.93         12.33         3.48 o                         
   0 -10   0          0.42         -0.44         2.61 o                         
   0 -10   0          0.42          0.44         2.18 o                         
   0 -10   0          0.42          2.61         2.47 o                         
   0  10   0          0.42         -0.15         2.32 o                         
   0  10   0          0.42          0.15         2.47 o                         
  -1 -10   0          2.04          3.19         2.90 o                         
  -1 -10   0          2.04          3.63         2.61 o                         
  -1 -10   0          2.04          3.05         2.47 o                         
  -1 -10   0          2.04          2.03         2.61 o                         
   1  10   0          2.04          4.93         2.47 o                         
   1  10   0          2.04          3.77         2.47 o                         
   1  10   0          2.04          4.64         2.47 o                         
   1  10   0          2.04          2.61         2.61 o                         
  -2 -10   0          2.39         -2.03         2.61 o                         
  -2 -10   0          2.39          1.60         2.32 o                         
  -2 -10   0          2.39         -2.03         2.32 o                         
   2  10   0          2.39          3.05         2.76 o                         
   2  10   0          2.39          1.02         2.47 o                         
   2  10   0          2.39          4.93         2.47 o                         
   2  10   0          2.39          3.34         2.47 o                         
   2  10   0          2.39          4.21         2.61 o                         
  -3 -10   0         14.33         17.55         3.77 o                         
  -3 -10   0         14.33         22.19         4.06 o                         
  -3 -10   0         14.33         12.62         3.19 o                         
   3  10   0         14.33         17.84         3.92 o                         
   3  10   0         14.33         24.08         4.21 o                         
   3  10   0         14.33          8.12         3.05 o                         
   3  10   0         14.33         14.65         3.05 o                         
   3  10   0         14.33         16.54         3.63 o                         
  -4 -10   0         12.85          8.85         3.19 o                         
  -4 -10   0         12.85          7.83         2.90 o                         
  -4 -10   0         12.85         12.33         3.48 o                         
   4  10   0         12.85          9.14         3.34 o                         
   4  10   0         12.85         14.94         3.05 o                         
   4  10   0         12.85         13.78         3.48 o                         
   4  10   0         12.85         11.46         3.34 o                         
   4  10   0         12.85         17.84         3.92 o                         
  -5 -10   0         25.76         25.24         4.50 o                         
  -5 -10   0         25.76         27.27         4.50 o                         
  -5 -10   0         25.76         24.37         4.50 o                         
   5  10   0         25.76         32.78         4.79 o                         
   5  10   0         25.76         25.82         4.50 o                         
   5  10   0         25.76         39.31         5.66 o                         
  -6 -10   0          7.67          7.54         3.05 o                         
  -6 -10   0          7.67         10.01         3.63 o                         
  -6 -10   0          7.67          6.53         3.19 o                         
   6  10   0          7.67          7.11         3.48 o                         
   6  10   0          7.67          8.85         3.63 o                         
   6  10   0          7.67          7.11         3.48 o                         
  -7 -10   0          6.75         17.41         4.35 o                         
  -7 -10   0          6.75         12.18         3.92 o                         
   7  10   0          6.75         11.60         4.06 o                         
   7  10   0          6.75         10.59         4.35 o                         
   7  10   0          6.75         12.62         4.35 o                         
   2 -11   0          0.51          2.32         2.76 o                         
   2 -11   0          0.51         -0.29         3.05 o                         
  -2  11   0          0.51         -0.15         2.61 o                         
  -2  11   0          0.51         -2.32         2.32 o                         
   1 -11   0         11.48         16.68         3.92 o                         
   1 -11   0         11.48         11.31         4.06 o                         
  -1  11   0         11.48          6.38         3.19 o                         
  -1  11   0         11.48         13.20         3.77 o                         
   0 -11   0          0.05         -2.61         2.61 o                         
   0 -11   0          0.05          3.92         2.61 o                         
   0  11   0          0.05         -2.32         2.32 o                         
   0  11   0          0.05          1.45         2.90 o                         
  -1 -11   0          1.04          3.48         2.90 o                         
  -1 -11   0          1.04          0.29         2.76 o                         
   1  11   0          1.04          3.05         2.61 o                         
   1  11   0          1.04          5.66         3.34 o                         
   1  11   0          1.04          0.15         3.05 o                         
  -2 -11   0         25.33         28.72         4.64 o                         
  -2 -11   0         25.33         27.42         4.35 o                         
  -2 -11   0         25.33         15.81         4.06 o                         
   2  11   0         25.33         26.11         4.35 o                         
   2  11   0         25.33         20.74         4.21 o                         
   2  11   0         25.33         30.46         4.50 o                         
   2  11   0         25.33         29.16         4.35 o                         
  -3 -11   0          0.37         -2.03         2.47 o                         
  -3 -11   0          0.37         -0.87         2.47 o                         
  -3 -11   0          0.37         -0.73         2.47 o                         
   3  11   0          0.37         -0.58         2.47 o                         
   3  11   0          0.37          4.06         2.76 o                         
   3  11   0          0.37         -0.29         2.47 o                         
   3  11   0          0.37         -0.15         2.18 o                         
  -4 -11   0          0.13          1.45         3.05 o                         
  -4 -11   0          0.13          0.00         2.61 o                         
  -4 -11   0          0.13          0.29         2.61 o                         
   4  11   0          0.13         -2.03         2.61 o                         
   4  11   0          0.13         -0.58         2.90 o                         
   4  11   0          0.13         -1.74         2.32 o                         
  -5 -11   0         25.63         25.97         4.79 o                         
  -5 -11   0         25.63         29.16         4.79 o                         
  -5 -11   0         25.63         24.95         4.50 o                         
   5  11   0         25.63         20.60         4.35 o                         
   5  11   0         25.63         25.68         4.79 o                         
   5  11   0         25.63         22.48         4.64 o                         
  -6 -11   0         65.24         55.41         6.67 o                         
  -6 -11   0         65.24         71.22         7.25 o                         
  -6 -11   0         65.24         74.13         7.69 o                         
   6  11   0         65.24         64.41         7.11 o                         
   6  11   0         65.24         84.13         8.27 o                         
   6  11   0         65.24         60.05         6.96 o                         
   1 -12   0          0.02         -0.15         3.34 o                         
   1 -12   0          0.02         -1.74         2.61 o                         
  -1  12   0          0.02          3.77         3.19 o                         
  -1  12   0          0.02         -0.87         2.76 o                         
   0 -12   0          0.01         -2.47         2.61 o                         
   0 -12   0          0.01          2.61         3.34 o                         
   0  12   0          0.01          0.58         2.76 o                         
   0  12   0          0.01          3.77         3.48 o                         
  -1 -12   0          3.38          2.18         3.34 o                         
  -1 -12   0          3.38          5.66         3.19 o                         
   1  12   0          3.38          4.64         3.19 o                         
   1  12   0          3.38          4.64         2.76 o                         
  -2 -12   0          0.49         -2.76         2.76 o                         
  -2 -12   0          0.49          3.48         3.19 o                         
   2  12   0          0.49          1.60         2.47 o                         
   2  12   0          0.49          3.05         3.05 o                         
   2  12   0          0.49         -2.32         2.47 o                         
  -3 -12   0          1.14          4.79         3.48 o                         
  -3 -12   0          1.14          3.92         2.90 o                         
  -3 -12   0          1.14         -1.16         2.76 o                         
   3  12   0          1.14          2.47         2.61 o                         
   3  12   0          1.14          4.35         3.05 o                         
   3  12   0          1.14          2.32         2.90 o                         
   3  12   0          1.14         -1.74         2.90 o                         
  -4 -12   0          0.89          2.76         3.05 o                         
  -4 -12   0          0.89         -2.61         2.76 o                         
  -4 -12   0          0.89         -2.18         3.05 o                         
   4  12   0          0.89         -2.76         2.76 o                         
   4  12   0          0.89          0.58         2.76 o                         
   4  12   0          0.89          0.73         2.90 o                         
  -5 -12   0          0.14         -2.61         2.61 o                         
  -5 -12   0          0.14         -1.74         3.05 o                         
  -5 -12   0          0.14         -0.87         3.05 o                         
   5  12   0          0.14         -0.29         3.19 o                         
   5  12   0          0.14         -0.87         2.47 o                         
   5  12   0          0.14          2.32         3.19 o                         
   5  12  -1          5.75          9.86         4.21 o                         
   5  12  -1          5.75          7.40         3.48 o                         
   5  12  -1          5.75          5.22         3.77 o                         
  -5 -12   1          5.75          4.93         3.92 o                         
  -5 -12   1          5.75          5.22         3.63 o                         
   4  12  -1          3.40          4.79         3.19 o                         
   4  12  -1          3.40          3.19         3.48 o                         
   4  12  -1          3.40          1.74         3.19 o                         
   4  12  -1          3.40         -1.02         3.05 o                         
  -4 -12   1          3.40          1.45         3.19 o                         
  -4 -12   1          3.40          3.05         3.05 o                         
  -4 -12   1          3.40          3.77         3.48 o                         
   3  12  -1          7.93         10.15         4.06 o                         
   3  12  -1          7.93          4.79         3.34 o                         
   3  12  -1          7.93          7.25         2.90 o                         
  -3 -12   1          7.93         12.48         3.92 o                         
  -3 -12   1          7.93          5.95         3.63 o                         
  -3 -12   1          7.93          7.11         3.63 o                         
   2  12  -1         14.33         20.74         4.35 o                         
   2  12  -1         14.33         19.73         4.06 o                         
   2  12  -1         14.33         15.52         3.92 o                         
  -2 -12   1         14.33         19.87         4.35 o                         
  -2 -12   1         14.33         14.51         4.21 o                         
  -2 -12   1         14.33         12.33         4.06 o                         
   1  12  -1          0.62          5.51         3.19 o                         
   1  12  -1          0.62         -1.02         3.05 o                         
  -1 -12   1          0.62         -1.60         3.19 o                         
  -1 -12   1          0.62         -1.60         2.76 o                         
   0  12  -1         19.24         19.87         4.50 o                         
   0  12  -1         19.24         20.89         4.64 o                         
   0 -12   1         19.24         18.28         4.50 o                         
   0 -12   1         19.24         20.16         4.35 o                         
   6  11  -1          0.92         -2.90         2.90 o                         
  -6 -11   1          0.92          0.87         3.05 o                         
  -6 -11   1          0.92         -0.29         3.05 o                         
   5  11  -1          6.34          4.21         3.34 o                         
   5  11  -1          6.34          7.54         3.63 o                         
   5  11  -1          6.34         10.01         3.63 o                         
  -5 -11   1          6.34          4.79         3.05 o                         
  -5 -11   1          6.34          7.83         3.34 o                         
  -5 -11   1          6.34          6.53         3.48 o                         
   4  11  -1          5.79          1.89         3.05 o                         
   4  11  -1          5.79         -0.44         2.90 o                         
   4  11  -1          5.79          7.98         3.48 o                         
   4  11  -1          5.79          3.34         2.61 o                         
  -4 -11   1          5.79          2.47         3.05 o                         
  -4 -11   1          5.79          7.69         3.48 o                         
  -4 -11   1          5.79          3.05         3.19 o                         
   3  11  -1          1.28         -1.02         2.18 o                         
   3  11  -1          1.28          1.60         2.61 o                         
   3  11  -1          1.28         -2.03         2.32 o                         
   3  11  -1          1.28         -2.32         2.32 o                         
  -3 -11   1          1.28          1.16         2.61 o                         
  -3 -11   1          1.28          1.31         2.90 o                         
  -3 -11   1          1.28          4.21         2.76 o                         
   2  11  -1          0.67          2.18         2.61 o                         
   2  11  -1          0.67          1.74         2.61 o                         
   2  11  -1          0.67          0.29         2.18 o                         
  -2 -11   1          0.67         -1.02         2.47 o                         
  -2 -11   1          0.67          3.77         2.90 o                         
  -2 -11   1          0.67          0.87         2.76 o                         
   1  11  -1          2.32          1.31         2.61 o                         
   1  11  -1          2.32         -1.31         2.32 o                         
  -1 -11   1          2.32         -0.15         2.76 o                         
  -1 -11   1          2.32          1.74         2.90 o                         
   0  11  -1         27.69         27.27         4.50 o                         
   0  11  -1         27.69         39.89         5.22 o                         
   0 -11   1         27.69         31.04         4.93 o                         
   0 -11   1         27.69         40.18         5.66 o                         
  -1  11  -1          0.17          0.73         2.90 o                         
  -1  11  -1          0.17          0.87         2.47 o                         
   1 -11   1          0.17         -0.58         3.05 o                         
   1 -11   1          0.17         -2.32         2.32 o                         
  -2  11  -1          0.10         -0.87         2.76 o                         
  -2  11  -1          0.10          1.89         3.34 o                         
   2 -11   1          0.10          2.47         3.34 o                         
   2 -11   1          0.10         -2.47         2.47 o                         
   7  10  -1         18.82         35.97         5.66 o                         
   7  10  -1         18.82         25.24         5.22 o                         
   7  10  -1         18.82         18.71         4.21 o                         
  -7 -10   1         18.82         28.58         4.79 o                         
  -7 -10   1         18.82         18.13         4.21 o                         
   6  10  -1         25.70         16.83         3.92 o                         
   6  10  -1         25.70         35.25         5.51 o                         
   6  10  -1         25.70         30.75         4.93 o                         
  -6 -10   1         25.70         30.75         4.93 o                         
  -6 -10   1         25.70         24.08         4.50 o                         
   5  10  -1          2.32          3.05         2.76 o                         
   5  10  -1          2.32         -0.29         2.61 o                         
   5  10  -1          2.32          3.19         2.61 o                         
   5  10  -1          2.32          3.92         3.05 o                         
  -5 -10   1          2.32          1.74         2.76 o                         
  -5 -10   1          2.32          3.77         2.90 o                         
  -5 -10   1          2.32         -2.18         2.32 o                         
   4  10  -1         13.98          8.12         2.61 o                         
   4  10  -1         13.98         12.18         3.63 o                         
   4  10  -1         13.98         16.68         3.77 o                         
   4  10  -1         13.98         13.64         3.63 o                         
  -4 -10   1         13.98         23.64         4.21 o                         
  -4 -10   1         13.98         14.51         3.34 o                         
  -4 -10   1         13.98         13.64         3.48 o                         
   3  10  -1          0.17          0.00         2.18 o                         
   3  10  -1          0.17         -2.03         2.03 o                         
  -3 -10   1          0.17          1.74         2.47 o                         
  -3 -10   1          0.17         -1.74         2.47 o                         
  -3 -10   1          0.17         -1.74         2.32 o                         
   2  10  -1         12.27         10.30         3.19 o                         
   2  10  -1         12.27          9.14         3.05 o                         
   2  10  -1         12.27         10.59         2.76 o                         
   2  10  -1         12.27         10.01         3.19 o                         
   2  10  -1         12.27          6.24         2.76 o                         
  -2 -10   1         12.27         15.67         3.77 o                         
  -2 -10   1         12.27         13.35         3.34 o                         
  -2 -10   1         12.27         13.35         3.19 o                         
   1  10  -1          7.25          5.51         2.76 o                         
   1  10  -1          7.25          5.95         2.47 o                         
   1  10  -1          7.25          8.85         3.05 o                         
   1  10  -1          7.25          8.27         3.05 o                         
  -1 -10   1          7.25          8.27         2.90 o                         
  -1 -10   1          7.25          7.25         2.90 o                         
  -1 -10   1          7.25          5.80         2.90 o                         
   0  10  -1          0.73          1.31         2.47 o                         
   0 -10   1          0.73          3.92         2.90 o                         
   0 -10   1          0.73          5.08         2.61 o                         
   0 -10   1          0.73          2.90         2.61 o                         
  -1  10  -1         15.74         11.02         3.34 o                         
  -1  10  -1         15.74         20.45         3.77 o                         
   1 -10   1         15.74         18.86         3.92 o                         
   1 -10   1         15.74         19.58         4.21 o                         
  -2  10  -1          0.75          1.02         3.05 o                         
  -2  10  -1          0.75          2.03         2.76 o                         
   2 -10   1          0.75          3.34         3.05 o                         
   2 -10   1          0.75         -0.15         2.47 o                         
  -3  10  -1          0.02          2.61         3.05 o                         
   3 -10   1          0.02          0.00         2.47 o                         
   3 -10   1          0.02          0.44         3.05 o                         
   8   9  -1         30.05         28.43         5.08 o                         
   8   9  -1         30.05         29.45         5.37 o                         
   8   9  -1         30.05         37.43         5.66 o                         
  -8  -9   1         30.05         29.59         5.22 o                         
  -8  -9   1         30.05         39.02         5.51 o                         
   7   9  -1          0.13         -1.16         2.61 o                         
   7   9  -1          0.13          2.18         2.90 o                         
  -7  -9   1          0.13         -2.61         2.61 o                         
  -7  -9   1          0.13          1.02         2.90 o                         
   6   9  -1          0.74          0.58         2.61 o                         
   6   9  -1          0.74         -0.44         2.47 o                         
   6   9  -1          0.74          4.06         2.90 o                         
  -6  -9   1          0.74         -2.47         2.47 o                         
  -6  -9   1          0.74          0.29         2.32 o                         
  -6  -9   1          0.74          1.16         2.90 o                         
   5   9  -1          1.95         -0.58         2.47 o                         
   5   9  -1          1.95          0.73         2.32 o                         
   5   9  -1          1.95          0.87         2.61 o                         
   5   9  -1          1.95          5.22         2.32 o                         
  -5  -9   1          1.95          2.76         2.47 o                         
  -5  -9   1          1.95         -2.18         2.32 o                         
  -5  -9   1          1.95         -1.02         2.32 o                         
   4   9  -1         20.50         24.51         3.48 o                         
   4   9  -1         20.50         24.95         4.21 o                         
   4   9  -1         20.50         18.13         3.48 o                         
   4   9  -1         20.50         27.71         4.35 o                         
   4   9  -1         20.50         25.68         4.06 o                         
  -4  -9   1         20.50         23.21         3.92 o                         
  -4  -9   1         20.50         21.90         3.63 o                         
  -4  -9   1         20.50         18.57         3.63 o                         
  -4  -9   1         20.50         24.95         4.21 o                         
   3   9  -1          1.70         -1.74         2.18 o                         
   3   9  -1          1.70         -1.31         1.89 o                         
   3   9  -1          1.70          1.74         2.18 o                         
   3   9  -1          1.70         -1.60         1.60 o                         
  -3  -9   1          1.70          0.15         2.18 o                         
  -3  -9   1          1.70         -1.74         1.74 o                         
  -3  -9   1          1.70          1.45         2.03 o                         
  -3  -9   1          1.70          0.73         2.32 o                         
   2   9  -1          1.57          0.29         2.18 o                         
   2   9  -1          1.57          0.44         1.89 o                         
   2   9  -1          1.57         -0.15         2.03 o                         
   2   9  -1          1.57          1.45         2.18 o                         
   2   9  -1          1.57          1.74         2.47 o                         
  -2  -9   1          1.57          2.61         2.32 o                         
  -2  -9   1          1.57         -1.31         2.18 o                         
  -2  -9   1          1.57          5.08         2.47 o                         
  -2  -9   1          1.57          5.37         2.47 o                         
   1   9  -1          9.29          5.95         2.76 o                         
   1   9  -1          9.29         13.20         3.05 o                         
   1   9  -1          9.29         11.17         2.90 o                         
   1   9  -1          9.29         13.78         3.48 o                         
  -1  -9   1          9.29         12.18         2.90 o                         
  -1  -9   1          9.29          9.43         2.76 o                         
  -1  -9   1          9.29         11.17         3.05 o                         
  -1  -9   1          9.29         11.17         3.05 o                         
   0   9  -1        104.26        107.63         6.67 o                         
   0   9  -1        104.26        107.78         6.38 o                         
   0   9  -1        104.26        112.13         7.54 o                         
   0  -9   1        104.26        105.02         7.25 o                         
   0  -9   1        104.26        100.24         6.24 o                         
   0  -9   1        104.26        105.17         6.82 o                         
   0  -9   1        104.26        112.57         6.82 o                         
  -1   9  -1          1.32         -1.02         2.32 o                         
  -1   9  -1          1.32          4.35         2.61 o                         
  -1   9  -1          1.32          3.92         2.61 o                         
   1  -9   1          1.32          0.58         2.47 o                         
   1  -9   1          1.32          0.58         2.32 o                         
   1  -9   1          1.32          0.15         1.89 o                         
  -2   9  -1         10.42         13.78         3.19 o                         
  -2   9  -1         10.42         12.77         3.19 o                         
  -2   9  -1         10.42          6.82         2.47 o                         
   2  -9   1         10.42         12.91         3.63 o                         
   2  -9   1         10.42         15.09         3.48 o                         
  -3   9  -1          1.04         -2.18         2.32 o                         
  -3   9  -1          1.04          2.18         3.19 o                         
  -3   9  -1          1.04          4.21         2.61 o                         
   3  -9   1          1.04          1.02         2.76 o                         
   3  -9   1          1.04          5.22         2.61 o                         
  -4   9  -1          0.26          1.89         3.34 o                         
  -4   9  -1          0.26         -2.03         2.03 o                         
   4  -9   1          0.26         -2.47         2.47 o                         
   4  -9   1          0.26         -0.44         2.76 o                         
  -5   9  -1         10.94          9.14         3.92 o                         
  -5   9  -1         10.94         15.09         4.06 o                         
   5  -9   1         10.94          6.53         3.77 o                         
   5  -9   1         10.94          6.53         3.48 o                         
   8   8  -1         13.54         31.77         5.08 o                         
   8   8  -1         13.54         10.01         3.77 o                         
   8   8  -1         13.54         15.52         4.06 o                         
   8   8  -1         13.54         21.61         4.64 o                         
  -8  -8   1         13.54         16.39         4.06 o                         
  -8  -8   1         13.54         10.15         3.63 o                         
   7   8  -1          0.69         -1.89         2.47 o                         
   7   8  -1          0.69          4.06         2.90 o                         
   7   8  -1          0.69          3.05         2.76 o                         
  -7  -8   1          0.69         -2.18         2.32 o                         
  -7  -8   1          0.69          5.95         2.90 o                         
   6   8  -1          4.98          2.90         2.47 o                         
   6   8  -1          4.98          0.00         2.61 o                         
   6   8  -1          4.98          3.63         2.61 o                         
  -6  -8   1          4.98          2.76         2.32 o                         
  -6  -8   1          4.98          4.06         2.90 o                         
   5   8  -1          1.44          3.77         2.76 o                         
   5   8  -1          1.44         -0.58         2.03 o                         
   5   8  -1          1.44          1.45         2.18 o                         
   5   8  -1          1.44          1.89         2.47 o                         
   5   8  -1          1.44         -0.87         1.89 o                         
  -5  -8   1          1.44          1.89         2.18 o                         
  -5  -8   1          1.44          3.34         2.47 o                         
  -5  -8   1          1.44          3.77         2.32 o                         
  -5  -8   1          1.44         -0.44         2.32 o                         
   4   8  -1          2.56          1.45         1.89 o                         
   4   8  -1          2.56          0.87         2.03 o                         
   4   8  -1          2.56         -0.29         2.03 o                         
   4   8  -1          2.56          1.16         1.74 o                         
   4   8  -1          2.56          2.03         2.47 o                         
  -4  -8   1          2.56          0.00         2.03 o                         
  -4  -8   1          2.56          1.89         2.18 o                         
  -4  -8   1          2.56          3.48         2.47 o                         
  -4  -8   1          2.56          3.19         2.03 o                         
   3   8  -1        167.01        168.85         8.41 o                         
   3   8  -1        167.01        162.32         7.54 o                         
   3   8  -1        167.01        172.04         8.41 o                         
   3   8  -1        167.01        159.42         8.27 o                         
   3   8  -1        167.01        176.25         8.70 o                         
  -3  -8   1        167.01        147.23         8.12 o                         
  -3  -8   1        167.01        166.53         8.27 o                         
  -3  -8   1        167.01        175.81         8.70 o                         
  -3  -8   1        167.01        181.76         8.56 o                         
   2   8  -1         86.59         93.42         5.95 o                         
   2   8  -1         86.59        101.98         6.24 o                         
   2   8  -1         86.59         90.52         5.37 o                         
   2   8  -1         86.59         88.78         5.95 o                         
   2   8  -1         86.59         96.46         5.95 o                         
  -2  -8   1         86.59         84.71         5.80 o                         
  -2  -8   1         86.59        100.82         5.95 o                         
  -2  -8   1         86.59         80.65         5.66 o                         
  -2  -8   1         86.59        100.38         6.09 o                         
   1   8  -1         61.71         59.04         4.93 o                         
   1   8  -1         61.71         56.86         4.50 o                         
   1   8  -1         61.71         55.70         4.93 o                         
   1   8  -1         61.71         63.54         4.50 o                         
   1   8  -1         61.71         59.76         4.64 o                         
  -1  -8   1         61.71         51.64         4.35 o                         
  -1  -8   1         61.71         48.88         4.79 o                         
  -1  -8   1         61.71         54.25         5.22 o                         
  -1  -8   1         61.71         55.27         4.35 o                         
   0   8  -1          7.32          9.28         2.90 o                         
   0   8  -1          7.32          5.51         2.18 o                         
   0   8  -1          7.32          6.82         2.03 o                         
   0   8  -1          7.32          7.11         2.18 o                         
   0   8  -1          7.32          5.80         2.61 o                         
   0  -8   1          7.32          4.79         2.18 o                         
   0  -8   1          7.32          3.34         2.47 o                         
   0  -8   1          7.32          9.28         2.47 o                         
   0  -8   1          7.32         11.46         2.90 o                         
  -1   8  -1        232.60        251.68        11.60 o                         
  -1   8  -1        232.60        233.69        10.44 o                         
  -1   8  -1        232.60        234.85        10.15 o                         
  -1   8  -1        232.60        253.71        10.73 o                         
   1  -8   1        232.60        244.86        10.30 o                         
   1  -8   1        232.60        244.28        11.17 o                         
   1  -8   1        232.60        243.55        10.73 o                         
   1  -8   1        232.60        237.75        10.01 o                         
  -2   8  -1         59.09         59.47         5.80 o                         
  -2   8  -1         59.09         63.25         5.66 o                         
  -2   8  -1         59.09         63.25         5.08 o                         
  -2   8  -1         59.09         57.73         5.37 o                         
   2  -8   1         59.09         53.96         4.64 o                         
   2  -8   1         59.09         57.59         5.37 o                         
   2  -8   1         59.09         55.27         5.80 o                         
  -3   8  -1          0.09         -1.74         1.74 o                         
  -3   8  -1          0.09         -0.58         2.47 o                         
   3  -8   1          0.09          2.03         2.90 o                         
   3  -8   1          0.09          0.44         2.47 o                         
   3  -8   1          0.09          0.00         2.03 o                         
  -4   8  -1          0.21         -1.60         2.18 o                         
  -4   8  -1          0.21          2.32         2.61 o                         
   4  -8   1          0.21          0.15         2.76 o                         
   4  -8   1          0.21          1.16         2.76 o                         
   4  -8   1          0.21         -1.16         1.89 o                         
  -5   8  -1          3.67          4.93         2.90 o                         
  -5   8  -1          3.67          6.82         3.19 o                         
   5  -8   1          3.67         -1.74         2.76 o                         
   5  -8   1          3.67          5.80         3.34 o                         
   9   7  -1          0.09         -2.61         2.61 o                         
  -9  -7   1          0.09          6.09         3.19 o                         
  -9  -7   1          0.09          4.06         3.05 o                         
   8   7  -1          4.76          5.95         3.19 o                         
   8   7  -1          4.76          6.24         3.05 o                         
   8   7  -1          4.76         -0.44         2.76 o                         
   8   7  -1          4.76         10.59         3.34 o                         
  -8  -7   1          4.76          3.19         2.76 o                         
  -8  -7   1          4.76          5.66         3.19 o                         
   7   7  -1          5.35          2.47         2.32 o                         
   7   7  -1          5.35          5.37         3.05 o                         
   7   7  -1          5.35          8.27         3.19 o                         
   7   7  -1          5.35          4.64         2.76 o                         
  -7  -7   1          5.35          5.08         2.61 o                         
  -7  -7   1          5.35          4.50         2.90 o                         
   6   7  -1         25.37         23.93         4.06 o                         
   6   7  -1         25.37         29.01         4.21 o                         
   6   7  -1         25.37         22.92         4.21 o                         
   6   7  -1         25.37         30.17         4.06 o                         
   6   7  -1         25.37         24.08         3.48 o                         
   6   7  -1         25.37         24.22         3.92 o                         
  -6  -7   1         25.37         27.42         3.77 o                         
  -6  -7   1         25.37         24.81         4.35 o                         
  -6  -7   1         25.37         26.84         3.92 o                         
  -6  -7   1         25.37         31.19         4.06 o                         
   5   7  -1          1.75          1.45         2.18 o                         
   5   7  -1          1.75          0.87         2.32 o                         
   5   7  -1          1.75          1.74         2.61 o                         
   5   7  -1          1.75          3.34         1.89 o                         
   5   7  -1          1.75         -0.44         1.60 o                         
  -5  -7   1          1.75          1.31         2.18 o                         
  -5  -7   1          1.75          0.87         2.03 o                         
  -5  -7   1          1.75          2.03         2.03 o                         
  -5  -7   1          1.75          1.60         2.32 o                         
   4   7  -1         16.02         10.88         2.76 o                         
   4   7  -1         16.02         12.33         2.76 o                         
   4   7  -1         16.02         15.38         3.05 o                         
   4   7  -1         16.02         16.83         2.90 o                         
   4   7  -1         16.02         15.67         2.61 o                         
  -4  -7   1         16.02         11.31         2.47 o                         
  -4  -7   1         16.02         15.67         2.90 o                         
  -4  -7   1         16.02         11.46         2.76 o                         
  -4  -7   1         16.02         10.01         2.61 o                         
   3   7  -1         39.40         41.34         4.21 o                         
   3   7  -1         39.40         47.14         4.06 o                         
   3   7  -1         39.40         36.12         4.06 o                         
   3   7  -1         39.40         37.57         4.35 o                         
   3   7  -1         39.40         31.19         3.77 o                         
  -3  -7   1         39.40         46.56         4.35 o                         
  -3  -7   1         39.40         33.07         3.77 o                         
  -3  -7   1         39.40         39.60         4.21 o                         
  -3  -7   1         39.40         35.68         3.92 o                         
   2   7  -1         31.07         23.35         3.34 o                         
   2   7  -1         31.07         27.27         3.48 o                         
   2   7  -1         31.07         31.77         3.77 o                         
   2   7  -1         31.07         26.84         3.05 o                         
   2   7  -1         31.07         38.44         4.06 o                         
  -2  -7   1         31.07         34.67         3.77 o                         
  -2  -7   1         31.07         30.46         3.48 o                         
  -2  -7   1         31.07         42.07         4.06 o                         
  -2  -7   1         31.07         32.64         3.77 o                         
   1   7  -1          1.00         -1.31         1.31 o                         
   1   7  -1          1.00          1.31         1.74 o                         
   1   7  -1          1.00          0.87         1.60 o                         
   1   7  -1          1.00          3.48         1.60 o                         
   1   7  -1          1.00          0.58         1.60 o                         
   1   7  -1          1.00          1.16         1.16 o                         
  -1  -7   1          1.00          0.15         1.31 o                         
  -1  -7   1          1.00          0.58         1.60 o                         
  -1  -7   1          1.00          2.61         1.74 o                         
  -1  -7   1          1.00          3.34         1.89 o                         
  -1  -7   1          1.00          0.73         1.60 o                         
   0   7  -1          7.85         10.15         2.03 o                         
   0   7  -1          7.85          7.83         2.18 o                         
   0   7  -1          7.85          5.22         1.60 o                         
   0   7  -1          7.85          6.82         2.03 o                         
   0   7  -1          7.85          7.69         2.32 o                         
   0  -7   1          7.85          5.66         1.89 o                         
   0  -7   1          7.85          6.67         2.18 o                         
   0  -7   1          7.85          8.85         1.89 o                         
   0  -7   1          7.85          6.24         1.89 o                         
   0  -7   1          7.85          7.98         2.32 o                         
  -1   7  -1          8.27          5.51         2.61 o                         
  -1   7  -1          8.27          6.09         2.18 o                         
  -1   7  -1          8.27          7.54         2.18 o                         
  -1   7  -1          8.27          5.80         1.89 o                         
  -1   7  -1          8.27          5.22         2.76 o                         
   1  -7   1          8.27          9.72         2.18 o                         
   1  -7   1          8.27          5.08         2.03 o                         
   1  -7   1          8.27          7.40         2.03 o                         
   1  -7   1          8.27          6.82         2.61 o                         
   1  -7   1          8.27          4.79         1.74 o                         
  -2   7  -1         61.08         79.49         6.09 o                         
  -2   7  -1         61.08         64.55         4.79 o                         
  -2   7  -1         61.08         65.13         4.93 o                         
  -2   7  -1         61.08         68.90         4.93 o                         
   2  -7   1         61.08         71.51         5.08 o                         
   2  -7   1         61.08         68.03         5.51 o                         
   2  -7   1         61.08         70.35         4.79 o                         
   2  -7   1         61.08         66.15         4.64 o                         
  -3   7  -1          0.01          0.29         1.74 o                         
  -3   7  -1          0.01          5.51         3.34 o                         
  -3   7  -1          0.01          3.63         2.47 o                         
  -3   7  -1          0.01         -0.73         2.03 o                         
  -3   7  -1          0.01         -0.44         1.89 o                         
   3  -7   1          0.01          2.90         2.03 o                         
   3  -7   1          0.01          0.29         2.47 o                         
   3  -7   1          0.01          3.05         2.03 o                         
  -4   7  -1         13.43         19.00         3.77 o                         
  -4   7  -1         13.43         20.02         3.77 o                         
  -4   7  -1         13.43         19.29         3.48 o                         
   4  -7   1         13.43         16.54         3.77 o                         
   4  -7   1         13.43         16.10         3.05 o                         
   4  -7   1         13.43         16.39         3.34 o                         
  -5   7  -1         13.05         11.60         3.63 o                         
  -5   7  -1         13.05         17.12         3.63 o                         
  -5   7  -1         13.05         22.48         4.21 o                         
   5  -7   1         13.05         21.32         4.21 o                         
   5  -7   1         13.05         15.38         3.77 o                         
   5  -7   1         13.05         12.33         3.77 o                         
  -6   7  -1          7.01         10.73         3.92 o                         
  -6   7  -1          7.01          9.86         3.48 o                         
  -6   7  -1          7.01          9.28         3.48 o                         
   6  -7   1          7.01         13.93         4.21 o                         
   6  -7   1          7.01         19.15         4.64 o                         
   6  -7   1          7.01          7.98         3.34 o                         
   8   6  -1          2.89          1.45         2.47 o                         
   8   6  -1          2.89          1.02         2.47 o                         
   8   6  -1          2.89          1.16         2.47 o                         
  -8  -6   1          2.89          0.29         2.32 o                         
  -8  -6   1          2.89          0.87         2.47 o                         
   7   6  -1          2.96          3.92         2.61 o                         
   7   6  -1          2.96          0.58         2.03 o                         
   7   6  -1          2.96          1.02         2.61 o                         
   7   6  -1          2.96          2.03         2.32 o                         
   7   6  -1          2.96          3.48         2.32 o                         
  -7  -6   1          2.96          4.50         2.47 o                         
  -7  -6   1          2.96         -1.31         2.18 o                         
  -7  -6   1          2.96          1.45         2.18 o                         
  -7  -6   1          2.96         -1.02         2.18 o                         
   6   6  -1         57.12         57.44         5.66 o                         
   6   6  -1         57.12         57.15         4.79 o                         
   6   6  -1         57.12         64.70         5.66 o                         
   6   6  -1         57.12         52.66         5.22 o                         
   6   6  -1         57.12         44.82         4.79 o                         
   6   6  -1         57.12         55.70         5.51 o                         
  -6  -6   1         57.12         67.89         5.66 o                         
  -6  -6   1         57.12         55.27         5.37 o                         
  -6  -6   1         57.12         55.41         4.93 o                         
  -6  -6   1         57.12         57.44         5.37 o                         
   5   6  -1          9.91         11.17         2.61 o                         
   5   6  -1          9.91          9.72         2.61 o                         
   5   6  -1          9.91          3.34         2.18 o                         
   5   6  -1          9.91          8.41         2.47 o                         
   5   6  -1          9.91          9.28         2.76 o                         
   5   6  -1          9.91          8.99         2.18 o                         
  -5  -6   1          9.91          5.22         2.47 o                         
  -5  -6   1          9.91          8.12         2.32 o                         
  -5  -6   1          9.91         10.15         2.61 o                         
  -5  -6   1          9.91          7.98         2.32 o                         
   4   6  -1         24.67         24.08         3.19 o                         
   4   6  -1         24.67         30.46         3.63 o                         
   4   6  -1         24.67         29.59         3.48 o                         
   4   6  -1         24.67         27.71         3.05 o                         
   4   6  -1         24.67         23.50         3.19 o                         
   4   6  -1         24.67         34.67         3.63 o                         
  -4  -6   1         24.67         20.89         3.05 o                         
  -4  -6   1         24.67         25.39         3.19 o                         
  -4  -6   1         24.67         20.89         3.19 o                         
  -4  -6   1         24.67         25.24         3.05 o                         
   3   6  -1        132.43        105.17         6.09 o                         
   3   6  -1        132.43        120.83         6.09 o                         
   3   6  -1        132.43        119.24         6.09 o                         
   3   6  -1        132.43        132.73         5.08 o                         
   3   6  -1        132.43        109.81         5.95 o                         
   3   6  -1        132.43        113.29         5.51 o                         
  -3  -6   1        132.43        126.06         4.93 o                         
  -3  -6   1        132.43        120.40         6.24 o                         
  -3  -6   1        132.43        106.47         5.80 o                         
  -3  -6   1        132.43        113.00         5.95 o                         
  -3  -6   1        132.43        120.25         5.80 o                         
   2   6  -1       1067.70       1098.68        33.65 o                         
   2   6  -1       1067.70       1034.85        33.94 o                         
   2   6  -1       1067.70       1072.57        34.38 o                         
   2   6  -1       1067.70       1076.34        32.93 o                         
   2   6  -1       1067.70       1096.79        34.23 o                         
   2   6  -1       1067.70       1044.28        34.09 o                         
  -2  -6   1       1067.70       1062.41        33.94 o                         
  -2  -6   1       1067.70       1097.23        32.78 o                         
  -2  -6   1       1067.70       1061.69        34.09 o                         
  -2  -6   1       1067.70       1068.36        34.09 o                         
  -2  -6   1       1067.70       1098.53        34.23 o                         
   1   6  -1         20.85         16.97         2.47 o                         
   1   6  -1         20.85         20.89         2.61 o                         
   1   6  -1         20.85         23.93         2.90 o                         
   1   6  -1         20.85         21.90         2.18 o                         
   1   6  -1         20.85         15.96         2.47 o                         
   1   6  -1         20.85         24.08         2.76 o                         
  -1  -6   1         20.85         17.99         2.61 o                         
  -1  -6   1         20.85         21.32         2.18 o                         
  -1  -6   1         20.85         17.84         2.61 o                         
  -1  -6   1         20.85         24.08         3.05 o                         
  -1  -6   1         20.85         17.26         2.47 o                         
   0   6  -1        151.09        131.28         6.24 o                         
   0   6  -1        151.09        138.24         6.38 o                         
   0   6  -1        151.09        151.01         7.11 o                         
   0   6  -1        151.09        142.01         6.09 o                         
   0   6  -1        151.09        134.03         5.95 o                         
   0  -6   1        151.09        131.28         5.80 o                         
   0  -6   1        151.09        129.54         6.38 o                         
   0  -6   1        151.09        149.99         6.24 o                         
   0  -6   1        151.09        138.97         6.38 o                         
   0  -6   1        151.09        135.92         6.67 o                         
  -1   6  -1         98.83         96.90         5.37 o                         
  -1   6  -1         98.83        107.05         5.37 o                         
  -1   6  -1         98.83        111.12         4.79 o                         
  -1   6  -1         98.83        103.43         6.09 o                         
  -1   6  -1         98.83        112.57         5.66 o                         
   1  -6   1         98.83         92.69         5.37 o                         
   1  -6   1         98.83        103.43         5.95 o                         
   1  -6   1         98.83        103.14         4.93 o                         
   1  -6   1         98.83        113.73         4.79 o                         
   1  -6   1         98.83        112.28         5.37 o                         
   1  -6   1         98.83        102.27         5.22 o                         
  -2   6  -1          9.98         13.93         2.32 o                         
  -2   6  -1          9.98          8.70         2.18 o                         
  -2   6  -1          9.98          9.72         2.61 o                         
  -2   6  -1          9.98         10.73         2.47 o                         
  -2   6  -1          9.98         17.26         2.76 o                         
   2  -6   1          9.98         12.33         2.90 o                         
   2  -6   1          9.98         12.62         2.47 o                         
   2  -6   1          9.98         10.15         2.18 o                         
   2  -6   1          9.98         11.02         2.18 o                         
  -3   6  -1         20.74         19.58         3.34 o                         
  -3   6  -1         20.74         19.58         3.05 o                         
  -3   6  -1         20.74         16.97         2.90 o                         
  -3   6  -1         20.74         21.32         3.19 o                         
  -3   6  -1         20.74         13.20         3.19 o                         
   3  -6   1         20.74         18.42         3.34 o                         
   3  -6   1         20.74         22.19         3.19 o                         
   3  -6   1         20.74         17.84         3.05 o                         
   3  -6   1         20.74         18.57         3.34 o                         
  -4   6  -1          2.38         -1.89         1.89 o                         
  -4   6  -1          2.38          2.47         2.32 o                         
  -4   6  -1          2.38          3.63         2.32 o                         
  -4   6  -1          2.38          1.16         2.61 o                         
   4  -6   1          2.38          1.16         2.47 o                         
   4  -6   1          2.38          5.08         2.03 o                         
  -5   6  -1          1.13         -0.58         2.32 o                         
  -5   6  -1          1.13          1.45         2.47 o                         
  -5   6  -1          1.13          3.19         2.47 o                         
   5  -6   1          1.13          1.60         2.61 o                         
   5  -6   1          1.13         -0.15         2.47 o                         
   5  -6   1          1.13          2.61         2.03 o                         
  -6   6  -1          0.57          2.32         2.90 o                         
  -6   6  -1          0.57          5.22         2.90 o                         
  -6   6  -1          0.57          1.89         2.90 o                         
   6  -6   1          0.57          0.29         2.76 o                         
   6  -6   1          0.57          3.19         3.05 o                         
   6  -6   1          0.57          2.90         3.19 o                         
  -7   6  -1          0.77          5.08         3.05 o                         
  -7   6  -1          0.77         -1.31         3.05 o                         
  -7   6  -1          0.77         -1.31         2.76 o                         
   7  -6   1          0.77         -2.76         2.90 o                         
   7  -6   1          0.77          3.92         3.05 o                         
   7  -6   1          0.77         -0.29         3.34 o                         
   8   5  -1         25.62         34.09         4.50 o                         
   8   5  -1         25.62         33.36         4.64 o                         
   8   5  -1         25.62         31.77         4.79 o                         
  -8  -5   1         25.62         26.84         4.06 o                         
  -8  -5   1         25.62         33.07         4.50 o                         
  -8  -5   1         25.62         34.67         4.35 o                         
   7   5  -1         12.48         12.77         2.61 o                         
   7   5  -1         12.48          5.08         2.47 o                         
   7   5  -1         12.48         12.18         3.05 o                         
   7   5  -1         12.48         16.54         3.19 o                         
   7   5  -1         12.48         11.75         2.90 o                         
   7   5  -1         12.48         17.84         3.48 o                         
   7   5  -1         12.48         11.17         3.19 o                         
  -7  -5   1         12.48         11.02         3.05 o                         
  -7  -5   1         12.48         11.17         2.90 o                         
  -7  -5   1         12.48          7.54         2.90 o                         
  -7  -5   1         12.48         12.62         3.05 o                         
  -7  -5   1         12.48         17.41         3.05 o                         
   6   5  -1          8.48         13.93         2.47 o                         
   6   5  -1          8.48         15.96         3.19 o                         
   6   5  -1          8.48         13.20         2.76 o                         
   6   5  -1          8.48          9.43         2.47 o                         
   6   5  -1          8.48         15.67         2.90 o                         
   6   5  -1          8.48          5.51         2.47 o                         
   6   5  -1          8.48         10.73         2.61 o                         
   6   5  -1          8.48         12.04         2.61 o                         
  -6  -5   1          8.48          8.41         2.47 o                         
  -6  -5   1          8.48         10.59         2.90 o                         
  -6  -5   1          8.48          9.14         2.18 o                         
  -6  -5   1          8.48         10.73         2.61 o                         
  -6  -5   1          8.48         11.02         2.61 o                         
  -6  -5   1          8.48          7.40         2.32 o                         
   5   5  -1         57.48         58.02         3.63 o                         
   5   5  -1         57.48         53.82         4.21 o                         
   5   5  -1         57.48         59.33         4.21 o                         
   5   5  -1         57.48         50.77         4.21 o                         
   5   5  -1         57.48         53.96         3.77 o                         
   5   5  -1         57.48         55.99         3.77 o                         
   5   5  -1         57.48         52.95         4.35 o                         
   5   5  -1         57.48         58.02         4.06 o                         
   5   5  -1         57.48         54.40         4.06 o                         
  -5  -5   1         57.48         55.27         3.63 o                         
  -5  -5   1         57.48         48.30         3.92 o                         
  -5  -5   1         57.48         49.76         4.06 o                         
  -5  -5   1         57.48         49.03         3.92 o                         
   4   5  -1         21.63         24.81         2.61 o                         
   4   5  -1         21.63         30.75         3.63 o                         
   4   5  -1         21.63         28.29         3.19 o                         
   4   5  -1         21.63         23.06         2.61 o                         
   4   5  -1         21.63         23.93         3.05 o                         
   4   5  -1         21.63         25.39         3.05 o                         
   4   5  -1         21.63         25.97         3.19 o                         
  -4  -5   1         21.63         26.11         3.19 o                         
  -4  -5   1         21.63         26.40         3.05 o                         
  -4  -5   1         21.63         24.66         3.19 o                         
  -4  -5   1         21.63         25.82         3.05 o                         
   3   5  -1         46.00         49.47         3.63 o                         
   3   5  -1         46.00         44.24         2.61 o                         
   3   5  -1         46.00         50.34         3.19 o                         
   3   5  -1         46.00         44.24         3.34 o                         
   3   5  -1         46.00         40.47         3.63 o                         
   3   5  -1         46.00         44.24         3.48 o                         
  -3  -5   1         46.00         39.89         3.19 o                         
  -3  -5   1         46.00         43.52         3.48 o                         
  -3  -5   1         46.00         46.27         3.48 o                         
  -3  -5   1         46.00         41.34         3.34 o                         
  -3  -5   1         46.00         41.49         2.47 o                         
   2   5  -1        364.36        395.43        14.07 o                         
   2   5  -1        364.36        389.05        13.49 o                         
   2   5  -1        364.36        406.60        14.07 o                         
   2   5  -1        364.36        381.22        13.78 o                         
   2   5  -1        364.36        411.68        13.93 o                         
   2   5  -1        364.36        419.51        13.06 o                         
  -2  -5   1        364.36        406.89        12.77 o                         
  -2  -5   1        364.36        391.95        13.78 o                         
  -2  -5   1        364.36        379.33        13.78 o                         
  -2  -5   1        364.36        398.77        14.07 o                         
  -2  -5   1        364.36        397.75        13.78 o                         
   1   5  -1        244.26        226.00         8.56 o                         
   1   5  -1        244.26        232.53         8.12 o                         
   1   5  -1        244.26        234.27         8.70 o                         
   1   5  -1        244.26        228.61         8.85 o                         
   1   5  -1        244.26        229.63         8.99 o                         
   1   5  -1        244.26        236.74         8.85 o                         
  -1  -5   1        244.26        233.98         8.85 o                         
  -1  -5   1        244.26        224.55         8.85 o                         
  -1  -5   1        244.26        234.42         7.98 o                         
  -1  -5   1        244.26        238.77         8.99 o                         
  -1  -5   1        244.26        226.87         8.85 o                         
   0   5  -1         92.69         88.05         4.35 o                         
   0   5  -1         92.69         85.58         4.50 o                         
   0   5  -1         92.69         90.95         4.35 o                         
   0   5  -1         92.69         92.55         3.63 o                         
   0   5  -1         92.69         85.58         4.93 o                         
   0   5  -1         92.69         93.56         4.79 o                         
   0  -5   1         92.69         97.19         4.50 o                         
   0  -5   1         92.69         87.04         4.06 o                         
   0  -5   1         92.69         97.77         3.77 o                         
   0  -5   1         92.69         87.33         4.79 o                         
   0  -5   1         92.69         89.94         4.64 o                         
   0  -5   1         92.69         97.04         4.64 o                         
  -1   5  -1          1.75          1.60         1.31 o                         
  -1   5  -1          1.75          3.48         1.16 o                         
  -1   5  -1          1.75          4.21         1.74 o                         
  -1   5  -1          1.75          5.51         2.03 o                         
  -1   5  -1          1.75          1.60         1.31 o                         
  -1   5  -1          1.75          5.66         1.31 o                         
   1  -5   1          1.75          5.22         1.31 o                         
   1  -5   1          1.75          3.05         1.45 o                         
   1  -5   1          1.75          5.51         1.60 o                         
   1  -5   1          1.75          4.06         1.45 o                         
   1  -5   1          1.75          5.08         1.31 o                         
   1  -5   1          1.75          3.05         1.60 o                         
  -2   5  -1          3.90         12.18         2.03 o                         
  -2   5  -1          3.90          6.82         1.74 o                         
  -2   5  -1          3.90          8.99         2.03 o                         
  -2   5  -1          3.90          9.43         2.32 o                         
  -2   5  -1          3.90          9.72         2.03 o                         
   2  -5   1          3.90          9.14         2.18 o                         
   2  -5   1          3.90          9.86         2.03 o                         
   2  -5   1          3.90         12.04         1.89 o                         
   2  -5   1          3.90         10.01         1.89 o                         
   2  -5   1          3.90         14.07         1.74 o                         
   2  -5   1          3.90         12.04         2.03 o                         
  -3   5  -1         14.83         30.61         3.34 o                         
  -3   5  -1         14.83         20.89         2.90 o                         
  -3   5  -1         14.83         19.15         2.47 o                         
  -3   5  -1         14.83         16.25         2.76 o                         
  -3   5  -1         14.83         17.55         3.05 o                         
   3  -5   1         14.83         22.19         3.05 o                         
   3  -5   1         14.83         22.34         2.76 o                         
   3  -5   1         14.83         30.75         3.34 o                         
   3  -5   1         14.83         28.00         2.61 o                         
   3  -5   1         14.83         20.74         3.19 o                         
  -4   5  -1          0.01          2.18         1.60 o                         
  -4   5  -1          0.01          8.85         2.32 o                         
  -4   5  -1          0.01          3.19         2.03 o                         
  -4   5  -1          0.01          2.90         2.47 o                         
  -4   5  -1          0.01          4.35         2.03 o                         
   4  -5   1          0.01         11.75         2.90 o                         
   4  -5   1          0.01          6.96         2.03 o                         
   4  -5   1          0.01          6.24         2.32 o                         
   4  -5   1          0.01          6.96         2.32 o                         
  -5   5  -1         84.07         76.45         6.09 o                         
  -5   5  -1         84.07         82.97         6.09 o                         
  -5   5  -1         84.07         85.73         6.96 o                         
   5  -5   1         84.07         75.87         5.22 o                         
   5  -5   1         84.07         82.83         6.38 o                         
  -6   5  -1          0.00         -0.29         2.32 o                         
  -6   5  -1          0.00          1.74         2.76 o                         
  -6   5  -1          0.00          4.64         2.61 o                         
   6  -5   1          0.00          1.60         2.61 o                         
   6  -5   1          0.00          3.05         2.61 o                         
   6  -5   1          0.00         -2.32         2.32 o                         
  -7   5  -1         22.34         27.27         4.79 o                         
  -7   5  -1         22.34         22.34         4.64 o                         
  -7   5  -1         22.34         26.11         4.79 o                         
   7  -5   1         22.34         22.05         4.79 o                         
   7  -5   1         22.34         18.71         4.50 o                         
   7  -5   1         22.34         20.60         4.64 o                         
   8   4  -1         42.36         38.59         5.22 o                         
   8   4  -1         42.36         50.77         5.51 o                         
   8   4  -1         42.36         46.27         5.37 o                         
  -8  -4   1         42.36         49.61         5.51 o                         
  -8  -4   1         42.36         45.84         5.22 o                         
  -8  -4   1         42.36         53.82         7.25 o                         
  -8  -4   1         42.36         43.95         5.37 o                         
   7   4  -1          8.46          6.24         2.47 o                         
   7   4  -1          8.46         12.91         2.90 o                         
   7   4  -1          8.46         10.30         2.76 o                         
   7   4  -1          8.46          6.67         2.47 o                         
   7   4  -1          8.46          9.72         2.61 o                         
   7   4  -1          8.46         10.44         2.61 o                         
   7   4  -1          8.46          7.11         2.47 o                         
   7   4  -1          8.46         11.89         2.61 o                         
   7   4  -1          8.46          8.85         2.76 o                         
   7   4  -1          8.46         11.89         2.61 o                         
   7   4  -1          8.46          9.28         2.47 o                         
  -7  -4   1          8.46          8.41         2.90 o                         
  -7  -4   1          8.46          8.99         2.61 o                         
  -7  -4   1          8.46          7.40         2.47 o                         
  -7  -4   1          8.46          8.56         2.47 o                         
  -7  -4   1          8.46          9.28         2.76 o                         
  -7  -4   1          8.46          7.40         2.47 o                         
  -7  -4   1          8.46          7.54         2.61 o                         
  -7  -4   1          8.46          5.95         2.61 o                         
  -7  -4   1          8.46          5.80         2.03 o                         
   6   4  -1        284.29        288.09        11.31 o                         
   6   4  -1        284.29        284.17        11.17 o                         
   6   4  -1        284.29        287.36        11.46 o                         
   6   4  -1        284.29        288.09        11.17 o                         
   6   4  -1        284.29        280.11        11.60 o                         
   6   4  -1        284.29        273.73        11.17 o                         
   6   4  -1        284.29        274.89        10.88 o                         
   6   4  -1        284.29        273.87        11.60 o                         
   6   4  -1        284.29        275.61        11.31 o                         
   6   4  -1        284.29        302.45        11.60 o                         
   6   4  -1        284.29        288.23        11.46 o                         
  -6  -4   1        284.29        282.87        11.46 o                         
  -6  -4   1        284.29        273.15        11.02 o                         
  -6  -4   1        284.29        289.68        11.75 o                         
  -6  -4   1        284.29        293.45        11.31 o                         
  -6  -4   1        284.29        277.21        11.17 o                         
  -6  -4   1        284.29        274.60        11.17 o                         
   5   4  -1          0.19          0.73         1.16 o                         
   5   4  -1          0.19          0.00         1.60 o                         
   5   4  -1          0.19         -0.15         1.45 o                         
   5   4  -1          0.19          0.15         1.31 o                         
   5   4  -1          0.19         -1.02         1.16 o                         
   5   4  -1          0.19          0.29         1.45 o                         
   5   4  -1          0.19         -0.15         1.45 o                         
   5   4  -1          0.19          1.02         1.31 o                         
   5   4  -1          0.19         -0.73         1.45 o                         
   5   4  -1          0.19          2.47         1.45 o                         
   5   4  -1          0.19          0.44         1.31 o                         
  -5  -4   1          0.19          1.16         1.60 o                         
  -5  -4   1          0.19          0.00         1.31 o                         
  -5  -4   1          0.19          0.87         1.45 o                         
  -5  -4   1          0.19          1.60         1.45 o                         
  -5  -4   1          0.19          0.29         1.16 o                         
   4   4  -1        123.14        129.10         6.24 o                         
   4   4  -1        123.14        141.58         6.24 o                         
   4   4  -1        123.14        136.21         6.38 o                         
   4   4  -1        123.14        145.49         6.09 o                         
   4   4  -1        123.14        140.71         5.66 o                         
   4   4  -1        123.14        135.63         5.95 o                         
   4   4  -1        123.14        138.68         6.53 o                         
   4   4  -1        123.14        155.21         5.95 o                         
   4   4  -1        123.14        138.24         5.80 o                         
  -4  -4   1        123.14        133.02         5.80 o                         
  -4  -4   1        123.14        150.14         6.53 o                         
  -4  -4   1        123.14        136.36         6.09 o                         
  -4  -4   1        123.14        136.65         6.24 o                         
   3   4  -1         13.65         20.89         2.03 o                         
   3   4  -1         13.65         16.68         2.32 o                         
   3   4  -1         13.65         12.33         2.03 o                         
   3   4  -1         13.65         20.89         2.61 o                         
   3   4  -1         13.65         15.09         2.18 o                         
   3   4  -1         13.65         15.52         2.18 o                         
   3   4  -1         13.65         16.10         1.60 o                         
   3   4  -1         13.65         18.42         2.18 o                         
  -3  -4   1         13.65         16.25         1.74 o                         
  -3  -4   1         13.65         16.54         2.32 o                         
  -3  -4   1         13.65         15.38         2.32 o                         
  -3  -4   1         13.65         12.62         2.03 o                         
   2   4  -1          0.28          0.58         1.31 o                         
   2   4  -1          0.28         -1.02         1.16 o                         
   2   4  -1          0.28         -0.58         1.16 o                         
   2   4  -1          0.28          0.15         1.02 o                         
   2   4  -1          0.28          0.44         1.31 o                         
   2   4  -1          0.28         -0.73         0.73 o                         
  -2  -4   1          0.28         -1.16         1.31 o                         
  -2  -4   1          0.28          1.02         1.31 o                         
  -2  -4   1          0.28          1.16         0.87 o                         
  -2  -4   1          0.28          1.16         1.31 o                         
  -2  -4   1          0.28          0.44         1.31 o                         
   1   4  -1          0.15          1.74         0.87 o                         
   1   4  -1          0.15         -0.87         1.02 o                         
   1   4  -1          0.15         -1.02         1.16 o                         
   1   4  -1          0.15          1.60         1.31 o                         
   1   4  -1          0.15         -1.02         1.16 o                         
   1   4  -1          0.15         -0.73         1.02 o                         
  -1  -4   1          0.15         -0.73         1.02 o                         
  -1  -4   1          0.15          0.87         1.31 o                         
  -1  -4   1          0.15         -0.29         1.31 o                         
  -1  -4   1          0.15         -0.44         1.16 o                         
   0   4  -1        449.50        453.31        14.51 o                         
   0   4  -1        449.50        444.03        15.09 o                         
   0   4  -1        449.50        442.72        14.65 o                         
   0   4  -1        449.50        431.12        14.51 o                         
   0   4  -1        449.50        445.77        14.36 o                         
   0   4  -1        449.50        444.17        14.51 o                         
   0  -4   1        449.50        439.38        14.51 o                         
   0  -4   1        449.50        472.60        14.94 o                         
   0  -4   1        449.50        451.28        14.22 o                         
   0  -4   1        449.50        445.33        14.65 o                         
   0  -4   1        449.50        424.88        14.65 o                         
  -1   4  -1         51.89         65.57         3.05 o                         
  -1   4  -1         51.89         63.68         3.63 o                         
  -1   4  -1         51.89         59.04         3.48 o                         
  -1   4  -1         51.89         60.78         3.48 o                         
  -1   4  -1         51.89         60.05         3.19 o                         
  -1   4  -1         51.89         54.69         3.92 o                         
   1  -4   1         51.89         61.65         3.63 o                         
   1  -4   1         51.89         57.44         3.77 o                         
   1  -4   1         51.89         63.68         3.19 o                         
   1  -4   1         51.89         58.89         3.34 o                         
   1  -4   1         51.89         62.38         3.19 o                         
   1  -4   1         51.89         62.38         3.48 o                         
  -2   4  -1         13.60         11.46         2.03 o                         
  -2   4  -1         13.60          8.12         1.60 o                         
  -2   4  -1         13.60          6.96         1.74 o                         
  -2   4  -1         13.60          6.24         1.74 o                         
  -2   4  -1         13.60          7.69         1.89 o                         
   2  -4   1         13.60          7.69         1.89 o                         
   2  -4   1         13.60          9.57         1.89 o                         
   2  -4   1         13.60          8.56         1.74 o                         
   2  -4   1         13.60          7.25         1.45 o                         
   2  -4   1         13.60          8.41         2.03 o                         
  -3   4  -1         43.66         41.49         3.63 o                         
  -3   4  -1         43.66         37.43         3.05 o                         
  -3   4  -1         43.66         32.49         3.48 o                         
  -3   4  -1         43.66         43.52         4.35 o                         
  -3   4  -1         43.66         35.83         2.90 o                         
   3  -4   1         43.66         40.33         2.61 o                         
   3  -4   1         43.66         37.14         3.19 o                         
   3  -4   1         43.66         39.31         3.92 o                         
   3  -4   1         43.66         34.38         3.19 o                         
   3  -4   1         43.66         46.85         4.21 o                         
  -4   4  -1          1.21          0.15         1.60 o                         
  -4   4  -1          1.21         -1.74         1.74 o                         
  -4   4  -1          1.21         -1.16         1.31 o                         
  -4   4  -1          1.21          0.87         1.74 o                         
  -4   4  -1          1.21          0.44         1.74 o                         
   4  -4   1          1.21         -1.02         1.74 o                         
   4  -4   1          1.21          1.02         1.45 o                         
   4  -4   1          1.21         -0.44         1.74 o                         
   4  -4   1          1.21          1.02         1.74 o                         
  -5   4  -1          2.01          0.58         2.03 o                         
  -5   4  -1          2.01         -1.31         1.74 o                         
  -5   4  -1          2.01         -1.16         2.32 o                         
  -5   4  -1          2.01          1.89         2.47 o                         
   5  -4   1          2.01          3.19         2.32 o                         
   5  -4   1          2.01          2.90         2.61 o                         
   5  -4   1          2.01         -1.02         2.32 o                         
   5  -4   1          2.01          1.74         1.89 o                         
  -6   4  -1          3.88          9.28         2.90 o                         
  -6   4  -1          3.88          2.32         2.47 o                         
  -6   4  -1          3.88          5.22         2.90 o                         
   6  -4   1          3.88          5.22         2.90 o                         
   6  -4   1          3.88          2.32         2.76 o                         
   6  -4   1          3.88          3.05         2.61 o                         
  -7   4  -1         13.73         14.22         3.92 o                         
  -7   4  -1         13.73         15.38         3.63 o                         
  -7   4  -1         13.73         15.23         4.06 o                         
   7  -4   1         13.73         18.86         4.50 o                         
   7  -4   1         13.73         16.39         4.21 o                         
   7  -4   1         13.73         14.65         3.92 o                         
  -8   4  -1          0.00          0.00         2.76 o                         
  -8   4  -1          0.00          1.89         2.90 o                         
  -8   4  -1          0.00         -0.15         2.76 o                         
   8  -4   1          0.00         -0.87         3.19 o                         
   8  -4   1          0.00          1.02         3.19 o                         
   8  -4   1          0.00         -0.58         2.76 o                         
   9   3  -1          0.10         -1.02         2.61 o                         
   9   3  -1          0.10         -2.61         2.61 o                         
   9   3  -1          0.10          1.74         2.90 o                         
  -9  -3   1          0.10         -1.74         2.76 o                         
  -9  -3   1          0.10         -0.73         2.32 o                         
  -9  -3   1          0.10         -2.32         2.61 o                         
   8   3  -1          1.58          5.22         2.76 o                         
   8   3  -1          1.58          3.05         2.61 o                         
   8   3  -1          1.58          3.92         2.76 o                         
   8   3  -1          1.58          2.90         2.47 o                         
  -8  -3   1          1.58          0.44         2.32 o                         
  -8  -3   1          1.58          0.44         2.18 o                         
  -8  -3   1          1.58          4.79         2.90 o                         
  -8  -3   1          1.58         -1.60         2.18 o                         
   7   3  -1        231.69        248.49        10.15 o                         
   7   3  -1        231.69        226.00        10.59 o                         
   7   3  -1        231.69        242.83        10.73 o                         
   7   3  -1        231.69        236.45        13.20 o                         
   7   3  -1        231.69        235.58        10.59 o                         
   7   3  -1        231.69        242.25        10.15 o                         
   7   3  -1        231.69        236.45        10.15 o                         
   7   3  -1        231.69        232.53        10.59 o                         
  -7  -3   1        231.69        235.58         9.86 o                         
  -7  -3   1        231.69        228.61        10.88 o                         
  -7  -3   1        231.69        242.39        10.44 o                         
  -7  -3   1        231.69        246.46        11.02 o                         
  -7  -3   1        231.69        231.80        10.59 o                         
  -7  -3   1        231.69        243.70        10.73 o                         
  -7  -3   1        231.69        240.94        10.01 o                         
   6   3  -1       1160.75       1149.30        37.14 o                         
   6   3  -1       1160.75       1159.17        36.99 o                         
   6   3  -1       1160.75       1177.15        37.57 o                         
   6   3  -1       1160.75       1223.28        36.99 o                         
   6   3  -1       1160.75       1172.80        36.55 o                         
   6   3  -1       1160.75       1143.65        36.99 o                         
   6   3  -1       1160.75       1141.76        36.84 o                         
   6   3  -1       1160.75       1165.69        37.14 o                         
   6   3  -1       1160.75       1137.41        36.70 o                         
   6   3  -1       1160.75       1145.53        36.70 o                         
   6   3  -1       1160.75       1118.55        36.99 o                         
  -6  -3   1       1160.75       1132.91        36.41 o                         
  -6  -3   1       1160.75       1169.03        36.84 o                         
  -6  -3   1       1160.75       1181.22        37.57 o                         
   5   3  -1        193.41        202.79         8.27 o                         
   5   3  -1        193.41        200.62         7.98 o                         
   5   3  -1        193.41        203.52         8.27 o                         
   5   3  -1        193.41        203.52         8.27 o                         
   5   3  -1        193.41        200.04         8.27 o                         
   5   3  -1        193.41        194.38         8.12 o                         
   5   3  -1        193.41        197.43         8.56 o                         
   5   3  -1        193.41        199.02         8.41 o                         
   5   3  -1        193.41        195.25         8.12 o                         
   5   3  -1        193.41        198.73         8.27 o                         
   5   3  -1        193.41        202.36         8.27 o                         
  -5  -3   1        193.41        204.68         8.12 o                         
  -5  -3   1        193.41        201.20         8.56 o                         
   4   3  -1          5.24          3.77         1.60 o                         
   4   3  -1          5.24          4.50         1.31 o                         
   4   3  -1          5.24          6.38         1.60 o                         
   4   3  -1          5.24          4.50         1.45 o                         
   4   3  -1          5.24          6.82         1.74 o                         
   4   3  -1          5.24          7.40         1.74 o                         
   4   3  -1          5.24          7.83         1.74 o                         
   4   3  -1          5.24          5.66         1.60 o                         
  -4  -3   1          5.24          5.66         1.60 o                         
  -4  -3   1          5.24          4.21         1.45 o                         
   3   3  -1        124.20        125.77         5.22 o                         
   3   3  -1        124.20        138.10         5.66 o                         
   3   3  -1        124.20        140.56         5.66 o                         
   3   3  -1        124.20        121.41         4.93 o                         
   3   3  -1        124.20        141.43         5.22 o                         
   3   3  -1        124.20        116.48         5.51 o                         
   3   3  -1        124.20        119.96         5.51 o                         
   3   3  -1        124.20        120.40         5.37 o                         
   3   3  -1        124.20        130.84         5.22 o                         
   3   3  -1        124.20        124.46         5.37 o                         
   3   3  -1        124.20        115.32         5.51 o                         
  -3  -3   1        124.20        137.52         5.51 o                         
  -3  -3   1        124.20        126.93         5.66 o                         
  -3  -3   1        124.20        123.88         5.37 o                         
  -3  -3   1        124.20        143.17         5.22 o                         
   2   3  -1         15.10         10.59         1.60 o                         
   2   3  -1         15.10         10.15         1.31 o                         
   2   3  -1         15.10         10.59         1.74 o                         
   2   3  -1         15.10         12.91         1.74 o                         
   2   3  -1         15.10         11.31         1.74 o                         
   2   3  -1         15.10         12.48         1.45 o                         
  -2  -3   1         15.10         10.30         1.60 o                         
  -2  -3   1         15.10         10.44         1.60 o                         
  -2  -3   1         15.10         10.30         1.74 o                         
   1   3  -1          2.08          1.16         0.87 o                         
   1   3  -1          2.08          0.15         0.87 o                         
   1   3  -1          2.08          2.03         1.02 o                         
   1   3  -1          2.08          1.45         1.02 o                         
   1   3  -1          2.08         -0.73         0.87 o                         
  -1  -3   1          2.08         -0.58         0.87 o                         
  -1  -3   1          2.08          1.60         1.02 o                         
  -1  -3   1          2.08          1.16         1.02 o                         
  -1  -3   1          2.08         -0.87         1.02 o                         
   0   3  -1        758.95        794.05        24.66 o                         
   0   3  -1        758.95        798.55        24.95 o                         
   0   3  -1        758.95        817.99        24.66 o                         
   0   3  -1        758.95        795.21        24.51 o                         
   0   3  -1        758.95        802.18        24.81 o                         
   0   3  -1        758.95        794.34        24.66 o                         
   0  -3   1        758.95        812.33        24.81 o                         
   0  -3   1        758.95        805.51        24.66 o                         
   0  -3   1        758.95        806.82        24.66 o                         
   0  -3   1        758.95        794.34        24.81 o                         
  -1   3  -1        224.71        210.19         7.83 o                         
  -1   3  -1        224.71        204.97         8.12 o                         
  -1   3  -1        224.71        220.49         7.69 o                         
  -1   3  -1        224.71        210.92         7.69 o                         
  -1   3  -1        224.71        221.36         7.54 o                         
   1  -3   1        224.71        216.43         7.40 o                         
   1  -3   1        224.71        212.51         7.69 o                         
   1  -3   1        224.71        212.80         7.98 o                         
   1  -3   1        224.71        219.62         7.69 o                         
   1  -3   1        224.71        218.46         7.40 o                         
  -2   3  -1        311.16        341.90        11.89 o                         
  -2   3  -1        311.16        330.73        11.60 o                         
  -2   3  -1        311.16        339.15        12.33 o                         
  -2   3  -1        311.16        345.39        11.31 o                         
   2  -3   1        311.16        335.23        11.60 o                         
   2  -3   1        311.16        336.54        10.88 o                         
   2  -3   1        311.16        325.08        11.75 o                         
   2  -3   1        311.16        336.39        11.02 o                         
   2  -3   1        311.16        330.15        12.04 o                         
   2  -3   1        311.16        351.19        11.75 o                         
  -3   3  -1        237.51        236.74         8.85 o                         
  -3   3  -1        237.51        230.21         9.28 o                         
  -3   3  -1        237.51        215.12         9.57 o                         
  -3   3  -1        237.51        239.93         8.41 o                         
   3  -3   1        237.51        248.49         9.57 o                         
   3  -3   1        237.51        239.64         7.83 o                         
   3  -3   1        237.51        224.12         9.14 o                         
   3  -3   1        237.51        223.25         8.70 o                         
   3  -3   1        237.51        225.71         9.28 o                         
   3  -3   1        237.51        242.83         8.12 o                         
  -4   3  -1         88.95         89.36         4.79 o                         
  -4   3  -1         88.95         84.28         5.08 o                         
  -4   3  -1         88.95         76.88         5.51 o                         
  -4   3  -1         88.95         87.62         4.35 o                         
  -4   3  -1         88.95         88.20         5.37 o                         
   4  -3   1         88.95         94.43         5.51 o                         
   4  -3   1         88.95         87.04         4.64 o                         
   4  -3   1         88.95         86.31         5.08 o                         
   4  -3   1         88.95         83.12         5.22 o                         
   4  -3   1         88.95         86.17         4.06 o                         
  -5   3  -1         47.38         35.54         4.35 o                         
  -5   3  -1         47.38         40.76         4.79 o                         
  -5   3  -1         47.38         51.93         4.50 o                         
  -5   3  -1         47.38         40.91         4.50 o                         
   5  -3   1         47.38         36.70         4.35 o                         
   5  -3   1         47.38         43.37         4.06 o                         
   5  -3   1         47.38         36.99         4.35 o                         
   5  -3   1         47.38         46.71         4.79 o                         
  -6   3  -1         71.85         61.51         5.95 o                         
  -6   3  -1         71.85         65.71         5.08 o                         
  -6   3  -1         71.85         78.62         6.38 o                         
  -6   3  -1         71.85         76.01         6.09 o                         
   6  -3   1         71.85         76.88         5.08 o                         
   6  -3   1         71.85         68.32         5.80 o                         
   6  -3   1         71.85         56.14         5.66 o                         
   6  -3   1         71.85         58.75         6.09 o                         
  -7   3  -1          9.96         12.04         3.34 o                         
  -7   3  -1          9.96          4.64         2.76 o                         
  -7   3  -1          9.96          7.25         2.90 o                         
   7  -3   1          9.96          4.35         3.05 o                         
   7  -3   1          9.96          7.69         3.34 o                         
   7  -3   1          9.96          7.54         3.05 o                         
  -8   3  -1          2.25          3.48         2.90 o                         
  -8   3  -1          2.25          1.02         2.90 o                         
  -8   3  -1          2.25          0.44         2.90 o                         
   8  -3   1          2.25          0.58         3.19 o                         
   8  -3   1          2.25          2.03         3.19 o                         
   8  -3   1          2.25         -1.02         3.05 o                         
   9   2  -1          1.96          3.92         3.05 o                         
   9   2  -1          1.96         -1.02         2.76 o                         
   9   2  -1          1.96          5.95         3.19 o                         
  -9  -2   1          1.96          3.77         2.76 o                         
  -9  -2   1          1.96          1.45         2.61 o                         
   8   2  -1          6.36         11.17         3.19 o                         
   8   2  -1          6.36          4.35         3.05 o                         
   8   2  -1          6.36          7.98         2.90 o                         
   8   2  -1          6.36          8.99         3.05 o                         
   8   2  -1          6.36         11.46         2.90 o                         
  -8  -2   1          6.36          8.56         3.19 o                         
  -8  -2   1          6.36          4.64         2.32 o                         
  -8  -2   1          6.36          9.72         3.48 o                         
  -8  -2   1          6.36          5.08         2.61 o                         
   7   2  -1          3.46         -0.29         1.89 o                         
   7   2  -1          3.46          4.06         2.18 o                         
   7   2  -1          3.46          1.45         1.89 o                         
   7   2  -1          3.46          1.02         1.89 o                         
   7   2  -1          3.46          3.05         2.03 o                         
   7   2  -1          3.46          1.02         2.03 o                         
  -7  -2   1          3.46          2.61         2.32 o                         
  -7  -2   1          3.46          4.64         1.89 o                         
  -7  -2   1          3.46          2.61         2.18 o                         
  -7  -2   1          3.46          3.34         2.47 o                         
   6   2  -1        239.92        241.96         9.43 o                         
   6   2  -1        239.92        241.81        10.15 o                         
   6   2  -1        239.92        223.68         9.86 o                         
   6   2  -1        239.92        230.06         9.28 o                         
   6   2  -1        239.92        235.00         9.57 o                         
   6   2  -1        239.92        217.44         9.86 o                         
   6   2  -1        239.92        228.90         9.86 o                         
   6   2  -1        239.92        239.35         9.57 o                         
  -6  -2   1        239.92        233.84         9.43 o                         
  -6  -2   1        239.92        236.74         9.43 o                         
  -6  -2   1        239.92        246.02         9.43 o                         
  -6  -2   1        239.92        240.22        10.44 o                         
  -6  -2   1        239.92        241.52         9.57 o                         
  -6  -2   1        239.92        237.03        10.01 o                         
   5   2  -1        128.38        125.33         5.95 o                         
   5   2  -1        128.38        126.64         5.80 o                         
   5   2  -1        128.38        123.45         5.66 o                         
   5   2  -1        128.38        112.28         6.09 o                         
   5   2  -1        128.38        120.83         5.66 o                         
   5   2  -1        128.38        123.45         5.80 o                         
   5   2  -1        128.38        119.24         5.95 o                         
   5   2  -1        128.38        123.30         5.66 o                         
   5   2  -1        128.38        133.60         6.09 o                         
   5   2  -1        128.38        120.11         5.66 o                         
   5   2  -1        128.38        122.87         5.95 o                         
  -5  -2   1        128.38        128.96         5.66 o                         
  -5  -2   1        128.38        124.75         5.80 o                         
  -5  -2   1        128.38        121.85         6.24 o                         
  -5  -2   1        128.38        120.25         5.51 o                         
   4   2  -1         40.68         40.04         2.90 o                         
   4   2  -1         40.68         35.68         2.90 o                         
   4   2  -1         40.68         36.12         2.76 o                         
   4   2  -1         40.68         45.55         3.05 o                         
   4   2  -1         40.68         37.14         3.05 o                         
   4   2  -1         40.68         41.92         2.76 o                         
   4   2  -1         40.68         38.01         2.76 o                         
   4   2  -1         40.68         41.34         2.90 o                         
   4   2  -1         40.68         36.26         2.90 o                         
   4   2  -1         40.68         39.46         2.76 o                         
   4   2  -1         40.68         43.08         2.90 o                         
  -4  -2   1         40.68         37.28         2.90 o                         
  -4  -2   1         40.68         44.53         2.90 o                         
   3   2  -1        295.87        314.20        11.17 o                         
   3   2  -1        295.87        331.75        11.02 o                         
   3   2  -1        295.87        327.98        11.17 o                         
   3   2  -1        295.87        320.87        10.88 o                         
   3   2  -1        295.87        319.86        11.17 o                         
   3   2  -1        295.87        336.97        11.02 o                         
   3   2  -1        295.87        335.38        11.17 o                         
   3   2  -1        295.87        333.93        11.02 o                         
   3   2  -1        295.87        321.16        11.02 o                         
   3   2  -1        295.87        321.31        11.17 o                         
   3   2  -1        295.87        343.06        11.02 o                         
  -3  -2   1        295.87        317.68        11.17 o                         
  -3  -2   1        295.87        322.03        11.17 o                         
   2   2  -1       1655.62       1660.78        49.47 o                         
   2   2  -1       1655.62       1646.13        49.76 o                         
   2   2  -1       1655.62       1621.32        49.61 o                         
   2   2  -1       1655.62       1667.60        49.47 o                         
   2   2  -1       1655.62       1666.58        49.61 o                         
   2   2  -1       1655.62       1662.09        49.47 o                         
   2   2  -1       1655.62       1660.06        49.76 o                         
   2   2  -1       1655.62       1643.52        49.47 o                         
   2   2  -1       1655.62       1706.76        49.76 o                         
  -2  -2   1       1655.62       1660.93        49.47 o                         
  -2  -2   1       1655.62       1583.75        49.61 o                         
  -2  -2   1       1655.62       1689.65        49.47 o                         
  -2  -2   1       1655.62       1644.10        49.47 o                         
   1   2  -1       6626.47       6127.58       183.64 o                         
   1   2  -1       6626.47       6129.18       183.79 o                         
   1   2  -1       6626.47       6096.54       185.97 o                         
   1   2  -1       6626.47       6182.56       183.79 o                         
   1   2  -1       6626.47       6223.18       183.79 o                         
   1   2  -1       6626.47       6137.74       183.79 o                         
   1   2  -1       6626.47       6566.24       183.79 o                         
  -1  -2   1       6626.47       6222.02       183.64 o                         
  -1  -2   1       6626.47       6373.31       184.66 o                         
  -1  -2   1       6626.47       6139.77       183.79 o                         
  -1  -2   1       6626.47       6265.83       183.79 o                         
  -1  -2   1       6626.47       6537.96       183.79 o                         
   0   2  -1        239.48        236.16         7.98 o                         
   0   2  -1        239.48        235.58         7.69 o                         
   0   2  -1        239.48        233.40         8.12 o                         
   0   2  -1        239.48        241.38         7.83 o                         
   0  -2   1        239.48        239.20         7.98 o                         
   0  -2   1        239.48        231.22         8.12 o                         
   0  -2   1        239.48        234.85         7.83 o                         
   0  -2   1        239.48        229.77         7.69 o                         
  -1   2  -1         41.88         41.78         2.61 o                         
  -1   2  -1         41.88         40.47         2.18 o                         
  -1   2  -1         41.88         40.18         2.47 o                         
  -1   2  -1         41.88         41.78         2.18 o                         
  -1   2  -1         41.88         40.18         2.03 o                         
  -1   2  -1         41.88         37.14         2.18 o                         
   1  -2   1         41.88         40.62         2.03 o                         
   1  -2   1         41.88         40.33         2.18 o                         
   1  -2   1         41.88         42.21         2.47 o                         
   1  -2   1         41.88         43.66         2.32 o                         
  -2   2  -1         25.75         35.25         2.90 o                         
  -2   2  -1         25.75         20.16         2.03 o                         
  -2   2  -1         25.75         20.74         1.74 o                         
  -2   2  -1         25.75         20.74         1.45 o                         
  -2   2  -1         25.75         20.45         2.18 o                         
   2  -2   1         25.75         16.83         2.03 o                         
   2  -2   1         25.75         26.98         2.03 o                         
   2  -2   1         25.75         23.93         1.60 o                         
   2  -2   1         25.75         16.10         1.89 o                         
   2  -2   1         25.75         21.18         2.18 o                         
  -3   2  -1         23.59         21.76         2.76 o                         
  -3   2  -1         23.59         27.27         2.61 o                         
  -3   2  -1         23.59         20.74         2.61 o                         
  -3   2  -1         23.59         26.11         2.03 o                         
  -3   2  -1         23.59         22.92         1.74 o                         
   3  -2   1         23.59         24.08         2.90 o                         
   3  -2   1         23.59         27.27         3.05 o                         
   3  -2   1         23.59         24.37         1.89 o                         
   3  -2   1         23.59         29.30         1.89 o                         
   3  -2   1         23.59         28.58         3.05 o                         
   3  -2   1         23.59         30.61         2.76 o                         
  -4   2  -1         41.14         67.45         4.50 o                         
  -4   2  -1         41.14         49.03         3.92 o                         
  -4   2  -1         41.14         57.01         3.05 o                         
  -4   2  -1         41.14         38.44         3.05 o                         
   4  -2   1         41.14         40.76         4.06 o                         
   4  -2   1         41.14         53.53         2.76 o                         
   4  -2   1         41.14         45.98         3.77 o                         
   4  -2   1         41.14         62.52         4.21 o                         
   4  -2   1         41.14         61.51         3.63 o                         
  -5   2  -1         31.63         31.48         3.34 o                         
  -5   2  -1         31.63         31.33         3.92 o                         
  -5   2  -1         31.63         33.94         3.92 o                         
  -5   2  -1         31.63         28.14         3.63 o                         
   5  -2   1         31.63         30.46         3.63 o                         
   5  -2   1         31.63         32.78         4.06 o                         
   5  -2   1         31.63         29.74         3.77 o                         
   5  -2   1         31.63         29.30         3.05 o                         
  -6   2  -1          0.36          1.02         2.32 o                         
  -6   2  -1          0.36          0.73         2.18 o                         
  -6   2  -1          0.36          3.63         2.47 o                         
   6  -2   1          0.36          1.02         2.18 o                         
   6  -2   1          0.36          1.16         2.47 o                         
   6  -2   1          0.36         -1.02         1.74 o                         
   6  -2   1          0.36         -0.87         2.18 o                         
  -7   2  -1          3.86          1.16         2.61 o                         
  -7   2  -1          3.86          3.19         2.61 o                         
  -7   2  -1          3.86          1.31         2.18 o                         
   7  -2   1          3.86          8.99         3.34 o                         
   7  -2   1          3.86          6.09         3.05 o                         
   7  -2   1          3.86          0.00         2.61 o                         
  -8   2  -1         16.05         15.67         4.06 o                         
  -8   2  -1         16.05         17.41         4.06 o                         
  -8   2  -1         16.05         15.38         3.92 o                         
   8  -2   1         16.05         13.06         3.92 o                         
   8  -2   1         16.05         14.94         4.06 o                         
   8  -2   1         16.05         17.99         4.21 o                         
   9   1  -1          2.06         -1.60         2.61 o                         
   9   1  -1          2.06         -1.16         2.90 o                         
   9   1  -1          2.06          4.06         3.63 o                         
   9   1  -1          2.06          1.02         3.77 o                         
  -9  -1   1          2.06          2.03         3.34 o                         
  -9  -1   1          2.06          1.31         3.05 o                         
   8   1  -1         10.75         20.31         4.21 o                         
   8   1  -1         10.75         14.22         3.48 o                         
   8   1  -1         10.75         15.67         4.06 o                         
   8   1  -1         10.75          7.11         3.19 o                         
  -8  -1   1         10.75         12.04         3.48 o                         
  -8  -1   1         10.75         10.88         4.06 o                         
  -8  -1   1         10.75         11.89         3.05 o                         
  -8  -1   1         10.75         15.52         3.77 o                         
   7   1  -1        132.40        123.16         7.54 o                         
   7   1  -1        132.40        129.68         7.69 o                         
   7   1  -1        132.40        125.04         6.82 o                         
   7   1  -1        132.40        144.33         7.98 o                         
   7   1  -1        132.40        135.20         7.54 o                         
  -7  -1   1        132.40        126.49         7.54 o                         
  -7  -1   1        132.40        144.62         8.12 o                         
  -7  -1   1        132.40        124.61         6.82 o                         
   6   1  -1         46.98         48.59         4.50 o                         
   6   1  -1         46.98         45.40         4.21 o                         
   6   1  -1         46.98         43.66         4.64 o                         
   6   1  -1         46.98         52.95         5.08 o                         
   6   1  -1         46.98         47.43         3.63 o                         
   6   1  -1         46.98         48.16         4.79 o                         
   6   1  -1         46.98         43.66         3.48 o                         
  -6  -1   1         46.98         53.09         4.50 o                         
  -6  -1   1         46.98         41.63         3.48 o                         
  -6  -1   1         46.98         50.19         5.08 o                         
  -6  -1   1         46.98         50.63         3.63 o                         
  -6  -1   1         46.98         49.61         4.35 o                         
   5   1  -1         16.73          9.28         2.18 o                         
   5   1  -1         16.73         12.91         2.32 o                         
   5   1  -1         16.73         10.01         1.89 o                         
   5   1  -1         16.73         12.33         1.89 o                         
   5   1  -1         16.73         15.52         2.47 o                         
   5   1  -1         16.73         14.36         2.18 o                         
   5   1  -1         16.73         12.33         2.32 o                         
   5   1  -1         16.73         11.89         2.03 o                         
   5   1  -1         16.73         14.36         2.18 o                         
   5   1  -1         16.73         16.25         2.03 o                         
  -5  -1   1         16.73         20.60         2.90 o                         
  -5  -1   1         16.73          8.70         2.03 o                         
  -5  -1   1         16.73         11.02         1.89 o                         
  -5  -1   1         16.73         10.59         1.89 o                         
  -5  -1   1         16.73         14.07         2.18 o                         
   4   1  -1         46.79         42.07         2.76 o                         
   4   1  -1         46.79         40.76         3.05 o                         
   4   1  -1         46.79         40.18         2.76 o                         
   4   1  -1         46.79         38.01         2.76 o                         
   4   1  -1         46.79         39.75         3.05 o                         
   4   1  -1         46.79         44.82         2.90 o                         
   4   1  -1         46.79         39.17         3.05 o                         
   4   1  -1         46.79         43.66         2.76 o                         
   4   1  -1         46.79         38.59         2.61 o                         
   4   1  -1         46.79         41.92         3.05 o                         
  -4  -1   1         46.79         46.56         2.76 o                         
  -4  -1   1         46.79         39.75         2.76 o                         
  -4  -1   1         46.79         34.81         2.61 o                         
  -4  -1   1         46.79         41.49         3.19 o                         
   3   1  -1        373.83        411.82        13.78 o                         
   3   1  -1        373.83        406.02        13.64 o                         
   3   1  -1        373.83        414.58        13.35 o                         
   3   1  -1        373.83        419.51        13.35 o                         
   3   1  -1        373.83        421.69        13.49 o                         
   3   1  -1        373.83        399.20        13.49 o                         
   3   1  -1        373.83        413.42        13.64 o                         
   3   1  -1        373.83        417.92        13.49 o                         
   3   1  -1        373.83        420.96        13.49 o                         
   3   1  -1        373.83        407.33        13.78 o                         
   3   1  -1        373.83        414.14        13.78 o                         
  -3  -1   1        373.83        423.14        13.78 o                         
   2   1  -1         13.02         16.54         1.60 o                         
   2   1  -1         13.02         14.22         1.45 o                         
   2   1  -1         13.02         13.49         1.60 o                         
   2   1  -1         13.02         14.65         1.45 o                         
   2   1  -1         13.02         11.75         1.45 o                         
   2   1  -1         13.02         13.06         1.45 o                         
   2   1  -1         13.02         10.30         1.31 o                         
   2   1  -1         13.02         13.93         1.45 o                         
   2   1  -1         13.02         14.80         1.60 o                         
   2   1  -1         13.02         12.62         1.45 o                         
   2   1  -1         13.02         11.89         1.31 o                         
  -2  -1   1         13.02         14.80         1.45 o                         
  -2  -1   1         13.02         13.35         1.31 o                         
  -2  -1   1         13.02         15.67         1.45 o                         
   1   1  -1        313.14        256.03         8.41 o                         
   1   1  -1        313.14        231.37         8.56 o                         
  -1  -1   1        313.14        299.84         8.85 o                         
  -1  -1   1        313.14        296.36         8.56 o                         
  -1  -1   1        313.14        280.11         8.70 o                         
  -1   1  -1         14.95         13.06         1.45 o                         
  -1   1  -1         14.95         13.49         1.45 o                         
  -1   1  -1         14.95         12.91         0.87 o                         
   1  -1   1         14.95         14.36         1.45 o                         
   1  -1   1         14.95         12.62         0.87 o                         
   1  -1   1         14.95         11.17         1.45 o                         
  -2   1  -1        199.57        218.02         6.82 o                         
  -2   1  -1        199.57        211.06         7.25 o                         
  -2   1  -1        199.57        211.93         7.83 o                         
  -2   1  -1        199.57        211.06         7.69 o                         
   2  -1   1        199.57        215.99         7.40 o                         
   2  -1   1        199.57        205.69         7.69 o                         
   2  -1   1        199.57        207.00         6.82 o                         
   2  -1   1        199.57        213.53         7.69 o                         
   2  -1   1        199.57        221.80         7.69 o                         
  -3   1  -1       2865.28       2908.29        91.97 o                         
  -3   1  -1       2865.28       3082.07        91.39 o                         
  -3   1  -1       2865.28       3201.16        91.10 o                         
  -3   1  -1       2865.28       3081.34        92.40 o                         
  -3   1  -1       2865.28       3196.38        90.81 o                         
   3  -1   1       2865.28       3022.60        91.97 o                         
   3  -1   1       2865.28       2914.24        91.97 o                         
   3  -1   1       2865.28       2981.25        91.97 o                         
   3  -1   1       2865.28       3013.60        92.11 o                         
   3  -1   1       2865.28       3208.13        90.81 o                         
   3  -1   1       2865.28       3221.47        91.10 o                         
   3  -1   1       2865.28       3075.54        91.53 o                         
  -4   1  -1        422.38        475.79        16.39 o                         
  -4   1  -1        422.38        479.57        15.09 o                         
  -4   1  -1        422.38        471.59        15.67 o                         
  -4   1  -1        422.38        454.03        16.68 o                         
   4  -1   1        422.38        468.40        16.39 o                         
   4  -1   1        422.38        487.83        15.09 o                         
   4  -1   1        422.38        480.44        16.39 o                         
   4  -1   1        422.38        477.97        14.94 o                         
   4  -1   1        422.38        457.23        16.39 o                         
   4  -1   1        422.38        451.13        16.25 o                         
   4  -1   1        422.38        449.10        15.67 o                         
  -5   1  -1          6.53          6.53         2.18 o                         
  -5   1  -1          6.53          7.25         2.32 o                         
  -5   1  -1          6.53          9.57         1.60 o                         
  -5   1  -1          6.53          8.41         1.89 o                         
  -5   1  -1          6.53          6.67         2.18 o                         
   5  -1   1          6.53          7.11         2.32 o                         
   5  -1   1          6.53          9.57         2.18 o                         
   5  -1   1          6.53          7.98         2.32 o                         
   5  -1   1          6.53          8.85         2.61 o                         
   5  -1   1          6.53          7.40         2.32 o                         
  -6   1  -1         88.39         92.11         5.22 o                         
  -6   1  -1         88.39         79.35         5.95 o                         
  -6   1  -1         88.39         79.20         6.24 o                         
  -6   1  -1         88.39         89.07         5.95 o                         
   6  -1   1         88.39         85.87         6.09 o                         
   6  -1   1         88.39         99.08         6.09 o                         
   6  -1   1         88.39         84.71         6.09 o                         
   6  -1   1         88.39         96.61         5.37 o                         
  -7   1  -1          0.09         -0.15         2.03 o                         
  -7   1  -1          0.09         -1.74         2.18 o                         
  -7   1  -1          0.09          1.31         2.03 o                         
  -7   1  -1          0.09         -2.47         2.47 o                         
   7  -1   1          0.09          7.11         3.05 o                         
   7  -1   1          0.09          0.00         2.18 o                         
   7  -1   1          0.09          2.90         2.61 o                         
   7  -1   1          0.09          0.15         2.03 o                         
  -8   1  -1         14.10         16.68         3.92 o                         
  -8   1  -1         14.10         12.18         3.19 o                         
  -8   1  -1         14.10         15.38         4.21 o                         
   8  -1   1         14.10         22.48         4.64 o                         
   8  -1   1         14.10         12.62         3.77 o                         
   8  -1   1         14.10         22.19         4.50 o                         
  -9   1  -1          0.08         -0.73         2.90 o                         
  -9   1  -1          0.08         -0.15         2.61 o                         
   9  -1   1          0.08          3.48         3.34 o                         
   9  -1   1          0.08         -2.18         2.61 o                         
   9  -1   1          0.08         -2.61         2.61 o                         
   9   0  -1          4.80          4.64         3.34 o                         
   9   0  -1          4.80          3.48         3.48 o                         
   9   0  -1          4.80          9.57         4.06 o                         
   9   0  -1          4.80          4.50         3.19 o                         
  -9   0   1          4.80          5.80         3.63 o                         
  -9   0   1          4.80          7.69         3.63 o                         
  -9   0   1          4.80          5.51         3.48 o                         
   8   0  -1          1.90          0.87         2.90 o                         
   8   0  -1          1.90          2.47         2.61 o                         
   8   0  -1          1.90          8.41         3.34 o                         
   8   0  -1          1.90          5.08         3.19 o                         
  -8   0   1          1.90          3.19         2.90 o                         
  -8   0   1          1.90          7.54         3.19 o                         
  -8   0   1          1.90         -0.44         2.32 o                         
   7   0  -1         84.64         80.22         5.95 o                         
   7   0  -1         84.64         93.85         6.53 o                         
   7   0  -1         84.64         75.29         5.95 o                         
   7   0  -1         84.64         93.56         6.53 o                         
  -7   0   1         84.64         89.07         6.67 o                         
  -7   0   1         84.64         84.57         5.51 o                         
   6   0  -1          8.29         11.46         2.76 o                         
   6   0  -1          8.29          8.85         2.61 o                         
   6   0  -1          8.29          9.72         2.61 o                         
   6   0  -1          8.29         14.36         3.05 o                         
   6   0  -1          8.29         12.91         2.32 o                         
  -6   0   1          8.29         10.44         2.03 o                         
  -6   0   1          8.29          7.11         2.47 o                         
  -6   0   1          8.29         12.04         2.76 o                         
  -6   0   1          8.29         10.59         2.32 o                         
   5   0  -1          8.63         11.46         2.18 o                         
   5   0  -1          8.63         12.04         2.32 o                         
   5   0  -1          8.63         11.31         2.61 o                         
   5   0  -1          8.63         13.49         2.03 o                         
   5   0  -1          8.63         14.36         2.61 o                         
   5   0  -1          8.63          9.72         2.18 o                         
   5   0  -1          8.63         13.35         1.89 o                         
   5   0  -1          8.63         12.33         2.03 o                         
  -5   0   1          8.63          8.41         2.18 o                         
  -5   0   1          8.63         10.73         2.03 o                         
  -5   0   1          8.63         11.02         2.32 o                         
  -5   0   1          8.63         10.59         1.89 o                         
  -5   0   1          8.63         13.93         1.89 o                         
   4   0  -1        156.12        125.33         6.24 o                         
   4   0  -1        156.12        140.56         5.80 o                         
   4   0  -1        156.12        136.21         6.24 o                         
   4   0  -1        156.12        143.17         5.80 o                         
   4   0  -1        156.12        153.18         5.51 o                         
   4   0  -1        156.12        146.51         5.66 o                         
   4   0  -1        156.12        130.55         5.80 o                         
   4   0  -1        156.12        134.18         6.38 o                         
   4   0  -1        156.12        143.90         6.38 o                         
  -4   0   1        156.12        148.69         6.53 o                         
  -4   0   1        156.12        137.95         5.95 o                         
  -4   0   1        156.12        140.42         5.80 o                         
  -4   0   1        156.12        149.56         5.51 o                         
  -4   0   1        156.12        122.87         6.24 o                         
   3   0  -1         80.51         81.67         3.34 o                         
   3   0  -1         80.51         81.52         4.06 o                         
   3   0  -1         80.51         83.99         3.92 o                         
   3   0  -1         80.51         74.56         3.92 o                         
   3   0  -1         80.51         80.07         3.63 o                         
   3   0  -1         80.51         72.24         3.34 o                         
   3   0  -1         80.51         73.54         3.63 o                         
   3   0  -1         80.51         82.68         3.63 o                         
   3   0  -1         80.51         66.44         3.92 o                         
  -3   0   1         80.51         76.74         4.06 o                         
  -3   0   1         80.51         74.85         3.34 o                         
  -3   0   1         80.51         80.94         3.63 o                         
  -3   0   1         80.51         71.95         3.63 o                         
   2   0  -1        134.33        130.70         4.93 o                         
   2   0  -1        134.33        131.71         4.79 o                         
   2   0  -1        134.33        135.05         4.79 o                         
   2   0  -1        134.33        133.89         4.79 o                         
   2   0  -1        134.33        120.98         4.93 o                         
   2   0  -1        134.33        127.22         4.93 o                         
   2   0  -1        134.33        131.13         5.08 o                         
   2   0  -1        134.33        125.48         5.08 o                         
  -2   0   1        134.33        123.88         4.64 o                         
  -2   0   1        134.33        134.61         5.08 o                         
  -2   0   1        134.33        132.29         4.93 o                         
  -2   0   1        134.33        126.49         4.79 o                         
  -2   0   1        134.33        137.08         4.93 o                         
   1   0  -1        237.01        250.08         7.25 o                         
  -1   0   1        237.01        193.65         7.11 o                         
  -1   0   1        237.01        244.28         7.25 o                         
  -1   0  -1        245.85        222.81         7.40 o                         
  -1   0  -1        245.85        227.60         6.67 o                         
  -1   0  -1        245.85        218.75         6.67 o                         
   1   0   1        245.85        230.64         7.40 o                         
  -2   0  -1        306.12        266.33         8.85 o                         
  -2   0  -1        306.12        276.34         9.43 o                         
  -2   0  -1        306.12        286.93         9.28 o                         
  -2   0  -1        306.12        283.01         8.56 o                         
  -2   0  -1        306.12        271.41         9.14 o                         
   2   0   1        306.12        286.20         9.28 o                         
   2   0   1        306.12        272.86         9.14 o                         
   2   0   1        306.12        271.26         9.28 o                         
   2   0   1        306.12        268.79         9.28 o                         
   2   0   1        306.12        275.90         9.43 o                         
   2   0   1        306.12        273.58         9.14 o                         
   2   0   1        306.12        269.95         8.56 o                         
  -3   0  -1        370.43        374.25        11.75 o                         
  -3   0  -1        370.43        346.55        12.77 o                         
  -3   0  -1        370.43        389.19        12.18 o                         
  -3   0  -1        370.43        356.56        12.62 o                         
  -3   0  -1        370.43        390.21        11.75 o                         
   3   0   1        370.43        377.88        12.91 o                         
   3   0   1        370.43        368.16        12.04 o                         
   3   0   1        370.43        376.14        12.33 o                         
   3   0   1        370.43        373.24        11.75 o                         
   3   0   1        370.43        364.39        12.77 o                         
   3   0   1        370.43        379.47        12.77 o                         
   3   0   1        370.43        364.97        12.62 o                         
  -4   0  -1        340.37        380.78        13.78 o                         
  -4   0  -1        340.37        371.50        12.48 o                         
  -4   0  -1        340.37        354.81        13.06 o                         
  -4   0  -1        340.37        380.05        12.18 o                         
   4   0   1        340.37        356.41        12.77 o                         
   4   0   1        340.37        371.79        13.35 o                         
   4   0   1        340.37        358.73        13.20 o                         
   4   0   1        340.37        389.19        12.48 o                         
   4   0   1        340.37        363.08        13.20 o                         
   4   0   1        340.37        359.02        13.20 o                         
   4   0   1        340.37        386.00        12.04 o                         
   4   0   1        340.37        374.69        11.89 o                         
  -5   0  -1          0.00         -0.73         1.45 o                         
  -5   0  -1          0.00          0.15         1.31 o                         
  -5   0  -1          0.00          2.76         1.31 o                         
  -5   0  -1          0.00         -0.29         1.31 o                         
   5   0   1          0.00          3.19         1.60 o                         
   5   0   1          0.00          1.45         1.45 o                         
   5   0   1          0.00          0.58         1.02 o                         
   5   0   1          0.00          0.58         1.60 o                         
   5   0   1          0.00         -0.29         1.45 o                         
   5   0   1          0.00          1.74         1.16 o                         
   5   0   1          0.00         -0.15         1.45 o                         
  -6   0  -1         26.63         31.91         4.35 o                         
  -6   0  -1         26.63         36.12         4.21 o                         
  -6   0  -1         26.63         30.75         3.34 o                         
  -6   0  -1         26.63         36.99         4.21 o                         
   6   0   1         26.63         39.31         4.35 o                         
   6   0   1         26.63         33.65         4.21 o                         
   6   0   1         26.63         31.62         4.06 o                         
   6   0   1         26.63         33.51         3.92 o                         
   6   0   1         26.63         36.55         3.92 o                         
  -7   0  -1         11.51         15.96         2.90 o                         
  -7   0  -1         11.51          8.41         3.05 o                         
  -7   0  -1         11.51         16.25         3.34 o                         
  -7   0  -1         11.51         19.87         3.77 o                         
   7   0   1         11.51         16.39         3.48 o                         
   7   0   1         11.51         16.68         3.05 o                         
   7   0   1         11.51         12.48         3.19 o                         
   7   0   1         11.51         17.12         3.63 o                         
  -8   0  -1          4.58          2.90         3.19 o                         
  -8   0  -1          4.58          6.53         3.05 o                         
   8   0   1          4.58          2.03         2.61 o                         
  -9   0  -1          1.99          4.64         3.05 o                         
  -9   0  -1          1.99          1.74         3.63 o                         
   9   0   1          1.99          3.34         3.34 o                         
   9   0   1          1.99          5.08         3.48 o                         
   9   0   1          1.99          3.34         3.19 o                         
   9  -1  -1          0.30          4.50         3.34 o                         
   9  -1  -1          0.30          3.34         3.34 o                         
   9  -1  -1          0.30         -2.76         2.76 o                         
  -9   1   1          0.30         -1.45         3.05 o                         
  -9   1   1          0.30          0.73         2.90 o                         
  -9   1   1          0.30          0.15         2.61 o                         
   8  -1  -1          6.46         10.15         3.63 o                         
   8  -1  -1          6.46          7.40         3.48 o                         
   8  -1  -1          6.46          6.82         3.48 o                         
   8  -1  -1          6.46          8.70         3.19 o                         
  -8   1   1          6.46          2.03         3.05 o                         
  -8   1   1          6.46          7.40         3.34 o                         
  -8   1   1          6.46          8.27         3.05 o                         
   7  -1  -1          3.69          2.90         2.61 o                         
   7  -1  -1          3.69          3.92         2.61 o                         
   7  -1  -1          3.69          6.09         2.61 o                         
   7  -1  -1          3.69          5.80         2.90 o                         
  -7   1   1          3.69          1.02         2.03 o                         
  -7   1   1          3.69          0.58         2.61 o                         
  -7   1   1          3.69          3.48         2.61 o                         
   6  -1  -1          1.96         -0.29         1.74 o                         
   6  -1  -1          1.96          1.74         1.89 o                         
   6  -1  -1          1.96          1.31         2.32 o                         
   6  -1  -1          1.96          0.87         2.03 o                         
  -6   1   1          1.96          2.90         1.74 o                         
  -6   1   1          1.96          0.87         2.03 o                         
  -6   1   1          1.96         -0.29         1.31 o                         
  -6   1   1          1.96          3.19         2.32 o                         
   5  -1  -1         14.78         18.28         3.19 o                         
   5  -1  -1         14.78         20.45         2.32 o                         
   5  -1  -1         14.78         22.19         2.47 o                         
   5  -1  -1         14.78         16.25         2.76 o                         
   5  -1  -1         14.78         17.26         2.90 o                         
   5  -1  -1         14.78         12.91         2.61 o                         
  -5   1   1         14.78         18.28         3.19 o                         
  -5   1   1         14.78         20.02         3.05 o                         
  -5   1   1         14.78         17.55         2.32 o                         
  -5   1   1         14.78         12.62         2.32 o                         
   4  -1  -1          9.02          5.80         1.89 o                         
   4  -1  -1          9.02         10.01         2.18 o                         
   4  -1  -1          9.02          7.25         1.45 o                         
   4  -1  -1          9.02          4.64         1.89 o                         
   4  -1  -1          9.02         10.59         1.31 o                         
   4  -1  -1          9.02          7.98         1.45 o                         
   4  -1  -1          9.02          9.72         2.18 o                         
  -4   1   1          9.02          9.14         1.89 o                         
  -4   1   1          9.02          8.70         2.18 o                         
  -4   1   1          9.02         10.15         1.45 o                         
  -4   1   1          9.02          9.72         1.60 o                         
  -4   1   1          9.02          7.11         1.89 o                         
   3  -1  -1        110.66        116.05         5.08 o                         
   3  -1  -1        110.66        116.19         4.50 o                         
   3  -1  -1        110.66        105.89         5.22 o                         
   3  -1  -1        110.66        112.28         5.22 o                         
   3  -1  -1        110.66        111.12         4.64 o                         
   3  -1  -1        110.66        108.50         5.22 o                         
  -3   1   1        110.66        117.35         4.93 o                         
  -3   1   1        110.66        117.21         4.79 o                         
  -3   1   1        110.66        109.66         5.37 o                         
  -3   1   1        110.66        102.85         4.64 o                         
  -3   1   1        110.66        103.43         5.22 o                         
   2  -1  -1         84.99         66.58         3.34 o                         
   2  -1  -1         84.99         72.96         3.05 o                         
   2  -1  -1         84.99         69.05         3.34 o                         
   2  -1  -1         84.99         71.51         3.19 o                         
   2  -1  -1         84.99         69.34         3.34 o                         
   2  -1  -1         84.99         67.02         3.34 o                         
  -2   1   1         84.99         66.58         3.19 o                         
  -2   1   1         84.99         75.00         3.48 o                         
  -2   1   1         84.99         66.44         2.90 o                         
  -2   1   1         84.99         70.79         3.05 o                         
  -2   1   1         84.99         69.92         3.48 o                         
   1  -1  -1       2679.55       2632.24        77.75 o                         
   1  -1  -1       2679.55       2585.82        77.90 o                         
  -1   1   1       2679.55       2688.81        77.90 o                         
  -1   1   1       2679.55       2626.29        77.75 o                         
  -1  -1  -1        239.25        215.85         7.11 o                         
  -1  -1  -1        239.25        207.00         6.82 o                         
   1   1   1        239.25        229.34         6.96 o                         
  -2  -1  -1         29.50         27.71         1.60 o                         
  -2  -1  -1         29.50         27.56         2.18 o                         
  -2  -1  -1         29.50         22.48         1.60 o                         
  -2  -1  -1         29.50         25.68         1.45 o                         
  -2  -1  -1         29.50         21.90         1.74 o                         
   2   1   1         29.50         23.50         1.89 o                         
   2   1   1         29.50         23.79         1.74 o                         
   2   1   1         29.50         25.39         1.60 o                         
   2   1   1         29.50         23.06         1.60 o                         
   2   1   1         29.50         24.81         2.03 o                         
   2   1   1         29.50         22.92         1.89 o                         
   2   1   1         29.50         21.18         1.74 o                         
   2   1   1         29.50         23.21         1.74 o                         
  -3  -1  -1         46.92         49.32         2.47 o                         
  -3  -1  -1         46.92         51.93         2.61 o                         
  -3  -1  -1         46.92         51.50         3.34 o                         
  -3  -1  -1         46.92         55.99         2.90 o                         
  -3  -1  -1         46.92         44.53         3.05 o                         
  -3  -1  -1         46.92         50.05         2.47 o                         
   3   1   1         46.92         50.77         3.19 o                         
   3   1   1         46.92         54.40         2.61 o                         
   3   1   1         46.92         51.21         2.90 o                         
   3   1   1         46.92         54.83         2.76 o                         
   3   1   1         46.92         48.88         3.19 o                         
   3   1   1         46.92         54.83         2.90 o                         
   3   1   1         46.92         48.45         2.90 o                         
   3   1   1         46.92         51.50         3.34 o                         
   3   1   1         46.92         46.56         3.05 o                         
   3   1   1         46.92         51.79         2.61 o                         
   3   1   1         46.92         50.48         2.61 o                         
  -4  -1  -1        222.62        210.05         7.54 o                         
  -4  -1  -1        222.62        209.61         7.54 o                         
  -4  -1  -1        222.62        217.30         7.54 o                         
  -4  -1  -1        222.62        207.87         8.56 o                         
  -4  -1  -1        222.62        215.99         8.41 o                         
  -4  -1  -1        222.62        197.86         8.12 o                         
   4   1   1        222.62        200.62         8.27 o                         
   4   1   1        222.62        204.82         8.27 o                         
   4   1   1        222.62        219.04         7.98 o                         
   4   1   1        222.62        211.93         7.54 o                         
   4   1   1        222.62        213.24         7.54 o                         
   4   1   1        222.62        201.78         8.56 o                         
   4   1   1        222.62        207.29         8.41 o                         
   4   1   1        222.62        204.10         7.98 o                         
   4   1   1        222.62        207.29         8.12 o                         
   4   1   1        222.62        216.72         7.69 o                         
   4   1   1        222.62        213.53         7.54 o                         
  -5  -1  -1         89.42         99.22         5.22 o                         
  -5  -1  -1         89.42         93.13         5.51 o                         
  -5  -1  -1         89.42        100.96         5.37 o                         
  -5  -1  -1         89.42         95.30         4.50 o                         
  -5  -1  -1         89.42         98.06         4.35 o                         
   5   1   1         89.42         77.75         4.93 o                         
   5   1   1         89.42         93.13         4.79 o                         
   5   1   1         89.42         84.28         4.21 o                         
   5   1   1         89.42         83.70         5.08 o                         
   5   1   1         89.42         97.04         4.35 o                         
   5   1   1         89.42         89.50         5.22 o                         
   5   1   1         89.42         92.26         5.08 o                         
   5   1   1         89.42         90.37         4.35 o                         
   5   1   1         89.42         88.49         4.50 o                         
   5   1   1         89.42         85.29         4.50 o                         
  -6  -1  -1        192.34        182.63         8.56 o                         
  -6  -1  -1        192.34        181.18         8.70 o                         
  -6  -1  -1        192.34        186.69         9.28 o                         
  -6  -1  -1        192.34        180.74         7.83 o                         
   6   1   1        192.34        183.06         8.70 o                         
   6   1   1        192.34        191.91         8.27 o                         
   6   1   1        192.34        198.44         8.85 o                         
   6   1   1        192.34        189.16         8.85 o                         
   6   1   1        192.34        194.67         8.70 o                         
   6   1   1        192.34        184.66         8.70 o                         
  -7  -1  -1        217.24        209.90        10.30 o                         
  -7  -1  -1        217.24        223.39        11.02 o                         
  -7  -1  -1        217.24        227.89        10.44 o                         
  -7  -1  -1        217.24        217.59         9.28 o                         
   7   1   1        217.24        201.34        10.30 o                         
   7   1   1        217.24        231.37        10.73 o                         
   7   1   1        217.24        214.11        10.44 o                         
   7   1   1        217.24        219.04        10.30 o                         
   7   1   1        217.24        221.07         9.72 o                         
  -8  -1  -1          0.01         -2.03         2.03 o                         
  -8  -1  -1          0.01          2.32         2.76 o                         
   8   1   1          0.01         -1.16         2.76 o                         
   8   1   1          0.01          0.29         2.32 o                         
   8   1   1          0.01          2.76         2.90 o                         
  -9  -1  -1          1.51          1.16         2.61 o                         
  -9  -1  -1          1.51          2.47         3.34 o                         
   9   1   1          1.51          2.76         3.19 o                         
   9   1   1          1.51         -0.44         2.90 o                         
   9   1   1          1.51          1.89         3.05 o                         
   8  -2  -1          2.96          3.19         3.48 o                         
   8  -2  -1          2.96          3.05         3.19 o                         
   8  -2  -1          2.96          0.58         2.76 o                         
  -8   2   1          2.96          2.90         2.61 o                         
  -8   2   1          2.96          4.06         3.05 o                         
  -8   2   1          2.96          1.16         2.76 o                         
   7  -2  -1          0.15         -2.03         2.47 o                         
   7  -2  -1          0.15          1.89         2.61 o                         
   7  -2  -1          0.15         -2.18         2.18 o                         
   7  -2  -1          0.15         -1.31         2.61 o                         
  -7   2   1          0.15          1.60         2.76 o                         
  -7   2   1          0.15         -0.29         2.47 o                         
  -7   2   1          0.15          5.80         2.61 o                         
   6  -2  -1         15.27         16.83         3.19 o                         
   6  -2  -1         15.27         21.18         3.77 o                         
   6  -2  -1         15.27         22.19         3.63 o                         
   6  -2  -1         15.27         20.89         3.63 o                         
  -6   2   1         15.27         13.20         2.90 o                         
  -6   2   1         15.27         19.44         3.63 o                         
  -6   2   1         15.27         23.06         4.06 o                         
   5  -2  -1         21.44         16.97         3.05 o                         
   5  -2  -1         21.44         22.05         2.47 o                         
   5  -2  -1         21.44         18.28         3.05 o                         
   5  -2  -1         21.44         20.60         3.34 o                         
   5  -2  -1         21.44         20.02         2.47 o                         
   5  -2  -1         21.44         20.60         3.34 o                         
  -5   2   1         21.44         18.13         2.47 o                         
  -5   2   1         21.44         18.57         3.05 o                         
  -5   2   1         21.44         15.09         2.61 o                         
  -5   2   1         21.44         22.92         3.34 o                         
   3  -2  -1         54.06         68.18         4.06 o                         
   3  -2  -1         54.06         82.83         4.35 o                         
   3  -2  -1         54.06         61.80         3.92 o                         
  -3   2   1         54.06         59.91         3.77 o                         
   2  -2  -1        832.27        837.57        25.10 o                         
   2  -2  -1        832.27        804.64        25.53 o                         
   2  -2  -1        832.27        824.08        25.39 o                         
   2  -2  -1        832.27        790.72        25.39 o                         
   2  -2  -1        832.27        770.99        25.39 o                         
   2  -2  -1        832.27        825.10        24.81 o                         
  -2   2   1        832.27        808.41        25.39 o                         
  -2   2   1        832.27        819.58        25.68 o                         
  -2   2   1        832.27        816.97        25.10 o                         
  -2   2   1        832.27        828.58        25.24 o                         
   1  -2  -1       5148.68       5410.85       158.26 o                         
   1  -2  -1       5148.68       5519.21       158.40 o                         
   1  -2  -1       5148.68       5303.79       158.26 o                         
   1  -2  -1       5148.68       5401.13       158.26 o                         
   1  -2  -1       5148.68       5294.22       158.40 o                         
  -1   2   1       5148.68       5307.42       158.26 o                         
  -1   2   1       5148.68       5305.39       158.26 o                         
  -1   2   1       5148.68       5497.16       158.26 o                         
  -1   2   1       5148.68       5259.26       158.26 o                         
  -1   2   1       5148.68       5460.60       158.69 o                         
   0  -2  -1        847.52        836.12        25.82 o                         
   0  -2  -1        847.52        889.07        26.11 o                         
   0   2   1        847.52        816.68        25.97 o                         
   0   2   1        847.52        858.17        25.82 o                         
   0   2   1        847.52        859.77        25.82 o                         
  -1  -2  -1        605.89        535.12        17.41 o                         
  -1  -2  -1        605.89        545.42        17.26 o                         
  -1  -2  -1        605.89        575.59        17.55 o                         
   1   2   1        605.89        602.87        17.70 o                         
   1   2   1        605.89        548.76        17.41 o                         
   1   2   1        605.89        579.37        17.41 o                         
   1   2   1        605.89        589.81        17.41 o                         
   1   2   1        605.89        531.50        17.26 o                         
   1   2   1        605.89        552.09        17.70 o                         
  -2  -2  -1        555.61        549.19        17.12 o                         
  -2  -2  -1        555.61        551.08        17.12 o                         
  -2  -2  -1        555.61        550.64        17.26 o                         
  -2  -2  -1        555.61        541.07        16.97 o                         
  -2  -2  -1        555.61        575.16        17.55 o                         
   2   2   1        555.61        555.43        17.12 o                         
   2   2   1        555.61        550.06        17.26 o                         
   2   2   1        555.61        490.44        17.26 o                         
   2   2   1        555.61        555.00        17.26 o                         
   2   2   1        555.61        531.93        16.83 o                         
   2   2   1        555.61        541.65        17.12 o                         
   2   2   1        555.61        532.95        16.97 o                         
   2   2   1        555.61        557.03        17.12 o                         
  -3  -2  -1        332.21        345.10        11.02 o                         
  -3  -2  -1        332.21        333.06        11.17 o                         
  -3  -2  -1        332.21        319.86        10.88 o                         
  -3  -2  -1        332.21        324.64        11.31 o                         
   3   2   1        332.21        315.79        11.17 o                         
   3   2   1        332.21        337.99        11.02 o                         
   3   2   1        332.21        340.45        11.75 o                         
   3   2   1        332.21        345.97        11.02 o                         
   3   2   1        332.21        323.19        11.17 o                         
   3   2   1        332.21        340.16        10.73 o                         
   3   2   1        332.21        334.07        11.46 o                         
   3   2   1        332.21        326.67        11.31 o                         
   3   2   1        332.21        336.54        11.17 o                         
   3   2   1        332.21        329.43        11.46 o                         
  -4  -2  -1        105.21        109.52         5.08 o                         
  -4  -2  -1        105.21        109.37         4.64 o                         
  -4  -2  -1        105.21        108.79         4.50 o                         
  -4  -2  -1        105.21        103.86         4.93 o                         
  -4  -2  -1        105.21        114.02         5.51 o                         
   4   2   1        105.21        103.72         4.64 o                         
   4   2   1        105.21        100.38         5.08 o                         
   4   2   1        105.21        104.73         4.79 o                         
   4   2   1        105.21        117.93         4.79 o                         
   4   2   1        105.21        110.39         4.93 o                         
   4   2   1        105.21        104.59         5.08 o                         
   4   2   1        105.21         99.51         4.93 o                         
   4   2   1        105.21        106.33         5.08 o                         
   4   2   1        105.21        105.60         5.51 o                         
   4   2   1        105.21        113.00         4.64 o                         
   4   2   1        105.21        102.85         5.22 o                         
  -5  -2  -1         53.63         58.31         3.34 o                         
  -5  -2  -1         53.63         53.82         4.21 o                         
  -5  -2  -1         53.63         55.27         3.63 o                         
  -5  -2  -1         53.63         51.35         3.77 o                         
  -5  -2  -1         53.63         59.76         3.34 o                         
   5   2   1         53.63         52.37         3.34 o                         
   5   2   1         53.63         50.34         3.63 o                         
   5   2   1         53.63         50.19         3.63 o                         
   5   2   1         53.63         56.72         3.48 o                         
   5   2   1         53.63         53.09         3.77 o                         
   5   2   1         53.63         50.77         3.77 o                         
   5   2   1         53.63         53.82         3.19 o                         
   5   2   1         53.63         54.98         3.34 o                         
   5   2   1         53.63         52.95         3.92 o                         
   5   2   1         53.63         50.63         3.48 o                         
   5   2   1         53.63         53.09         4.21 o                         
  -6  -2  -1         10.02         13.20         2.61 o                         
  -6  -2  -1         10.02         10.59         2.03 o                         
  -6  -2  -1         10.02          5.22         2.18 o                         
  -6  -2  -1         10.02         10.88         2.18 o                         
  -6  -2  -1         10.02         13.20         2.90 o                         
   6   2   1         10.02          6.38         2.32 o                         
   6   2   1         10.02         10.15         2.32 o                         
   6   2   1         10.02          6.96         2.18 o                         
   6   2   1         10.02         11.17         2.18 o                         
   6   2   1         10.02          7.54         2.18 o                         
   6   2   1         10.02          9.72         2.47 o                         
  -7  -2  -1          0.33          2.18         2.47 o                         
  -7  -2  -1          0.33         -0.29         1.89 o                         
  -7  -2  -1          0.33          0.87         1.60 o                         
  -7  -2  -1          0.33          0.29         2.03 o                         
   7   2   1          0.33         -0.29         2.47 o                         
   7   2   1          0.33         -1.74         1.74 o                         
   7   2   1          0.33          0.44         2.18 o                         
   7   2   1          0.33          1.60         1.89 o                         
   7   2   1          0.33          0.73         2.03 o                         
   7   2   1          0.33          2.03         2.03 o                         
  -8  -2  -1          2.03         -2.18         2.47 o                         
  -8  -2  -1          2.03          0.29         2.61 o                         
   8   2   1          2.03          2.18         2.32 o                         
   8   2   1          2.03         -1.02         2.47 o                         
   8   2   1          2.03          3.34         2.47 o                         
   8   2   1          2.03         -0.87         2.76 o                         
   8   2   1          2.03          3.34         2.90 o                         
  -9  -2  -1         12.47         11.31         3.63 o                         
  -9  -2  -1         12.47         18.28         4.50 o                         
   9   2   1         12.47         19.15         4.50 o                         
   9   2   1         12.47         12.04         4.35 o                         
   9   2   1         12.47         15.38         4.06 o                         
   8  -3  -1          0.38         -0.15         2.61 o                         
   8  -3  -1          0.38          2.90         2.76 o                         
   8  -3  -1          0.38         -0.73         3.05 o                         
  -8   3   1          0.38         -2.90         2.90 o                         
  -8   3   1          0.38          1.31         2.76 o                         
  -8   3   1          0.38          1.89         2.90 o                         
   7  -3  -1          6.68         10.44         3.48 o                         
   7  -3  -1          6.68          4.79         3.05 o                         
   7  -3  -1          6.68         11.31         3.34 o                         
  -7   3   1          6.68         11.89         3.48 o                         
  -7   3   1          6.68         10.59         3.19 o                         
   6  -3  -1          0.75         -0.44         2.32 o                         
   6  -3  -1          0.75          5.95         2.90 o                         
   6  -3  -1          0.75          4.21         2.47 o                         
   6  -3  -1          0.75          1.45         2.47 o                         
  -6   3   1          0.75          2.76         2.32 o                         
  -6   3   1          0.75          2.47         2.32 o                         
  -6   3   1          0.75          4.06         2.61 o                         
   5  -3  -1          1.09          0.15         2.03 o                         
   5  -3  -1          1.09          0.15         1.31 o                         
   5  -3  -1          1.09          1.16         2.18 o                         
   5  -3  -1          1.09          0.87         2.03 o                         
   5  -3  -1          1.09         -1.45         1.89 o                         
  -5   3   1          1.09          1.45         1.74 o                         
  -5   3   1          1.09          1.31         1.45 o                         
  -5   3   1          1.09          1.89         2.03 o                         
  -5   3   1          1.09         -0.73         2.18 o                         
   4  -3  -1        181.35        174.65         7.98 o                         
   4  -3  -1        181.35        163.48         6.82 o                         
   4  -3  -1        181.35        170.88         7.83 o                         
   4  -3  -1        181.35        181.03         6.96 o                         
   4  -3  -1        181.35        175.09         7.98 o                         
   4  -3  -1        181.35        163.34         7.83 o                         
  -4   3   1        181.35        172.77         7.11 o                         
  -4   3   1        181.35        164.93         7.83 o                         
  -4   3   1        181.35        179.29         8.27 o                         
  -4   3   1        181.35        170.73         7.54 o                         
   3  -3  -1        163.04        180.89         7.54 o                         
   3  -3  -1        163.04        178.57         7.54 o                         
   3  -3  -1        163.04        175.81         6.67 o                         
   3  -3  -1        163.04        175.96         7.40 o                         
   3  -3  -1        163.04        175.96         6.82 o                         
   3  -3  -1        163.04        172.48         7.54 o                         
  -3   3   1        163.04        169.43         7.40 o                         
  -3   3   1        163.04        173.20         7.69 o                         
  -3   3   1        163.04        175.81         6.96 o                         
  -3   3   1        163.04        170.88         7.11 o                         
   2  -3  -1        136.71        136.94         5.37 o                         
   2  -3  -1        136.71        140.85         6.09 o                         
   2  -3  -1        136.71        135.49         5.95 o                         
   2  -3  -1        136.71        136.50         5.51 o                         
   2  -3  -1        136.71        140.13         5.95 o                         
   2  -3  -1        136.71        134.76         6.09 o                         
  -2   3   1        136.71        149.70         6.09 o                         
  -2   3   1        136.71        144.33         5.80 o                         
  -2   3   1        136.71        138.53         5.66 o                         
  -2   3   1        136.71        133.16         6.24 o                         
   1  -3  -1        131.35        136.65         5.80 o                         
   1  -3  -1        131.35        136.94         5.66 o                         
   1  -3  -1        131.35        145.64         5.37 o                         
   1  -3  -1        131.35        145.78         5.51 o                         
  -1   3   1        131.35        139.55         5.95 o                         
  -1   3   1        131.35        145.64         5.66 o                         
  -1   3   1        131.35        146.65         5.51 o                         
  -1   3   1        131.35        144.91         5.22 o                         
  -1   3   1        131.35        140.71         5.51 o                         
   0  -3  -1         69.34         68.32         3.63 o                         
   0  -3  -1         69.34         78.62         3.48 o                         
   0  -3  -1         69.34         81.52         3.48 o                         
   0  -3  -1         69.34         76.30         3.48 o                         
   0   3   1         69.34         82.25         3.63 o                         
   0   3   1         69.34         81.96         3.34 o                         
   0   3   1         69.34         77.46         3.34 o                         
   0   3   1         69.34         78.19         3.77 o                         
   0   3   1         69.34         79.93         3.34 o                         
  -1  -3  -1         77.11         72.09         3.34 o                         
  -1  -3  -1         77.11         73.54         3.48 o                         
  -1  -3  -1         77.11         72.24         3.34 o                         
  -1  -3  -1         77.11         75.58         3.63 o                         
   1   3   1         77.11         77.61         3.48 o                         
   1   3   1         77.11         74.56         3.05 o                         
   1   3   1         77.11         74.27         3.48 o                         
   1   3   1         77.11         69.34         3.34 o                         
   1   3   1         77.11         73.11         3.34 o                         
   1   3   1         77.11         70.79         3.48 o                         
  -2  -3  -1          1.46          1.02         1.16 o                         
  -2  -3  -1          1.46          3.05         1.31 o                         
   2   3   1          1.46          2.90         1.16 o                         
   2   3   1          1.46          1.45         1.02 o                         
   2   3   1          1.46          3.05         1.31 o                         
   2   3   1          1.46          2.90         0.87 o                         
   2   3   1          1.46          2.47         1.16 o                         
   2   3   1          1.46          2.47         1.16 o                         
   2   3   1          1.46          1.89         1.02 o                         
  -3  -3  -1       1701.00       1841.23        55.56 o                         
  -3  -3  -1       1701.00       1794.53        55.70 o                         
  -3  -3  -1       1701.00       1786.26        55.41 o                         
  -3  -3  -1       1701.00       1878.08        55.12 o                         
   3   3   1       1701.00       1917.25        54.98 o                         
   3   3   1       1701.00       1815.85        55.85 o                         
   3   3   1       1701.00       1819.91        55.41 o                         
   3   3   1       1701.00       1883.16        55.56 o                         
   3   3   1       1701.00       1827.45        55.70 o                         
   3   3   1       1701.00       1798.44        55.70 o                         
   3   3   1       1701.00       1897.08        55.12 o                         
   3   3   1       1701.00       1810.77        55.99 o                         
   3   3   1       1701.00       1869.23        54.98 o                         
   3   3   1       1701.00       1828.90        55.56 o                         
  -4  -3  -1        202.71        213.82         8.12 o                         
  -4  -3  -1        202.71        224.55         8.12 o                         
  -4  -3  -1        202.71        228.76         7.98 o                         
  -4  -3  -1        202.71        208.74         8.41 o                         
   4   3   1        202.71        215.85         8.41 o                         
   4   3   1        202.71        202.79         8.27 o                         
   4   3   1        202.71        204.53         8.41 o                         
   4   3   1        202.71        222.81         8.27 o                         
   4   3   1        202.71        216.43         8.12 o                         
   4   3   1        202.71        208.01         8.27 o                         
   4   3   1        202.71        216.43         7.98 o                         
   4   3   1        202.71        214.25         8.41 o                         
   4   3   1        202.71        226.29         8.99 o                         
   4   3   1        202.71        220.49         7.69 o                         
  -5  -3  -1         32.85         34.52         3.34 o                         
  -5  -3  -1         32.85         33.51         3.05 o                         
  -5  -3  -1         32.85         30.03         2.90 o                         
  -5  -3  -1         32.85         29.45         3.34 o                         
  -5  -3  -1         32.85         27.71         3.34 o                         
   5   3   1         32.85         32.20         3.19 o                         
   5   3   1         32.85         34.23         3.05 o                         
   5   3   1         32.85         30.17         2.90 o                         
   5   3   1         32.85         24.51         3.19 o                         
   5   3   1         32.85         26.26         3.19 o                         
   5   3   1         32.85         32.20         3.48 o                         
   5   3   1         32.85         37.43         3.63 o                         
   5   3   1         32.85         35.68         3.34 o                         
   5   3   1         32.85         34.96         3.77 o                         
   5   3   1         32.85         32.64         2.76 o                         
   6   3   1          0.66          4.50         1.45 o                         
   6   3   1          0.66          3.19         1.60 o                         
  -7  -3  -1          2.16          0.15         2.18 o                         
  -7  -3  -1          2.16          1.60         1.89 o                         
  -7  -3  -1          2.16          1.02         1.89 o                         
  -7  -3  -1          2.16          2.03         2.18 o                         
   7   3   1          2.16          1.45         2.03 o                         
   7   3   1          2.16         -1.45         1.74 o                         
   7   3   1          2.16          1.02         2.03 o                         
   7   3   1          2.16          1.89         2.18 o                         
   7   3   1          2.16          0.29         1.89 o                         
   7   3   1          2.16          2.61         2.18 o                         
   7   3   1          2.16          1.45         2.03 o                         
  -8  -3  -1         38.82         53.24         5.66 o                         
  -8  -3  -1         38.82         39.02         4.79 o                         
  -8  -3  -1         38.82         47.43         5.66 o                         
   8   3   1         38.82         49.61         5.66 o                         
   8   3   1         38.82         39.60         5.08 o                         
   8   3   1         38.82         58.75         6.09 o                         
   8   3   1         38.82         42.21         4.79 o                         
   8   3   1         38.82         49.76         5.95 o                         
  -9  -3  -1          3.72          5.80         3.19 o                         
  -9  -3  -1          3.72          8.41         3.34 o                         
   9   3   1          3.72         12.48         3.77 o                         
   9   3   1          3.72          7.69         3.63 o                         
   9   3   1          3.72         -0.29         2.76 o                         
   8  -4  -1          6.59         10.15         4.21 o                         
   8  -4  -1          6.59         14.22         4.21 o                         
   8  -4  -1          6.59          4.64         3.34 o                         
  -8   4   1          6.59          8.12         3.77 o                         
  -8   4   1          6.59          9.86         3.77 o                         
  -8   4   1          6.59         12.18         4.06 o                         
   7  -4  -1          1.28          0.73         3.05 o                         
   7  -4  -1          1.28         -1.74         2.47 o                         
   7  -4  -1          1.28          4.06         3.19 o                         
  -7   4   1          1.28          5.08         2.90 o                         
  -7   4   1          1.28          3.19         2.90 o                         
  -7   4   1          1.28          8.56         3.48 o                         
   6  -4  -1          3.83          2.32         2.61 o                         
   6  -4  -1          3.83          3.34         2.61 o                         
   6  -4  -1          3.83          5.66         2.90 o                         
  -6   4   1          3.83          4.35         2.61 o                         
  -6   4   1          3.83          2.47         2.47 o                         
  -6   4   1          3.83          4.21         3.05 o                         
   5  -4  -1         44.03         52.37         5.22 o                         
   5  -4  -1         44.03         39.75         5.08 o                         
   5  -4  -1         44.03         48.45         5.22 o                         
  -5   4   1         44.03         37.14         4.50 o                         
  -5   4   1         44.03         38.30         4.79 o                         
  -5   4   1         44.03         43.52         4.35 o                         
  -5   4   1         44.03         38.01         3.77 o                         
   4  -4  -1         17.32         12.18         2.76 o                         
   4  -4  -1         17.32         18.13         2.32 o                         
   4  -4  -1         17.32         21.18         3.34 o                         
   4  -4  -1         17.32         21.47         2.61 o                         
   4  -4  -1         17.32         20.89         3.05 o                         
  -4   4   1         17.32         22.48         3.19 o                         
  -4   4   1         17.32         20.74         2.76 o                         
  -4   4   1         17.32         23.06         3.63 o                         
   3  -4  -1        141.79        154.34         6.38 o                         
   3  -4  -1        141.79        154.63         7.11 o                         
   3  -4  -1        141.79        163.92         7.11 o                         
   3  -4  -1        141.79        142.59         6.24 o                         
   3  -4  -1        141.79        155.65         7.25 o                         
  -3   4   1        141.79        151.01         7.11 o                         
  -3   4   1        141.79        158.40         6.67 o                         
  -3   4   1        141.79        159.27         7.54 o                         
  -3   4   1        141.79        142.74         6.67 o                         
   2  -4  -1        115.45        116.34         5.66 o                         
   2  -4  -1        115.45        112.86         5.22 o                         
   2  -4  -1        115.45        111.99         4.93 o                         
   2  -4  -1        115.45        114.74         5.66 o                         
   2  -4  -1        115.45        106.47         5.22 o                         
  -2   4   1        115.45        116.63         5.95 o                         
  -2   4   1        115.45        124.32         5.37 o                         
  -2   4   1        115.45        109.66         5.37 o                         
  -2   4   1        115.45        116.34         5.51 o                         
  -2   4   1        115.45        117.21         4.50 o                         
   1  -4  -1        337.13        310.72        11.60 o                         
   1  -4  -1        337.13        321.74        11.17 o                         
   1  -4  -1        337.13        326.82        10.88 o                         
   1  -4  -1        337.13        318.98        11.02 o                         
   1  -4  -1        337.13        333.64        10.59 o                         
   1  -4  -1        337.13        316.81        11.31 o                         
  -1   4   1        337.13        324.21        11.17 o                         
  -1   4   1        337.13        308.69        11.75 o                         
  -1   4   1        337.13        329.72        11.17 o                         
  -1   4   1        337.13        321.60        11.31 o                         
  -1   4   1        337.13        328.41        10.73 o                         
  -1   4   1        337.13        336.25        10.59 o                         
   0  -4  -1        623.01        630.86        20.74 o                         
   0  -4  -1        623.01        661.18        20.45 o                         
   0  -4  -1        623.01        619.40        20.45 o                         
   0  -4  -1        623.01        640.44        20.16 o                         
   0  -4  -1        623.01        639.42        20.31 o                         
   0   4   1        623.01        670.90        20.02 o                         
   0   4   1        623.01        662.77        21.03 o                         
   0   4   1        623.01        637.68        20.60 o                         
   0   4   1        623.01        643.77        20.31 o                         
   0   4   1        623.01        642.32        20.31 o                         
   0   4   1        623.01        635.07        20.16 o                         
  -1  -4  -1         50.66         42.94         2.90 o                         
  -1  -4  -1         50.66         51.93         3.34 o                         
  -1  -4  -1         50.66         49.61         2.76 o                         
  -1  -4  -1         50.66         47.72         3.05 o                         
   1   4   1         50.66         43.66         3.05 o                         
   1   4   1         50.66         46.42         2.90 o                         
   1   4   1         50.66         44.97         3.19 o                         
   1   4   1         50.66         51.64         3.05 o                         
   1   4   1         50.66         52.08         2.61 o                         
  -2  -4  -1        284.22        269.66         9.72 o                         
  -2  -4  -1        284.22        281.70         9.72 o                         
  -2  -4  -1        284.22        264.15         9.14 o                         
  -2  -4  -1        284.22        282.43         9.86 o                         
   2   4   1        284.22        252.69         9.72 o                         
   2   4   1        284.22        275.32         9.72 o                         
   2   4   1        284.22        272.42         9.72 o                         
   2   4   1        284.22        275.90         9.86 o                         
   2   4   1        284.22        278.08         9.14 o                         
   2   4   1        284.22        257.92        10.01 o                         
  -3  -4  -1         16.68         20.02         1.74 o                         
  -3  -4  -1         16.68         17.26         2.32 o                         
  -3  -4  -1         16.68         13.78         2.03 o                         
  -3  -4  -1         16.68         19.58         2.47 o                         
  -3  -4  -1         16.68         19.73         2.18 o                         
   3   4   1         16.68         15.23         2.32 o                         
   3   4   1         16.68         18.28         1.89 o                         
   3   4   1         16.68         21.61         1.74 o                         
   3   4   1         16.68         17.70         2.32 o                         
   3   4   1         16.68         23.06         2.61 o                         
   3   4   1         16.68         17.41         2.47 o                         
   3   4   1         16.68         20.89         2.47 o                         
   3   4   1         16.68         18.71         2.47 o                         
  -4  -4  -1        199.47        198.59         7.69 o                         
  -4  -4  -1        199.47        188.58         7.69 o                         
  -4  -4  -1        199.47        187.85         7.11 o                         
  -4  -4  -1        199.47        186.69         7.98 o                         
   4   4   1        199.47        195.83         7.11 o                         
   4   4   1        199.47        174.36         7.69 o                         
   4   4   1        199.47        183.21         6.96 o                         
   4   4   1        199.47        185.97         7.98 o                         
   4   4   1        199.47        188.14         7.54 o                         
   4   4   1        199.47        205.40         7.98 o                         
   4   4   1        199.47        186.11         7.69 o                         
   4   4   1        199.47        189.88         8.27 o                         
   4   4   1        199.47        190.03         7.25 o                         
  -5  -4  -1         11.16         10.73         2.47 o                         
  -5  -4  -1         11.16          8.99         1.89 o                         
  -5  -4  -1         11.16         14.07         2.03 o                         
  -5  -4  -1         11.16         10.44         2.18 o                         
  -5  -4  -1         11.16         14.07         2.61 o                         
   5   4   1         11.16         13.06         2.18 o                         
   5   4   1         11.16         11.31         1.89 o                         
   5   4   1         11.16         10.59         2.18 o                         
   5   4   1         11.16         11.46         2.47 o                         
   5   4   1         11.16         12.04         2.03 o                         
   5   4   1         11.16         10.44         1.74 o                         
   5   4   1         11.16         13.06         2.47 o                         
   5   4   1         11.16          8.56         2.03 o                         
   5   4   1         11.16         13.93         2.61 o                         
   5   4   1         11.16         14.65         2.76 o                         
  -6  -4  -1        150.24        143.03         7.25 o                         
  -6  -4  -1        150.24        152.31         6.82 o                         
  -6  -4  -1        150.24        147.82         6.96 o                         
  -6  -4  -1        150.24        142.74         6.82 o                         
  -6  -4  -1        150.24        149.56         7.54 o                         
  -6  -4  -1        150.24        147.96         7.69 o                         
   6   4   1        150.24        129.68         7.40 o                         
   6   4   1        150.24        139.98         6.96 o                         
   6   4   1        150.24        144.62         6.82 o                         
   6   4   1        150.24        138.24         6.24 o                         
   6   4   1        150.24        129.54         7.25 o                         
   6   4   1        150.24        141.29         7.25 o                         
   6   4   1        150.24        144.48         7.11 o                         
   6   4   1        150.24        139.55         7.11 o                         
   6   4   1        150.24        147.09         6.82 o                         
   6   4   1        150.24        145.78         7.25 o                         
  -7  -4  -1         15.50         17.41         3.63 o                         
  -7  -4  -1         15.50         14.80         3.63 o                         
  -7  -4  -1         15.50         14.22         3.34 o                         
  -7  -4  -1         15.50         13.20         2.76 o                         
   7   4   1         15.50          7.11         2.61 o                         
   7   4   1         15.50         15.23         3.05 o                         
   7   4   1         15.50         10.88         2.90 o                         
   7   4   1         15.50         15.38         3.48 o                         
   7   4   1         15.50         13.20         3.19 o                         
   7   4   1         15.50         12.33         2.90 o                         
   7   4   1         15.50         14.51         3.34 o                         
  -8  -4  -1          0.25          0.00         2.61 o                         
  -8  -4  -1          0.25          4.64         2.61 o                         
  -8  -4  -1          0.25         -2.47         2.47 o                         
   8   4   1          0.25          0.00         2.18 o                         
   8   4   1          0.25         -2.18         2.18 o                         
   8   4   1          0.25          0.29         2.61 o                         
   8   4   1          0.25          0.29         2.32 o                         
  -9  -4  -1          2.06          6.24         3.19 o                         
  -9  -4  -1          2.06          2.03         3.05 o                         
  -9  -4  -1          2.06          3.48         3.48 o                         
   9   4   1          2.06          4.50         3.05 o                         
   9   4   1          2.06          3.05         3.48 o                         
   9   4   1          2.06          5.37         2.90 o                         
   7  -5  -1          5.33         -1.60         2.61 o                         
   7  -5  -1          5.33          8.56         3.63 o                         
   7  -5  -1          5.33          6.38         3.19 o                         
  -7   5   1          5.33          6.82         3.48 o                         
  -7   5   1          5.33          4.35         3.05 o                         
  -7   5   1          5.33          5.80         3.19 o                         
   6  -5  -1         27.91         26.84         4.93 o                         
   6  -5  -1         27.91         34.38         4.93 o                         
   6  -5  -1         27.91         36.84         5.22 o                         
  -6   5   1         27.91         35.39         4.79 o                         
  -6   5   1         27.91         30.17         4.64 o                         
   5  -5  -1          0.27         -0.58         2.18 o                         
   5  -5  -1          0.27          0.29         2.03 o                         
   5  -5  -1          0.27          1.60         2.32 o                         
  -5   5   1          0.27          1.89         2.61 o                         
  -5   5   1          0.27          0.00         2.03 o                         
  -5   5   1          0.27         -1.45         1.45 o                         
  -5   5   1          0.27         -1.31         2.03 o                         
   4  -5  -1        111.73        132.44         7.40 o                         
   4  -5  -1        111.73        125.04         6.82 o                         
   4  -5  -1        111.73        117.06         6.96 o                         
   4  -5  -1        111.73        125.04         6.09 o                         
  -4   5   1        111.73        125.04         6.67 o                         
  -4   5   1        111.73        123.01         6.38 o                         
  -4   5   1        111.73        127.22         7.69 o                         
  -4   5   1        111.73        121.85         6.96 o                         
   3  -5  -1         42.18         31.19         3.77 o                         
   3  -5  -1         42.18         42.79         3.19 o                         
   3  -5  -1         42.18         39.31         3.19 o                         
   3  -5  -1         42.18         40.47         4.21 o                         
   3  -5  -1         42.18         39.75         3.92 o                         
  -3   5   1         42.18         43.08         4.35 o                         
  -3   5   1         42.18         47.72         4.21 o                         
  -3   5   1         42.18         34.96         4.06 o                         
  -3   5   1         42.18         42.07         3.92 o                         
   2  -5  -1          4.89          1.74         1.60 o                         
   2  -5  -1          4.89          1.89         1.45 o                         
   2  -5  -1          4.89          0.73         1.45 o                         
   2  -5  -1          4.89          2.18         1.31 o                         
   2  -5  -1          4.89          1.60         1.31 o                         
  -2   5   1          4.89          2.18         1.31 o                         
  -2   5   1          4.89          1.02         1.02 o                         
  -2   5   1          4.89          2.61         1.60 o                         
  -2   5   1          4.89          3.34         1.60 o                         
  -2   5   1          4.89          1.31         1.74 o                         
   1  -5  -1        170.89        164.35         7.11 o                         
   1  -5  -1        170.89        149.99         6.38 o                         
   1  -5  -1        170.89        159.13         6.67 o                         
   1  -5  -1        170.89        154.49         6.09 o                         
   1  -5  -1        170.89        156.37         6.67 o                         
   1  -5  -1        170.89        153.91         5.95 o                         
  -1   5   1        170.89        150.28         6.53 o                         
  -1   5   1        170.89        149.41         7.11 o                         
  -1   5   1        170.89        149.85         6.67 o                         
  -1   5   1        170.89        152.17         6.09 o                         
  -1   5   1        170.89        160.87         5.95 o                         
  -1   5   1        170.89        152.60         6.38 o                         
   0  -5  -1        362.02        324.50        12.18 o                         
   0  -5  -1        362.02        350.61        12.62 o                         
   0  -5  -1        362.02        335.81        12.18 o                         
   0  -5  -1        362.02        363.95        11.31 o                         
   0  -5  -1        362.02        359.75        12.18 o                         
   0  -5  -1        362.02        353.80        12.04 o                         
   0   5   1        362.02        351.91        12.04 o                         
   0   5   1        362.02        345.97        12.48 o                         
   0   5   1        362.02        377.73        11.89 o                         
   0   5   1        362.02        347.42        12.91 o                         
   0   5   1        362.02        368.16        12.04 o                         
   0   5   1        362.02        341.03        12.04 o                         
  -1  -5  -1          2.04          1.16         1.31 o                         
  -1  -5  -1          2.04          3.63         1.31 o                         
  -1  -5  -1          2.04          3.77         1.60 o                         
  -1  -5  -1          2.04          1.60         1.45 o                         
   1   5   1          2.04          2.18         1.45 o                         
   1   5   1          2.04          1.60         1.16 o                         
   1   5   1          2.04          2.47         1.45 o                         
   1   5   1          2.04          2.90         1.45 o                         
   1   5   1          2.04          3.19         0.87 o                         
   1   5   1          2.04         -0.58         1.16 o                         
  -2  -5  -1         24.60         30.46         2.61 o                         
  -2  -5  -1         24.60         25.82         2.76 o                         
  -2  -5  -1         24.60         33.07         3.05 o                         
  -2  -5  -1         24.60         28.14         3.05 o                         
   2   5   1         24.60         17.41         2.32 o                         
   2   5   1         24.60         23.64         2.76 o                         
   2   5   1         24.60         25.24         3.05 o                         
   2   5   1         24.60         25.24         2.32 o                         
   2   5   1         24.60         23.93         2.61 o                         
   2   5   1         24.60         29.01         2.90 o                         
  -3  -5  -1         11.30         10.30         2.32 o                         
  -3  -5  -1         11.30         11.60         1.74 o                         
  -3  -5  -1         11.30          6.96         1.74 o                         
  -3  -5  -1         11.30          9.43         1.89 o                         
   3   5   1         11.30         10.44         2.03 o                         
   3   5   1         11.30         10.44         1.89 o                         
   3   5   1         11.30         11.60         2.32 o                         
   3   5   1         11.30          9.72         1.89 o                         
   3   5   1         11.30         13.64         1.74 o                         
   3   5   1         11.30         12.62         2.32 o                         
   3   5   1         11.30         11.60         1.31 o                         
  -4  -5  -1        103.17        107.63         4.50 o                         
  -4  -5  -1        103.17         91.97         5.08 o                         
  -4  -5  -1        103.17        108.36         5.08 o                         
  -4  -5  -1        103.17        107.49         5.37 o                         
  -4  -5  -1        103.17        107.92         5.51 o                         
   4   5   1        103.17         97.77         5.51 o                         
   4   5   1        103.17        110.53         5.80 o                         
   4   5   1        103.17        100.09         5.22 o                         
   4   5   1        103.17        105.31         5.51 o                         
   4   5   1        103.17        105.89         5.37 o                         
   4   5   1        103.17        109.66         4.79 o                         
   4   5   1        103.17        109.23         5.80 o                         
  -5  -5  -1        287.23        294.76        11.46 o                         
  -5  -5  -1        287.23        273.73        11.31 o                         
  -5  -5  -1        287.23        290.41        10.59 o                         
  -5  -5  -1        287.23        297.08        11.17 o                         
  -5  -5  -1        287.23        287.22        11.17 o                         
   5   5   1        287.23        293.74        11.89 o                         
   5   5   1        287.23        278.66        11.02 o                         
   5   5   1        287.23        288.67        11.17 o                         
   5   5   1        287.23        287.22        11.46 o                         
   5   5   1        287.23        301.72        10.59 o                         
   5   5   1        287.23        284.03        11.46 o                         
   5   5   1        287.23        303.46        11.46 o                         
   5   5   1        287.23        289.83        11.75 o                         
  -6  -5  -1        502.80        472.75        18.13 o                         
  -6  -5  -1        502.80        508.72        17.84 o                         
  -6  -5  -1        502.80        487.11        18.71 o                         
  -6  -5  -1        502.80        501.61        18.28 o                         
  -6  -5  -1        502.80        505.97        18.13 o                         
  -6  -5  -1        502.80        531.79        18.13 o                         
   6   5   1        502.80        531.79        17.99 o                         
   6   5   1        502.80        520.76        18.13 o                         
   6   5   1        502.80        496.68        18.13 o                         
   6   5   1        502.80        496.39        18.42 o                         
   6   5   1        502.80        515.54        18.28 o                         
   6   5   1        502.80        494.51        18.71 o                         
   6   5   1        502.80        483.19        18.28 o                         
  -7  -5  -1          6.60          1.45         2.32 o                         
  -7  -5  -1          6.60          6.24         2.76 o                         
  -7  -5  -1          6.60          6.38         2.47 o                         
   7   5   1          6.60          5.37         2.61 o                         
   7   5   1          6.60          3.05         2.47 o                         
   7   5   1          6.60          2.90         2.32 o                         
   7   5   1          6.60          4.64         2.61 o                         
   7   5   1          6.60          4.35         2.47 o                         
   7   5   1          6.60          3.63         2.47 o                         
  -8  -5  -1          0.08          0.87         2.18 o                         
  -8  -5  -1          0.08          4.35         2.76 o                         
  -8  -5  -1          0.08          3.19         2.47 o                         
   8   5   1          0.08          0.00         2.47 o                         
   8   5   1          0.08         -0.58         2.03 o                         
   8   5   1          0.08          1.89         2.61 o                         
   8   5   1          0.08          0.73         2.32 o                         
  -9  -5  -1          4.62          8.12         3.19 o                         
  -9  -5  -1          4.62          6.67         3.48 o                         
  -9  -5  -1          4.62          7.98         3.19 o                         
   9   5   1          4.62          6.96         3.19 o                         
   9   5   1          4.62         14.65         3.77 o                         
   7  -6  -1          9.06          5.51         3.92 o                         
   7  -6  -1          9.06         13.35         4.21 o                         
   7  -6  -1          9.06         10.73         3.77 o                         
  -7   6   1          9.06         10.44         3.48 o                         
  -7   6   1          9.06          9.57         3.77 o                         
  -7   6   1          9.06         12.33         3.92 o                         
   6  -6  -1          0.02          0.29         2.76 o                         
   6  -6  -1          0.02         -2.18         2.61 o                         
   6  -6  -1          0.02          3.34         3.34 o                         
  -6   6   1          0.02          0.73         2.90 o                         
  -6   6   1          0.02         -0.29         2.32 o                         
  -6   6   1          0.02          0.87         2.47 o                         
   5  -6  -1          1.50          1.60         2.76 o                         
   5  -6  -1          1.50          2.32         2.76 o                         
   5  -6  -1          1.50         -2.18         2.18 o                         
  -5   6   1          1.50         -1.31         2.03 o                         
  -5   6   1          1.50          0.15         2.47 o                         
   4  -6  -1          3.23          3.48         1.89 o                         
   4  -6  -1          3.23          4.93         2.61 o                         
   4  -6  -1          3.23         -1.74         2.03 o                         
  -4   6   1          3.23          1.60         2.18 o                         
  -4   6   1          3.23          2.61         2.76 o                         
  -4   6   1          3.23          0.87         1.74 o                         
  -4   6   1          3.23          1.89         2.47 o                         
   3  -6  -1        140.33        130.55         6.38 o                         
   3  -6  -1        140.33        127.65         6.38 o                         
   3  -6  -1        140.33        136.79         7.54 o                         
   3  -6  -1        140.33        140.85         7.11 o                         
   3  -6  -1        140.33        133.31         6.67 o                         
  -3   6   1        140.33        133.45         6.82 o                         
  -3   6   1        140.33        134.61         7.11 o                         
  -3   6   1        140.33        122.28         7.54 o                         
   2  -6  -1        267.14        290.26        11.60 o                         
   2  -6  -1        267.14        267.20        10.59 o                         
   2  -6  -1        267.14        261.69        10.88 o                         
   2  -6  -1        267.14        280.11        10.44 o                         
   2  -6  -1        267.14        267.92        10.59 o                         
  -2   6   1        267.14        276.63        10.88 o                         
  -2   6   1        267.14        281.56        11.02 o                         
  -2   6   1        267.14        294.61        12.04 o                         
  -2   6   1        267.14        282.87        10.88 o                         
   1  -6  -1         95.48         91.97         5.08 o                         
   1  -6  -1         95.48         98.93         5.08 o                         
   1  -6  -1         95.48         83.70         5.37 o                         
   1  -6  -1         95.48        104.01         5.08 o                         
   1  -6  -1         95.48        102.12         4.50 o                         
  -1   6   1         95.48         87.91         4.64 o                         
  -1   6   1         95.48         89.65         5.08 o                         
  -1   6   1         95.48         93.56         5.08 o                         
  -1   6   1         95.48         91.97         4.50 o                         
  -1   6   1         95.48         96.46         5.66 o                         
   0  -6  -1         45.42         55.56         4.06 o                         
   0  -6  -1         45.42         50.77         3.34 o                         
   0  -6  -1         45.42         46.13         3.34 o                         
   0  -6  -1         45.42         51.21         3.77 o                         
   0  -6  -1         45.42         52.37         2.61 o                         
   0   6   1         45.42         53.82         3.77 o                         
   0   6   1         45.42         51.79         4.06 o                         
   0   6   1         45.42         48.88         3.48 o                         
   0   6   1         45.42         54.83         3.05 o                         
   0   6   1         45.42         48.16         3.34 o                         
   0   6   1         45.42         50.92         3.34 o                         
  -1  -6  -1         78.58         71.66         4.35 o                         
  -1  -6  -1         78.58         78.91         4.79 o                         
  -1  -6  -1         78.58         76.45         4.50 o                         
  -1  -6  -1         78.58         81.52         4.35 o                         
  -1  -6  -1         78.58         89.36         4.21 o                         
   1   6   1         78.58         78.91         3.48 o                         
   1   6   1         78.58         81.38         4.64 o                         
   1   6   1         78.58         80.07         4.64 o                         
   1   6   1         78.58         86.89         5.08 o                         
   1   6   1         78.58         84.13         4.35 o                         
   1   6   1         78.58         73.40         4.06 o                         
  -2  -6  -1         99.39        104.01         5.37 o                         
  -2  -6  -1         99.39         93.42         5.08 o                         
  -2  -6  -1         99.39         94.43         5.22 o                         
  -2  -6  -1         99.39        100.53         4.64 o                         
   2   6   1         99.39        103.14         4.64 o                         
   2   6   1         99.39         99.37         5.22 o                         
   2   6   1         99.39         98.06         5.22 o                         
   2   6   1         99.39         92.40         5.22 o                         
   2   6   1         99.39         85.29         5.22 o                         
  -3  -6  -1          3.65          2.76         1.31 o                         
  -3  -6  -1          3.65          1.45         1.45 o                         
  -3  -6  -1          3.65          3.48         1.74 o                         
  -3  -6  -1          3.65          2.90         1.74 o                         
   3   6   1          3.65          3.48         1.74 o                         
   3   6   1          3.65          1.74         1.74 o                         
   3   6   1          3.65          4.06         1.31 o                         
   3   6   1          3.65          3.48         1.74 o                         
   3   6   1          3.65          1.74         1.45 o                         
   3   6   1          3.65          2.32         1.60 o                         
  -4  -6  -1         94.88         86.31         5.22 o                         
  -4  -6  -1         94.88         88.78         5.37 o                         
  -4  -6  -1         94.88         87.18         5.37 o                         
  -4  -6  -1         94.88         94.72         4.64 o                         
   4   6   1         94.88         85.58         5.08 o                         
   4   6   1         94.88         89.65         4.50 o                         
   4   6   1         94.88         91.53         5.66 o                         
   4   6   1         94.88         85.87         5.37 o                         
   4   6   1         94.88         86.60         5.51 o                         
   4   6   1         94.88         86.89         5.22 o                         
  -5  -6  -1        118.62        103.86         6.38 o                         
  -5  -6  -1        118.62        114.02         5.95 o                         
  -5  -6  -1        118.62        131.71         6.67 o                         
  -5  -6  -1        118.62        116.77         6.53 o                         
   5   6   1        118.62        126.49         6.96 o                         
   5   6   1        118.62        115.90         6.67 o                         
   5   6   1        118.62        110.68         6.67 o                         
   5   6   1        118.62        119.53         6.53 o                         
   5   6   1        118.62        114.45         6.24 o                         
   5   6   1        118.62        118.95         5.51 o                         
  -6  -6  -1        278.02        283.59        11.31 o                         
  -6  -6  -1        278.02        267.78        11.60 o                         
  -6  -6  -1        278.02        279.09        11.60 o                         
  -6  -6  -1        278.02        287.65        11.60 o                         
   6   6   1        278.02        270.83        11.31 o                         
   6   6   1        278.02        281.27        11.75 o                         
   6   6   1        278.02        265.60        11.46 o                         
   6   6   1        278.02        277.64        11.89 o                         
   6   6   1        278.02        272.42        11.89 o                         
   6   6   1        278.02        258.64        12.04 o                         
  -7  -6  -1         27.07         30.17         4.06 o                         
  -7  -6  -1         27.07         19.58         3.77 o                         
  -7  -6  -1         27.07         27.42         4.06 o                         
  -7  -6  -1         27.07         28.00         3.92 o                         
  -7  -6  -1         27.07         33.80         4.93 o                         
   7   6   1         27.07         33.07         4.64 o                         
   7   6   1         27.07         25.24         3.77 o                         
   7   6   1         27.07         32.93         4.64 o                         
   7   6   1         27.07         29.59         4.21 o                         
   7   6   1         27.07         30.03         4.06 o                         
  -8  -6  -1         10.64         11.60         3.48 o                         
  -8  -6  -1         10.64          8.27         3.05 o                         
   8   6   1         10.64         12.18         3.63 o                         
   8   6   1         10.64         14.51         3.63 o                         
   8   6   1         10.64         19.00         3.92 o                         
   8   6   1         10.64         10.44         3.63 o                         
  -9  -6  -1          0.42         -0.15         2.90 o                         
  -9  -6  -1          0.42         -2.61         2.61 o                         
  -9  -6  -1          0.42         -0.29         2.61 o                         
   9   6   1          0.42         -2.32         2.32 o                         
   9   6   1          0.42          4.06         3.05 o                         
   6  -7  -1          3.90          7.25         3.34 o                         
   6  -7  -1          3.90         10.30         3.48 o                         
   6  -7  -1          3.90          3.19         3.34 o                         
  -6   7   1          3.90          1.45         2.90 o                         
  -6   7   1          3.90         -0.58         2.90 o                         
  -6   7   1          3.90          3.34         3.05 o                         
   5  -7  -1          8.39          7.54         3.34 o                         
   5  -7  -1          8.39         10.44         3.48 o                         
   5  -7  -1          8.39         14.65         3.92 o                         
  -5   7   1          8.39         12.91         3.34 o                         
  -5   7   1          8.39          3.77         2.47 o                         
  -5   7   1          8.39         12.62         3.48 o                         
   4  -7  -1          3.75          3.19         2.47 o                         
   4  -7  -1          3.75          4.35         2.76 o                         
   4  -7  -1          3.75          6.67         2.90 o                         
  -4   7   1          3.75         -1.16         2.03 o                         
  -4   7   1          3.75          6.09         2.47 o                         
  -4   7   1          3.75          8.70         2.61 o                         
   3  -7  -1          0.07          4.35         2.47 o                         
   3  -7  -1          0.07          5.08         1.89 o                         
   3  -7  -1          0.07          5.66         2.47 o                         
   3  -7  -1          0.07          6.67         2.32 o                         
   3  -7  -1          0.07          2.61         1.89 o                         
  -3   7   1          0.07          5.51         2.32 o                         
  -3   7   1          0.07          5.95         2.18 o                         
  -3   7   1          0.07          1.31         2.61 o                         
  -3   7   1          0.07          7.11         2.76 o                         
   2  -7  -1          3.94          6.67         2.03 o                         
  -2   7   1          3.94         17.70         2.76 o                         
   1  -7  -1          2.08          3.92         2.32 o                         
   1  -7  -1          2.08          2.32         1.60 o                         
   1  -7  -1          2.08          2.90         1.74 o                         
   1  -7  -1          2.08          5.66         2.03 o                         
  -1   7   1          2.08          5.08         1.60 o                         
  -1   7   1          2.08          1.60         1.45 o                         
  -1   7   1          2.08          5.66         2.32 o                         
   0  -7  -1          1.11          0.87         1.60 o                         
   0  -7  -1          1.11          1.16         1.45 o                         
   0  -7  -1          1.11          0.73         1.74 o                         
   0  -7  -1          1.11         -0.58         1.31 o                         
   0  -7  -1          1.11          1.89         1.60 o                         
   0   7   1          1.11          0.29         1.74 o                         
   0   7   1          1.11          0.29         1.16 o                         
   0   7   1          1.11         -1.02         1.74 o                         
   0   7   1          1.11          2.18         1.45 o                         
   0   7   1          1.11          0.87         1.60 o                         
   0   7   1          1.11          0.44         1.45 o                         
  -1  -7  -1         11.87         12.04         2.61 o                         
  -1  -7  -1         11.87         11.17         2.32 o                         
  -1  -7  -1         11.87         12.77         2.18 o                         
  -1  -7  -1         11.87         14.51         2.61 o                         
  -1  -7  -1         11.87         11.17         2.03 o                         
   1   7   1         11.87          7.40         2.18 o                         
   1   7   1         11.87         13.78         2.18 o                         
   1   7   1         11.87          9.28         2.47 o                         
   1   7   1         11.87         13.93         2.47 o                         
   1   7   1         11.87         12.18         2.32 o                         
  -2  -7  -1        129.29        122.14         6.53 o                         
  -2  -7  -1        129.29        126.93         6.53 o                         
  -2  -7  -1        129.29        133.45         6.53 o                         
  -2  -7  -1        129.29        136.50         5.95 o                         
  -2  -7  -1        129.29        129.68         6.53 o                         
   2   7   1        129.29        137.08         7.11 o                         
   2   7   1        129.29        123.45         6.53 o                         
   2   7   1        129.29        121.70         6.53 o                         
   2   7   1        129.29        140.13         6.67 o                         
   2   7   1        129.29        121.70         5.80 o                         
  -3  -7  -1         25.54         29.16         2.90 o                         
  -3  -7  -1         25.54         24.08         3.34 o                         
  -3  -7  -1         25.54         22.19         3.19 o                         
  -3  -7  -1         25.54         21.03         3.05 o                         
   3   7   1         25.54         22.05         3.19 o                         
   3   7   1         25.54         26.69         2.76 o                         
   3   7   1         25.54         29.30         3.48 o                         
   3   7   1         25.54         27.85         3.63 o                         
   3   7   1         25.54         20.89         3.19 o                         
  -4  -7  -1         16.29         14.36         2.90 o                         
  -4  -7  -1         16.29         13.78         2.76 o                         
  -4  -7  -1         16.29         16.54         2.47 o                         
  -4  -7  -1         16.29         18.28         3.05 o                         
   4   7   1         16.29         19.44         3.34 o                         
   4   7   1         16.29         17.84         3.19 o                         
   4   7   1         16.29         19.44         2.61 o                         
   4   7   1         16.29         14.07         2.90 o                         
   4   7   1         16.29         18.57         3.19 o                         
   4   7   1         16.29         15.09         2.90 o                         
  -5  -7  -1         16.96         19.58         3.48 o                         
  -5  -7  -1         16.96          9.72         2.61 o                         
  -5  -7  -1         16.96         16.54         3.19 o                         
   5   7   1         16.96         15.23         3.34 o                         
   5   7   1         16.96         17.26         3.48 o                         
   5   7   1         16.96         25.39         3.92 o                         
   5   7   1         16.96         11.17         3.05 o                         
   5   7   1         16.96         17.41         3.05 o                         
  -6  -7  -1         13.22          8.56         2.90 o                         
  -6  -7  -1         13.22         14.65         3.34 o                         
  -6  -7  -1         13.22         14.07         3.05 o                         
   6   7   1         13.22          9.86         3.05 o                         
   6   7   1         13.22         17.12         3.48 o                         
   6   7   1         13.22         14.65         3.34 o                         
   6   7   1         13.22          7.98         2.90 o                         
   6   7   1         13.22         13.64         3.05 o                         
  -7  -7  -1          2.87          2.47         2.32 o                         
  -7  -7  -1          2.87          0.87         2.32 o                         
   7   7   1          2.87          4.21         2.32 o                         
   7   7   1          2.87          3.77         2.76 o                         
   7   7   1          2.87          2.61         2.61 o                         
   7   7   1          2.87          0.87         2.32 o                         
   7   7   1          2.87          3.48         2.76 o                         
  -8  -7  -1         17.39         21.76         4.06 o                         
  -8  -7  -1         17.39         21.18         3.92 o                         
   8   7   1         17.39         32.93         4.93 o                         
   8   7   1         17.39         18.86         3.63 o                         
   8   7   1         17.39         27.56         4.79 o                         
   8   7   1         17.39         21.61         4.35 o                         
  -9  -7  -1          0.17          1.45         2.90 o                         
  -9  -7  -1          0.17          3.05         3.19 o                         
   9   7   1          0.17          7.25         3.34 o                         
   9   7   1          0.17          0.15         2.76 o                         
   5  -8  -1          2.40          1.02         3.05 o                         
   5  -8  -1          2.40         11.17         3.63 o                         
  -5   8   1          2.40          3.05         3.19 o                         
  -5   8   1          2.40          3.48         2.76 o                         
   4  -8  -1          7.64         13.35         3.77 o                         
   4  -8  -1          7.64          4.64         3.05 o                         
  -4   8   1          7.64         11.17         3.34 o                         
  -4   8   1          7.64          9.72         3.05 o                         
  -4   8   1          7.64         12.77         3.34 o                         
   3  -8  -1          3.71          4.79         2.90 o                         
   3  -8  -1          3.71          2.18         2.61 o                         
   3  -8  -1          3.71          6.09         2.47 o                         
  -3   8   1          3.71          4.79         2.61 o                         
  -3   8   1          3.71          5.37         2.47 o                         
  -3   8   1          3.71          5.66         2.61 o                         
   2  -8  -1         30.89         32.64         4.06 o                         
   2  -8  -1         30.89         29.45         4.50 o                         
  -2   8   1         30.89         38.15         4.64 o                         
  -2   8   1         30.89         30.75         4.79 o                         
  -2   8   1         30.89         32.49         3.92 o                         
  -2   8   1         30.89         34.67         4.50 o                         
   1  -8  -1        189.32        205.55         9.86 o                         
   1  -8  -1        189.32        185.39         8.99 o                         
   1  -8  -1        189.32        207.87         9.14 o                         
   1  -8  -1        189.32        183.93         8.70 o                         
  -1   8   1        189.32        205.11        10.15 o                         
  -1   8   1        189.32        174.36         8.70 o                         
  -1   8   1        189.32        198.73         9.14 o                         
  -1   8   1        189.32        204.10        10.15 o                         
   0  -8  -1        113.27         99.37         6.09 o                         
   0  -8  -1        113.27         97.77         5.95 o                         
   0  -8  -1        113.27        115.03         5.80 o                         
   0  -8  -1        113.27        106.62         5.80 o                         
   0  -8  -1        113.27        112.57         6.82 o                         
   0   8   1        113.27        102.56         5.51 o                         
   0   8   1        113.27        109.37         5.80 o                         
   0   8   1        113.27        110.97         6.53 o                         
   0   8   1        113.27         91.68         6.38 o                         
   0   8   1        113.27        104.59         5.95 o                         
  -1  -8  -1          0.02         -1.60         1.60 o                         
  -1  -8  -1          0.02         -1.45         1.45 o                         
  -1  -8  -1          0.02         -1.16         1.89 o                         
  -1  -8  -1          0.02          0.73         1.74 o                         
  -1  -8  -1          0.02          1.74         1.74 o                         
   1   8   1          0.02         -0.29         1.74 o                         
   1   8   1          0.02         -0.29         1.74 o                         
   1   8   1          0.02          0.00         1.74 o                         
   1   8   1          0.02         -0.15         1.60 o                         
   1   8   1          0.02          2.47         1.74 o                         
  -2  -8  -1        189.04        172.91         8.56 o                         
  -2  -8  -1        189.04        200.47         8.27 o                         
  -2  -8  -1        189.04        191.33         9.14 o                         
  -2  -8  -1        189.04        190.32         8.70 o                         
  -2  -8  -1        189.04        211.50         9.28 o                         
   2   8   1        189.04        201.63         8.99 o                         
   2   8   1        189.04        203.37         9.57 o                         
   2   8   1        189.04        184.22         8.70 o                         
   2   8   1        189.04        187.56         8.12 o                         
   2   8   1        189.04        186.98         8.85 o                         
  -3  -8  -1        103.19         90.08         5.80 o                         
  -3  -8  -1        103.19        108.94         6.38 o                         
  -3  -8  -1        103.19        103.28         6.09 o                         
  -3  -8  -1        103.19         99.37         6.09 o                         
   3   8   1        103.19         92.84         5.95 o                         
   3   8   1        103.19         86.17         5.95 o                         
   3   8   1        103.19        103.28         6.53 o                         
   3   8   1        103.19         92.84         6.09 o                         
   3   8   1        103.19        102.12         5.37 o                         
  -4  -8  -1         12.21         11.17         3.05 o                         
  -4  -8  -1         12.21         12.91         3.19 o                         
  -4  -8  -1         12.21         10.59         2.76 o                         
  -4  -8  -1         12.21         10.15         2.90 o                         
   4   8   1         12.21         18.71         3.48 o                         
   4   8   1         12.21         10.44         2.76 o                         
   4   8   1         12.21         12.33         2.47 o                         
   4   8   1         12.21          9.28         2.76 o                         
   4   8   1         12.21         13.20         2.90 o                         
  -5  -8  -1         35.70         42.65         5.08 o                         
  -5  -8  -1         35.70         42.36         4.79 o                         
  -5  -8  -1         35.70         44.24         4.79 o                         
   5   8   1         35.70         56.57         5.51 o                         
   5   8   1         35.70         42.79         5.08 o                         
   5   8   1         35.70         46.27         5.22 o                         
   5   8   1         35.70         34.23         4.50 o                         
   5   8   1         35.70         32.93         4.50 o                         
  -6  -8  -1         73.65         61.80         5.95 o                         
  -6  -8  -1         73.65         83.99         6.38 o                         
  -6  -8  -1         73.65         74.85         6.09 o                         
   6   8   1         73.65         81.09         6.24 o                         
   6   8   1         73.65         77.61         6.38 o                         
   6   8   1         73.65         71.66         6.67 o                         
   6   8   1         73.65         72.82         6.53 o                         
  -7  -8  -1          5.91          3.77         2.90 o                         
  -7  -8  -1          5.91          0.87         2.47 o                         
  -7  -8  -1          5.91          6.67         2.90 o                         
   7   8   1          5.91          5.37         2.90 o                         
   7   8   1          5.91          2.47         2.47 o                         
   7   8   1          5.91         -0.73         2.61 o                         
   7   8   1          5.91          3.19         3.05 o                         
  -8  -8  -1         23.75         28.43         4.93 o                         
  -8  -8  -1         23.75         28.00         4.79 o                         
  -8  -8  -1         23.75         23.79         4.50 o                         
   8   8   1         23.75         26.40         4.79 o                         
   8   8   1         23.75         30.75         5.22 o                         
   8   8   1         23.75         23.64         4.64 o                         
   5  -9  -1          0.39         -0.15         3.19 o                         
   5  -9  -1          0.39         -1.16         3.05 o                         
  -5   9   1          0.39         -0.58         2.76 o                         
  -5   9   1          0.39          0.00         2.90 o                         
   4  -9  -1          4.90          2.18         2.90 o                         
   4  -9  -1          4.90          7.69         3.63 o                         
  -4   9   1          4.90          3.34         2.47 o                         
  -4   9   1          4.90          5.08         3.19 o                         
   3  -9  -1          0.74          2.76         2.90 o                         
   3  -9  -1          0.74          3.34         2.61 o                         
  -3   9   1          0.74         -0.58         2.18 o                         
  -3   9   1          0.74          3.77         2.76 o                         
  -3   9   1          0.74         -2.03         2.03 o                         
   2  -9  -1          7.14          5.08         2.47 o                         
   2  -9  -1          7.14          7.54         2.76 o                         
   2  -9  -1          7.14          6.53         3.05 o                         
   2  -9  -1          7.14         10.44         2.90 o                         
  -2   9   1          7.14          5.80         2.61 o                         
  -2   9   1          7.14          9.14         3.19 o                         
   1  -9  -1          0.10          2.03         2.18 o                         
   1  -9  -1          0.10          1.02         2.61 o                         
   1  -9  -1          0.10         -1.45         2.03 o                         
   1  -9  -1          0.10         -1.60         1.89 o                         
  -1   9   1          0.10          0.29         2.32 o                         
  -1   9   1          0.10         -0.73         2.61 o                         
  -1   9   1          0.10         -2.03         2.18 o                         
   0  -9  -1          6.95          1.74         2.47 o                         
   0  -9  -1          6.95          6.82         3.19 o                         
   0  -9  -1          6.95          8.70         2.90 o                         
   0   9   1          6.95          5.66         2.18 o                         
   0   9   1          6.95          5.80         2.61 o                         
   0   9   1          6.95          2.18         2.61 o                         
   0   9   1          6.95          4.64         2.32 o                         
  -1  -9  -1          0.21         -0.44         2.18 o                         
  -1  -9  -1          0.21          0.15         1.89 o                         
  -1  -9  -1          0.21         -0.73         1.89 o                         
  -1  -9  -1          0.21          1.02         2.18 o                         
   1   9   1          0.21          2.03         2.32 o                         
   1   9   1          0.21         -0.44         1.74 o                         
   1   9   1          0.21          0.15         2.18 o                         
   1   9   1          0.21         -0.29         1.74 o                         
   1   9   1          0.21         -1.16         1.89 o                         
  -2  -9  -1          0.00         -0.15         2.18 o                         
  -2  -9  -1          0.00         -1.02         2.18 o                         
  -2  -9  -1          0.00         -1.16         2.03 o                         
  -2  -9  -1          0.00         -1.60         1.74 o                         
   2   9   1          0.00          1.02         2.18 o                         
   2   9   1          0.00         -0.44         1.74 o                         
   2   9   1          0.00         -2.03         2.03 o                         
   2   9   1          0.00         -1.89         1.89 o                         
  -3  -9  -1          2.15          0.73         2.18 o                         
  -3  -9  -1          2.15         -0.87         1.89 o                         
  -3  -9  -1          2.15          2.18         2.47 o                         
  -3  -9  -1          2.15         -0.87         1.89 o                         
   3   9   1          2.15          0.15         2.18 o                         
   3   9   1          2.15         -1.89         1.89 o                         
   3   9   1          2.15          1.60         2.18 o                         
   3   9   1          2.15         -2.03         2.18 o                         
   3   9   1          2.15          2.32         1.74 o                         
  -4  -9  -1          1.03         -2.03         2.18 o                         
  -4  -9  -1          1.03          1.89         2.47 o                         
  -4  -9  -1          1.03         -1.31         2.03 o                         
   4   9   1          1.03          0.87         1.89 o                         
   4   9   1          1.03         -2.03         2.03 o                         
   4   9   1          1.03          1.89         2.18 o                         
   4   9   1          1.03          1.74         2.32 o                         
   4   9   1          1.03         -1.45         2.03 o                         
  -5  -9  -1          0.10          1.31         2.47 o                         
  -5  -9  -1          0.10          1.02         2.18 o                         
  -5  -9  -1          0.10         -2.32         2.32 o                         
   5   9   1          0.10          0.73         2.03 o                         
   5   9   1          0.10         -2.18         2.18 o                         
   5   9   1          0.10         -1.60         2.32 o                         
  -6  -9  -1          6.60          4.79         3.05 o                         
  -6  -9  -1          6.60         10.44         3.34 o                         
  -6  -9  -1          6.60          7.40         3.48 o                         
   6   9   1          6.60          7.40         3.05 o                         
   6   9   1          6.60         10.30         3.77 o                         
   6   9   1          6.60         11.17         3.77 o                         
   6   9   1          6.60          2.18         2.76 o                         
  -7  -9  -1          5.88          6.09         3.48 o                         
  -7  -9  -1          5.88          4.93         3.19 o                         
  -7  -9  -1          5.88          7.11         3.19 o                         
   7   9   1          5.88          9.57         3.63 o                         
   7   9   1          5.88          5.08         3.19 o                         
   7   9   1          5.88          8.99         3.63 o                         
   7   9   1          5.88         -2.32         2.61 o                         
  -8  -9  -1          0.81         -2.18         2.76 o                         
  -8  -9  -1          0.81          0.87         3.05 o                         
  -8  -9  -1          0.81          1.16         3.05 o                         
   8   9   1          0.81         -1.02         3.19 o                         
   8   9   1          0.81          6.96         3.63 o                         
   8   9   1          0.81          3.77         3.34 o                         
   4 -10  -1          0.05         -1.31         2.76 o                         
   4 -10  -1          0.05          2.76         3.48 o                         
  -4  10   1          0.05          2.90         3.05 o                         
   3 -10  -1          0.84          1.16         3.19 o                         
   3 -10  -1          0.84          4.64         2.90 o                         
  -3  10   1          0.84          1.89         2.76 o                         
  -3  10   1          0.84         -2.47         2.47 o                         
   2 -10  -1          3.43          2.03         2.76 o                         
   2 -10  -1          3.43          2.61         2.61 o                         
  -2  10   1          3.43          1.89         2.90 o                         
  -2  10   1          3.43          0.44         2.76 o                         
   1 -10  -1          0.01          1.16         2.90 o                         
   1 -10  -1          0.01          1.31         2.18 o                         
  -1  10   1          0.01          3.92         2.61 o                         
  -1  10   1          0.01         -0.87         2.47 o                         
   0 -10  -1          4.90         12.33         3.48 o                         
   0 -10  -1          4.90         10.30         3.05 o                         
   0 -10  -1          4.90          1.89         2.76 o                         
   0  10   1          4.90          7.83         2.90 o                         
   0  10   1          4.90         10.59         3.19 o                         
  -1 -10  -1          1.08         -0.29         2.32 o                         
  -1 -10  -1          1.08          1.45         2.76 o                         
  -1 -10  -1          1.08          3.19         2.61 o                         
  -1 -10  -1          1.08          6.67         2.61 o                         
   1  10   1          1.08          4.06         2.61 o                         
   1  10   1          1.08          0.44         2.18 o                         
   1  10   1          1.08         -0.29         2.18 o                         
   1  10   1          1.08         -1.16         2.18 o                         
   1  10   1          1.08         -0.15         2.18 o                         
  -2 -10  -1         55.38         67.60         6.24 o                         
  -2 -10  -1         55.38         70.50         6.53 o                         
  -2 -10  -1         55.38         60.92         6.38 o                         
   2  10   1         55.38         70.93         6.67 o                         
   2  10   1         55.38         60.05         5.51 o                         
   2  10   1         55.38         61.07         6.67 o                         
   2  10   1         55.38         68.47         5.66 o                         
   2  10   1         55.38         64.99         5.37 o                         
  -3 -10  -1         24.83         19.15         4.06 o                         
  -3 -10  -1         24.83         21.76         4.06 o                         
  -3 -10  -1         24.83         22.77         4.21 o                         
   3  10   1         24.83         23.79         4.21 o                         
   3  10   1         24.83         24.66         4.06 o                         
   3  10   1         24.83         27.56         4.35 o                         
   3  10   1         24.83         23.50         3.48 o                         
   3  10   1         24.83         21.76         4.35 o                         
  -4 -10  -1          8.68         10.73         3.19 o                         
  -4 -10  -1          8.68          9.14         3.48 o                         
  -4 -10  -1          8.68         12.04         3.63 o                         
   4  10   1          8.68          9.28         3.19 o                         
   4  10   1          8.68          9.57         3.34 o                         
   4  10   1          8.68         13.35         3.77 o                         
   4  10   1          8.68          8.70         3.34 o                         
  -5 -10  -1         55.21         47.43         5.66 o                         
  -5 -10  -1         55.21         59.18         6.38 o                         
  -5 -10  -1         55.21         63.68         6.67 o                         
   5  10   1         55.21         49.90         5.66 o                         
   5  10   1         55.21         53.38         6.53 o                         
   5  10   1         55.21         55.70         6.09 o                         
  -6 -10  -1         29.51         34.52         5.37 o                         
  -6 -10  -1         29.51         35.10         5.22 o                         
  -6 -10  -1         29.51         34.67         5.37 o                         
   6  10   1         29.51         37.72         5.37 o                         
   6  10   1         29.51         35.39         5.51 o                         
   6  10   1         29.51         42.21         5.66 o                         
  -7 -10  -1          9.63         14.36         4.21 o                         
  -7 -10  -1          9.63          5.66         3.34 o                         
  -7 -10  -1          9.63          6.67         3.19 o                         
   7  10   1          9.63         15.23         4.21 o                         
   7  10   1          9.63          8.70         3.63 o                         
   7  10   1          9.63         17.55         4.35 o                         
   2 -11  -1          0.29          0.58         3.05 o                         
  -2  11   1          0.29         -0.29         3.05 o                         
  -2  11   1          0.29          1.31         2.61 o                         
   1 -11  -1          0.01          1.89         3.05 o                         
   1 -11  -1          0.01         -0.15         2.47 o                         
  -1  11   1          0.01          0.29         2.76 o                         
  -1  11   1          0.01         -1.60         2.32 o                         
   0 -11  -1          2.51          1.89         3.19 o                         
   0 -11  -1          2.51          4.21         2.90 o                         
   0  11   1          2.51          4.64         3.19 o                         
   0  11   1          2.51          4.06         2.76 o                         
  -1 -11  -1          1.88          3.05         2.90 o                         
  -1 -11  -1          1.88          2.18         2.76 o                         
   1  11   1          1.88          1.16         2.47 o                         
   1  11   1          1.88         -1.60         2.03 o                         
   1  11   1          1.88          6.82         3.05 o                         
  -2 -11  -1         11.90         11.02         3.19 o                         
  -2 -11  -1         11.90         12.18         3.77 o                         
  -2 -11  -1         11.90          9.28         3.19 o                         
   2  11   1         11.90         12.04         3.63 o                         
   2  11   1         11.90         14.65         3.48 o                         
   2  11   1         11.90         10.30         3.05 o                         
   2  11   1         11.90         14.65         3.63 o                         
  -3 -11  -1          7.67          6.53         3.19 o                         
  -3 -11  -1          7.67          8.70         3.34 o                         
  -3 -11  -1          7.67          8.12         3.19 o                         
   3  11   1          7.67          2.76         3.05 o                         
   3  11   1          7.67          8.41         2.76 o                         
   3  11   1          7.67          4.79         2.76 o                         
   3  11   1          7.67          3.92         3.05 o                         
  -4 -11  -1          0.91          2.90         3.19 o                         
  -4 -11  -1          0.91          3.48         3.19 o                         
  -4 -11  -1          0.91          0.44         2.76 o                         
   4  11   1          0.91          3.48         2.90 o                         
   4  11   1          0.91          4.35         3.19 o                         
   4  11   1          0.91         -1.45         2.47 o                         
  -5 -11  -1          0.26         -2.18         2.61 o                         
  -5 -11  -1          0.26         -1.74         2.90 o                         
   5  11   1          0.26          0.29         2.61 o                         
   5  11   1          0.26          0.58         3.19 o                         
   5  11   1          0.26         -0.29         2.76 o                         
  -6 -11  -1          2.18          1.89         3.19 o                         
  -6 -11  -1          2.18          4.50         3.63 o                         
  -6 -11  -1          2.18          1.02         2.90 o                         
   6  11   1          2.18          2.18         3.48 o                         
   6  11   1          2.18          0.73         2.90 o                         
   6  11   1          2.18          3.48         3.63 o                         
   1 -12  -1          2.44         14.07         4.35 o                         
   1 -12  -1          2.44         10.01         3.48 o                         
  -1  12   1          2.44         10.73         4.06 o                         
  -1  12   1          2.44         13.06         3.77 o                         
   0 -12  -1         22.12         33.94         5.22 o                         
   0 -12  -1         22.12         27.85         5.37 o                         
   0  12   1         22.12         35.83         5.22 o                         
   0  12   1         22.12         35.83         5.51 o                         
  -1 -12  -1          0.78          0.87         3.05 o                         
  -1 -12  -1          0.78         -2.76         2.76 o                         
   1  12   1          0.78         -2.47         2.76 o                         
   1  12   1          0.78         -2.47         2.47 o                         
  -2 -12  -1          0.04          0.58         3.19 o                         
  -2 -12  -1          0.04         -2.32         2.32 o                         
   2  12   1          0.04         -1.89         2.61 o                         
   2  12   1          0.04         -0.58         2.32 o                         
   2  12   1          0.04          2.90         2.76 o                         
  -3 -12  -1          5.35          9.57         3.92 o                         
  -3 -12  -1          5.35          8.12         3.77 o                         
  -3 -12  -1          5.35          5.08         3.48 o                         
   3  12   1          5.35          9.28         3.63 o                         
   3  12   1          5.35          3.05         2.90 o                         
   3  12   1          5.35          4.35         3.48 o                         
  -4 -12  -1         10.67         11.17         3.77 o                         
  -4 -12  -1         10.67          9.57         3.63 o                         
  -4 -12  -1         10.67          8.12         4.06 o                         
   4  12   1         10.67          7.11         3.77 o                         
   4  12   1         10.67         10.73         3.92 o                         
   4  12   1         10.67         10.15         3.77 o                         
  -5 -12  -1          3.76          2.47         3.48 o                         
  -5 -12  -1          3.76          4.50         3.48 o                         
  -5 -12  -1          3.76          0.29         3.34 o                         
   5  12   1          3.76          4.06         3.48 o                         
   5  12   1          3.76          2.47         3.05 o                         
   5  12   1          3.76          4.35         3.19 o                         
   5  12  -2          0.02         -1.31         3.19 o                         
   5  12  -2          0.02         -2.61         2.61 o                         
   5  12  -2          0.02         -0.73         2.90 o                         
   4  12  -2          1.38         -0.58         2.90 o                         
   4  12  -2          1.38         -1.45         2.47 o                         
   4  12  -2          1.38          3.77         3.19 o                         
  -4 -12   2          1.38         -0.29         2.90 o                         
  -4 -12   2          1.38          4.64         3.05 o                         
   3  12  -2          2.69          8.56         3.63 o                         
   3  12  -2          2.69          3.34         2.76 o                         
   3  12  -2          2.69          4.06         3.34 o                         
  -3 -12   2          2.69          2.76         3.05 o                         
  -3 -12   2          2.69          5.66         3.77 o                         
  -3 -12   2          2.69          6.82         3.63 o                         
   2  12  -2          2.91          1.60         2.76 o                         
   2  12  -2          2.91          2.61         3.19 o                         
  -2 -12   2          2.91          4.64         3.19 o                         
  -2 -12   2          2.91          0.58         3.19 o                         
  -2 -12   2          2.91          4.35         3.34 o                         
   1  12  -2         11.44         20.31         4.50 o                         
   1  12  -2         11.44         15.09         3.92 o                         
  -1 -12   2         11.44         14.36         4.06 o                         
  -1 -12   2         11.44         16.54         4.35 o                         
   0  12  -2          0.07         -1.16         2.90 o                         
   0  12  -2          0.07          0.00         2.90 o                         
   0 -12   2          0.07          3.48         3.34 o                         
   0 -12   2          0.07         -0.73         2.90 o                         
   6  11  -2         20.28         20.16         4.64 o                         
   6  11  -2         20.28         23.06         5.08 o                         
   6  11  -2         20.28         22.63         4.79 o                         
  -6 -11   2         20.28         17.84         4.50 o                         
  -6 -11   2         20.28         17.84         4.35 o                         
   5  11  -2         18.43         19.44         4.21 o                         
   5  11  -2         18.43         16.25         4.35 o                         
   5  11  -2         18.43         14.65         3.48 o                         
   5  11  -2         18.43         15.38         4.06 o                         
  -5 -11   2         18.43         17.70         4.35 o                         
  -5 -11   2         18.43         17.26         4.21 o                         
   4  11  -2          7.40         14.36         3.19 o                         
   4  11  -2          7.40         11.46         3.77 o                         
   4  11  -2          7.40          3.34         3.19 o                         
   4  11  -2          7.40         12.04         3.63 o                         
  -4 -11   2          7.40          4.35         3.19 o                         
  -4 -11   2          7.40          4.35         3.19 o                         
  -4 -11   2          7.40         12.77         3.77 o                         
   3  11  -2          2.89          4.50         2.61 o                         
   3  11  -2          2.89          4.50         2.90 o                         
   3  11  -2          2.89          4.64         2.90 o                         
  -3 -11   2          2.89          3.34         3.05 o                         
  -3 -11   2          2.89         -1.31         2.47 o                         
  -3 -11   2          2.89          4.93         3.19 o                         
   2  11  -2          0.08         -2.32         2.32 o                         
   2  11  -2          0.08          2.03         2.47 o                         
   2  11  -2          0.08         -0.29         2.47 o                         
  -2 -11   2          0.08         -2.32         2.32 o                         
  -2 -11   2          0.08          1.02         2.76 o                         
  -2 -11   2          0.08         -1.16         2.61 o                         
   1  11  -2         18.72         14.22         3.48 o                         
   1  11  -2         18.72         18.86         4.21 o                         
  -1 -11   2         18.72         20.31         4.35 o                         
  -1 -11   2         18.72         20.02         4.35 o                         
   0  11  -2          3.91          2.90         2.90 o                         
   0 -11   2          3.91          2.03         2.90 o                         
   0 -11   2          3.91          3.19         3.19 o                         
  -1  11  -2          0.00         -2.47         2.90 o                         
  -1  11  -2          0.00          0.00         2.61 o                         
   1 -11   2          0.00         -2.47         2.47 o                         
   1 -11   2          0.00          1.16         3.05 o                         
  -2  11  -2          0.66         -2.90         2.90 o                         
   2 -11   2          0.66         -0.87         2.61 o                         
   2 -11   2          0.66          3.05         3.48 o                         
   7  10  -2          3.62          6.53         3.77 o                         
   7  10  -2          3.62          3.92         3.34 o                         
   7  10  -2          3.62          3.34         3.34 o                         
  -7 -10   2          3.62          8.41         3.48 o                         
  -7 -10   2          3.62          5.37         3.19 o                         
   6  10  -2          0.47          2.32         3.19 o                         
   6  10  -2          0.47          1.16         3.05 o                         
   6  10  -2          0.47          1.60         2.76 o                         
  -6 -10   2          0.47          0.44         2.76 o                         
  -6 -10   2          0.47         -0.29         2.47 o                         
   5  10  -2          3.24          5.51         2.47 o                         
   5  10  -2          3.24          2.76         2.90 o                         
   5  10  -2          3.24          0.87         3.05 o                         
   5  10  -2          3.24          2.03         2.76 o                         
  -5 -10   2          3.24          4.21         2.90 o                         
  -5 -10   2          3.24          4.93         2.90 o                         
   4  10  -2          6.06          3.19         2.90 o                         
   4  10  -2          6.06          7.25         2.76 o                         
   4  10  -2          6.06          5.95         2.90 o                         
   4  10  -2          6.06          4.93         3.05 o                         
  -4 -10   2          6.06          1.31         2.61 o                         
  -4 -10   2          6.06          3.92         2.90 o                         
   3  10  -2          0.65         -1.31         2.47 o                         
   3  10  -2          0.65         -0.58         2.32 o                         
   3  10  -2          0.65          1.60         2.32 o                         
   3  10  -2          0.65          0.87         2.61 o                         
  -3 -10   2          0.65          3.34         2.61 o                         
  -3 -10   2          0.65         -1.74         2.18 o                         
  -3 -10   2          0.65         -2.03         2.32 o                         
   2  10  -2          6.92          2.47         2.32 o                         
   2  10  -2          6.92          5.80         2.76 o                         
   2  10  -2          6.92          6.82         2.90 o                         
   2  10  -2          6.92          8.99         3.19 o                         
  -2 -10   2          6.92          7.25         3.19 o                         
  -2 -10   2          6.92          7.83         3.19 o                         
  -2 -10   2          6.92          8.27         3.19 o                         
   1  10  -2         18.25         18.28         4.06 o                         
   1  10  -2         18.25         20.60         3.63 o                         
   1  10  -2         18.25         24.66         4.21 o                         
  -1 -10   2         18.25         22.92         4.35 o                         
  -1 -10   2         18.25         28.29         4.35 o                         
  -1 -10   2         18.25         17.70         4.06 o                         
   0  10  -2          6.20         10.15         3.19 o                         
   0 -10   2          6.20          6.09         3.05 o                         
   0 -10   2          6.20          7.69         2.90 o                         
   0 -10   2          6.20         12.91         3.63 o                         
  -1  10  -2          4.22          5.80         3.05 o                         
  -1  10  -2          4.22          9.57         3.19 o                         
   1 -10   2          4.22          3.63         3.05 o                         
   1 -10   2          4.22          6.09         3.05 o                         
  -2  10  -2          2.58          3.05         3.34 o                         
  -2  10  -2          2.58          6.67         2.76 o                         
   2 -10   2          2.58          1.31         2.61 o                         
   2 -10   2          2.58          2.90         2.90 o                         
  -3  10  -2          3.77          4.06         3.34 o                         
   3 -10   2          3.77          4.35         2.90 o                         
   3 -10   2          3.77          3.48         3.48 o                         
   8   9  -2         36.49         52.37         6.67 o                         
   8   9  -2         36.49         54.69         6.82 o                         
   8   9  -2         36.49         45.84         6.24 o                         
  -8  -9   2         36.49         44.53         6.09 o                         
  -8  -9   2         36.49         48.01         6.24 o                         
   7   9  -2          1.71          3.34         3.34 o                         
   7   9  -2          1.71          3.34         3.05 o                         
  -7  -9   2          1.71          2.47         3.19 o                         
  -7  -9   2          1.71          1.60         2.61 o                         
   6   9  -2         15.58         20.31         4.35 o                         
   6   9  -2         15.58         19.87         3.63 o                         
   6   9  -2         15.58         23.06         4.50 o                         
   6   9  -2         15.58         14.36         3.92 o                         
  -6  -9   2         15.58         15.81         3.92 o                         
  -6  -9   2         15.58         19.87         4.06 o                         
   5   9  -2         11.46         12.18         2.90 o                         
   5   9  -2         11.46          5.80         2.90 o                         
   5   9  -2         11.46          6.53         3.05 o                         
   5   9  -2         11.46          9.86         3.19 o                         
  -5  -9   2         11.46          7.69         2.90 o                         
  -5  -9   2         11.46          5.37         2.90 o                         
   4   9  -2          6.12          5.22         2.47 o                         
   4   9  -2          6.12          1.89         2.61 o                         
   4   9  -2          6.12          5.95         2.76 o                         
   4   9  -2          6.12          7.11         3.05 o                         
  -4  -9   2          6.12          4.06         2.61 o                         
  -4  -9   2          6.12          5.80         2.76 o                         
  -4  -9   2          6.12          0.58         2.47 o                         
   3   9  -2         15.26         18.57         3.63 o                         
   3   9  -2         15.26         14.51         3.19 o                         
   3   9  -2         15.26         19.29         3.34 o                         
   3   9  -2         15.26         18.28         3.34 o                         
  -3  -9   2         15.26         17.99         3.48 o                         
  -3  -9   2         15.26         17.41         3.48 o                         
  -3  -9   2         15.26         16.10         3.63 o                         
  -3  -9   2         15.26         14.36         3.19 o                         
   2   9  -2          5.36         11.46         3.05 o                         
   2   9  -2          5.36         10.73         2.76 o                         
   2   9  -2          5.36          6.24         2.47 o                         
   2   9  -2          5.36          7.11         2.61 o                         
  -2  -9   2          5.36          8.41         2.61 o                         
  -2  -9   2          5.36          8.12         2.47 o                         
  -2  -9   2          5.36          4.35         2.61 o                         
  -2  -9   2          5.36          8.27         2.61 o                         
   1   9  -2         14.74         17.55         3.48 o                         
   1   9  -2         14.74         15.23         3.34 o                         
   1   9  -2         14.74         19.58         3.19 o                         
   1   9  -2         14.74         15.38         3.34 o                         
  -1  -9   2         14.74         16.54         3.34 o                         
  -1  -9   2         14.74         14.94         3.48 o                         
  -1  -9   2         14.74         23.50         3.77 o                         
  -1  -9   2         14.74         18.28         3.63 o                         
   0   9  -2          7.46          6.96         3.05 o                         
   0   9  -2          7.46          6.38         2.76 o                         
   0   9  -2          7.46          5.80         2.61 o                         
   0  -9   2          7.46          7.69         2.47 o                         
   0  -9   2          7.46          7.40         2.47 o                         
   0  -9   2          7.46         15.52         3.48 o                         
   0  -9   2          7.46          5.95         2.90 o                         
  -1   9  -2         23.23         14.07         3.77 o                         
  -1   9  -2         23.23         27.27         3.92 o                         
  -1   9  -2         23.23         21.47         3.92 o                         
   1  -9   2         23.23         15.38         3.63 o                         
   1  -9   2         23.23         28.58         3.77 o                         
   1  -9   2         23.23         18.28         3.63 o                         
  -2   9  -2          1.20         -1.02         2.18 o                         
  -2   9  -2          1.20          0.87         2.76 o                         
  -2   9  -2          1.20          3.05         2.32 o                         
   2  -9   2          1.20          0.58         2.61 o                         
   2  -9   2          1.20          0.58         2.32 o                         
  -3   9  -2          0.04         -0.44         2.32 o                         
  -3   9  -2          0.04         -0.58         2.76 o                         
   3  -9   2          0.04          2.90         2.61 o                         
   3  -9   2          0.04          0.15         2.90 o                         
  -4   9  -2          3.88          2.18         2.76 o                         
  -4   9  -2          3.88          2.47         3.48 o                         
   4  -9   2          3.88          6.96         3.05 o                         
   4  -9   2          3.88          3.48         3.34 o                         
   8   8  -2          6.98          3.19         3.34 o                         
   8   8  -2          6.98          6.38         3.19 o                         
   8   8  -2          6.98         12.48         4.06 o                         
  -8  -8   2          6.98          8.70         3.34 o                         
  -8  -8   2          6.98         11.60         4.06 o                         
   7   8  -2          0.09          0.00         2.47 o                         
   7   8  -2          0.09         -2.47         2.47 o                         
   7   8  -2          0.09         -1.16         2.61 o                         
  -7  -8   2          0.09          3.19         2.76 o                         
  -7  -8   2          0.09          0.73         2.90 o                         
   6   8  -2          1.34          3.19         2.76 o                         
   6   8  -2          1.34         -0.15         2.32 o                         
   6   8  -2          1.34          2.03         2.18 o                         
   6   8  -2          1.34          0.73         2.47 o                         
  -6  -8   2          1.34          5.66         2.61 o                         
  -6  -8   2          1.34         -0.44         2.32 o                         
   5   8  -2         16.68         16.83         3.63 o                         
   5   8  -2         16.68         17.70         3.77 o                         
   5   8  -2         16.68          8.99         2.76 o                         
   5   8  -2         16.68         21.18         3.34 o                         
  -5  -8   2         16.68         14.94         3.19 o                         
  -5  -8   2         16.68         18.57         3.34 o                         
  -5  -8   2         16.68         10.73         3.05 o                         
   4   8  -2          7.32         10.59         2.90 o                         
   4   8  -2          7.32          6.67         2.47 o                         
   4   8  -2          7.32          6.67         2.18 o                         
   4   8  -2          7.32          3.34         2.18 o                         
   4   8  -2          7.32         10.88         2.90 o                         
  -4  -8   2          7.32          5.51         2.32 o                         
  -4  -8   2          7.32          7.40         2.76 o                         
  -4  -8   2          7.32          7.40         2.61 o                         
  -4  -8   2          7.32          6.82         2.61 o                         
   3   8  -2          7.97         12.18         2.61 o                         
   3   8  -2          7.97         10.01         2.90 o                         
   3   8  -2          7.97         10.44         2.90 o                         
   3   8  -2          7.97         11.60         2.61 o                         
   3   8  -2          7.97          5.95         2.47 o                         
  -3  -8   2          7.97          7.69         2.76 o                         
  -3  -8   2          7.97          6.53         2.47 o                         
  -3  -8   2          7.97         13.20         2.90 o                         
  -3  -8   2          7.97         10.73         2.76 o                         
   2   8  -2          2.24          4.21         2.32 o                         
   2   8  -2          2.24          0.87         2.03 o                         
   2   8  -2          2.24          5.22         2.18 o                         
   2   8  -2          2.24          2.03         2.03 o                         
   2   8  -2          2.24          2.90         2.03 o                         
  -2  -8   2          2.24          1.60         1.74 o                         
  -2  -8   2          2.24         -0.73         1.89 o                         
  -2  -8   2          2.24          1.60         2.03 o                         
  -2  -8   2          2.24          1.89         1.89 o                         
   1   8  -2         51.84         54.69         4.35 o                         
   1   8  -2         51.84         67.45         5.66 o                         
   1   8  -2         51.84         53.24         4.79 o                         
   1   8  -2         51.84         46.71         4.50 o                         
  -1  -8   2         51.84         68.76         5.22 o                         
  -1  -8   2         51.84         63.39         4.93 o                         
  -1  -8   2         51.84         62.09         5.37 o                         
  -1  -8   2         51.84         58.17         4.64 o                         
   0   8  -2          8.31          7.69         2.18 o                         
   0   8  -2          8.31          7.98         2.47 o                         
   0   8  -2          8.31         12.77         2.47 o                         
   0   8  -2          8.31          3.34         2.18 o                         
   0   8  -2          8.31          2.76         2.03 o                         
   0  -8   2          8.31          5.66         2.47 o                         
   0  -8   2          8.31          7.11         2.47 o                         
   0  -8   2          8.31         11.31         2.61 o                         
   0  -8   2          8.31          4.21         2.03 o                         
  -1   8  -2          5.62          3.92         2.47 o                         
  -1   8  -2          5.62          6.96         2.76 o                         
  -1   8  -2          5.62          9.72         2.47 o                         
   1  -8   2          5.62          9.57         2.90 o                         
   1  -8   2          5.62          8.12         2.90 o                         
   1  -8   2          5.62          8.41         2.32 o                         
  -2   8  -2         10.58          7.98         2.76 o                         
  -2   8  -2         10.58          7.54         2.76 o                         
  -2   8  -2         10.58          9.43         2.76 o                         
  -2   8  -2         10.58         10.59         3.19 o                         
   2  -8   2         10.58         11.46         3.05 o                         
   2  -8   2         10.58          6.67         2.90 o                         
  -3   8  -2          0.04          2.61         2.32 o                         
  -3   8  -2          0.04         -2.32         2.32 o                         
   3  -8   2          0.04          0.58         2.61 o                         
   3  -8   2          0.04          0.44         2.18 o                         
  -4   8  -2          7.91          6.67         3.19 o                         
  -4   8  -2          7.91          5.37         2.76 o                         
   4  -8   2          7.91          6.24         2.90 o                         
   4  -8   2          7.91          2.90         3.05 o                         
   4  -8   2          7.91          3.77         2.61 o                         
  -5   8  -2          1.39          2.47         2.76 o                         
  -5   8  -2          1.39          1.74         2.76 o                         
   5  -8   2          1.39          0.44         3.05 o                         
   5  -8   2          1.39          2.76         3.05 o                         
   9   7  -2         17.97         29.01         5.37 o                         
   9   7  -2         17.97         24.22         4.64 o                         
  -9  -7   2         17.97         20.02         4.79 o                         
  -9  -7   2         17.97         22.19         4.35 o                         
   8   7  -2          0.80          1.89         2.76 o                         
   8   7  -2          0.80          4.06         3.19 o                         
   8   7  -2          0.80         -0.29         2.61 o                         
  -8  -7   2          0.80         -1.31         2.47 o                         
  -8  -7   2          0.80          3.05         3.05 o                         
  -8  -7   2          0.80          1.45         2.47 o                         
   7   7  -2          1.19         -1.45         2.18 o                         
   7   7  -2          1.19          0.29         2.32 o                         
   7   7  -2          1.19         -1.16         2.47 o                         
   7   7  -2          1.19          1.89         2.76 o                         
  -7  -7   2          1.19          0.87         2.47 o
[truncated: 2,396,145 more chars]
