# Supplementary material for: Synthesis, crystal structures, and Hirshfeld analysis of three hexa­hydro­quinoline derivatives
Source: Acta Crystallogr E Crystallogr Commun. 2022 Oct 4;78(Pt 11):1089–96. doi: 10.1107/S2056989022009495 (PMC9638977; doi:10.1107/S2056989022009495)
Supplement: Supplementary file 3 [file e-78-01089-IIsup6.hkl]

data_II                                                                         
_shelx_title ' CL_3SS79aa in P21/n No14' 
_shelx_refln_list_code          4                                               
_shelx_F_calc_maximum      396.29                                               
_exptl_crystal_F_000      1584.00                                               
_reflns_d_resolution_high  0.7999                                               
                                                                                
loop_                                                                           
 _space_group_symop_operation_xyz                                               
 'x, y, z'                                                                      
 '-x+1/2, y+1/2, -z+1/2'                                                        
 '-x, -y, -z'                                                                   
 'x-1/2, -y-1/2, z-1/2'                                                         
                                                                                
_cell_length_a    15.3492                                                       
_cell_length_b    14.0314                                                       
_cell_length_c    18.3862                                                       
_cell_angle_alpha  90.000                                                       
_cell_angle_beta   90.083                                                       
_cell_angle_gamma  90.000                                                       
                                                                                
_shelx_F_squared_multiplier     1.000                                           
                                                                                
loop_                                                                           
 _refln_index_h                                                                 
 _refln_index_k                                                                 
 _refln_index_l                                                                 
 _refln_F_squared_calc                                                          
 _refln_F_squared_meas                                                          
 _refln_F_squared_sigma                                                         
 _refln_observed_status                                                         
   2   0   0       9117.40       8865.63        84.55 o                         
   4   0   0      15682.46      15029.42       144.11 o                         
   6   0   0      23078.52      21861.54       228.04 o                         
   8   0   0       3674.68       3695.52        48.80 o                         
  10   0   0       1650.10       1448.50        44.12 o                         
  12   0   0       9400.66       8973.19       150.69 o                         
  14   0   0        104.92         88.14        15.48 o                         
  16   0   0       2068.56       2091.91        58.65 o                         
  18   0   0        122.53        198.44        25.38 o                         
   1   1   0       1505.11       1403.79        12.46 o                         
   2   1   0        433.22        432.93         5.34 o                         
   3   1   0       1067.97       1021.29        10.74 o                         
   4   1   0       7108.13       6784.19        54.50 o                         
   5   1   0       5171.44       4970.13        40.41 o                         
   6   1   0        416.69        443.78         6.36 o                         
   7   1   0        968.99        925.36        15.66 o                         
   8   1   0       2306.18       2238.16        26.88 o                         
   9   1   0        654.45        684.53        13.56 o                         
  10   1   0       2697.40       2546.38        31.44 o                         
  11   1   0        753.38        750.49        18.49 o                         
  12   1   0         99.57         74.07        10.55 o                         
  13   1   0        169.58        159.95        12.00 o                         
  14   1   0         13.42          7.36         7.82 o                         
  15   1   0         22.49         19.82         9.34 o                         
  16   1   0          0.18          1.79         9.85 o                         
  17   1   0         31.71         36.01        11.75 o                         
  18   1   0         37.74         29.98        13.07 o                         
  19   1   0         63.63         59.78        14.99 o                         
   0   2   0     108378.55      97214.88      1089.12 o                         
   1   2   0         77.09         97.64         2.43 o                         
   2   2   0        137.26        127.58         3.74 o                         
   3   2   0       5092.53       4982.43        41.21 o                         
   4   2   0       7025.83       7186.68        58.58 o                         
   5   2   0       5436.88       5184.68        46.83 o                         
   6   2   0         95.71        156.52         6.92 o                         
   7   2   0       1077.40        994.20        14.13 o                         
   8   2   0        192.87        275.73         6.66 o                         
   9   2   0        114.23        140.54         7.70 o                         
  10   2   0        741.96        765.76        15.75 o                         
  11   2   0        382.72        338.06        14.55 o                         
  12   2   0       1612.19       1567.35        28.26 o                         
  13   2   0       2992.19       2832.44        41.94 o                         
  14   2   0        446.74        411.51        18.21 o                         
  15   2   0          0.61          7.20         8.19 o                         
  16   2   0        459.59        466.62        22.38 o                         
  17   2   0        168.66        130.56        15.35 o                         
  18   2   0          0.60         21.91        12.96 o                         
  19   2   0        216.66        216.18        20.69 o                         
   1   3   0       7158.26       6879.22        51.98 o                         
   2   3   0      11788.22      11254.42        79.78 o                         
   3   3   0       1392.07       1354.50        14.89 o                         
   4   3   0       2204.96       2137.99        21.62 o                         
   5   3   0          3.66          8.54         3.22 o                         
   6   3   0       8720.84       8608.61        75.15 o                         
   7   3   0       1579.35       1635.72        20.80 o                         
   8   3   0       2590.23       2747.69        32.57 o                         
   9   3   0       1127.39       1133.21        16.76 o                         
  10   3   0       1639.44       1577.65        23.89 o                         
  11   3   0        245.60        264.13        11.82 o                         
  12   3   0        283.57        288.99        14.57 o                         
  13   3   0       1031.04       1003.68        24.44 o                         
  14   3   0       1169.22       1119.13        25.97 o                         
  15   3   0          0.13         -4.32         8.25 o                         
  16   3   0        357.23        342.06        18.38 o                         
  17   3   0        198.64        204.86        18.67 o                         
  18   3   0        291.24        222.03        20.22 o                         
   0   4   0      14133.36      13463.74       154.27 o                         
   1   4   0        346.73        336.36         6.96 o                         
   2   4   0       1491.06       1256.64        13.19 o                         
   3   4   0        641.05        630.36         7.91 o                         
   4   4   0        349.19        329.28         7.52 o                         
   5   4   0       2630.93       2502.29        25.76 o                         
   6   4   0       1584.90       1716.11        20.44 o                         
   7   4   0         91.88         68.82         5.64 o                         
   8   4   0        273.97        290.51         9.77 o                         
   9   4   0        113.40        116.55         6.96 o                         
  10   4   0       1207.70       1120.03        19.91 o                         
  11   4   0         25.21         26.84         7.23 o                         
  12   4   0        125.93        114.00        10.55 o                         
  13   4   0          3.76          3.36         7.54 o                         
  14   4   0         64.56         32.05         9.10 o                         
  15   4   0         58.00         59.35        11.55 o                         
  16   4   0         69.82         67.00        12.04 o                         
  17   4   0         31.91         17.53        12.09 o                         
  18   4   0        166.95        159.01        20.39 o                         
   1   5   0       3185.24       3016.45        29.59 o                         
   2   5   0       3481.62       3543.65        30.64 o                         
   3   5   0         44.70         41.21         3.97 o                         
   4   5   0        388.70        321.45         8.67 o                         
   5   5   0        244.65        206.63         7.03 o                         
   6   5   0       5001.26       5740.60        51.72 o                         
   7   5   0       1298.19       1294.79        18.08 o                         
   8   5   0       1666.10       1659.17        22.79 o                         
   9   5   0        114.18        116.73         7.56 o                         
  10   5   0        910.40        994.49        19.96 o                         
  11   5   0          5.30          0.35         5.87 o                         
  12   5   0        523.63        561.19        19.19 o                         
  13   5   0          9.46          8.72         8.14 o                         
  14   5   0       1654.71       1525.36        48.63 o                         
  15   5   0          0.94         -5.15         9.38 o                         
  16   5   0          5.49         17.33        11.60 o                         
  17   5   0        277.17        310.12        22.54 o                         
  18   5   0       1163.13       1232.72        39.77 o                         
   0   6   0       2432.19       2577.81        38.39 o                         
   1   6   0       1227.46       1135.72        15.37 o                         
   2   6   0       9789.21      10618.93        85.41 o                         
   3   6   0       3618.75       3710.50        33.60 o                         
   4   6   0        188.73        226.17         6.90 o                         
   5   6   0         17.01         21.36         3.87 o                         
   6   6   0       3709.73       3782.81        37.60 o                         
   7   6   0         59.63         57.07         5.37 o                         
   8   6   0        355.21        351.26        11.72 o                         
   9   6   0        208.85        221.68         9.85 o                         
  10   6   0          1.04         -5.61         5.61 o                         
  11   6   0        105.24        128.80        11.13 o                         
  12   6   0         20.21         36.28         9.76 o                         
  13   6   0         53.61         26.61         9.35 o                         
  14   6   0         90.47         86.36        12.35 o                         
  15   6   0          0.14          4.64         9.81 o                         
  16   6   0         12.05          8.78        12.78 o                         
  17   6   0        190.10        161.74        18.42 o                         
  18   6   0        837.58        847.23        43.53 o                         
   1   7   0         18.28         28.62         4.23 o                         
   2   7   0          0.02         -1.75         2.95 o                         
   3   7   0          1.70          4.80         4.62 o                         
   4   7   0        614.41        605.26         9.40 o                         
   5   7   0        597.92        636.29        12.75 o                         
   6   7   0         74.80         79.35         5.68 o                         
   7   7   0         30.88         20.30         4.03 o                         
   8   7   0        378.58        377.56        13.08 o                         
   9   7   0         23.95         40.68         6.86 o                         
  10   7   0         27.02         16.57         7.45 o                         
  11   7   0        141.33        147.18        12.08 o                         
  12   7   0         14.36         17.91         8.62 o                         
  13   7   0         19.69         14.65        10.12 o                         
  14   7   0        228.99        198.40        17.32 o                         
  15   7   0        158.55        138.13        15.81 o                         
  16   7   0         56.47         44.51        13.52 o                         
  17   7   0         47.73         55.61        15.23 o                         
   0   8   0        418.34        412.46        20.45 o                         
   1   8   0        369.06        413.46        11.64 o                         
   2   8   0        832.49        925.54        14.15 o                         
   3   8   0          3.13          5.43         3.53 o                         
   4   8   0        371.04        414.97        10.85 o                         
   5   8   0         91.62        115.82         7.25 o                         
   6   8   0        112.43        146.53         8.60 o                         
   7   8   0          2.80          5.34         5.09 o                         
   8   8   0       3333.61       3382.59        38.97 o                         
   9   8   0        257.58        290.73        13.20 o                         
  10   8   0        284.46        255.83        14.99 o                         
  11   8   0        199.84        184.90        13.49 o                         
  12   8   0        298.68        342.43        18.11 o                         
  13   8   0          0.28         -2.96         9.92 o                         
  14   8   0          3.48          0.78        10.45 o                         
  15   8   0        137.56         99.76        15.28 o                         
  16   8   0        192.00        200.11        19.86 o                         
  17   8   0         11.45         13.41        12.79 o                         
   1   9   0       1017.77       1065.66        17.32 o                         
   2   9   0        433.82        501.54        11.11 o                         
   3   9   0        208.06        209.67         8.79 o                         
   4   9   0        610.30        645.23        14.86 o                         
   5   9   0        360.75        388.29        12.59 o                         
   6   9   0         85.29        105.89         7.96 o                         
   7   9   0        698.62        672.48        16.26 o                         
   8   9   0      10790.30      10317.43        92.78 o                         
   9   9   0        986.71        930.32        21.80 o                         
  10   9   0         34.37         35.45        10.29 o                         
  11   9   0        353.14        332.72        18.22 o                         
  12   9   0        275.66        258.46        18.80 o                         
  13   9   0          0.77          7.11        12.78 o                         
  14   9   0        380.82        363.70        25.10 o                         
  15   9   0        425.58        360.56        23.24 o                         
  16   9   0          0.19          7.93        13.27 o                         
   0  10   0         94.55         93.91        10.21 o                         
   1  10   0        155.08        143.40         8.38 o                         
   2  10   0       1272.64       1285.56        18.78 o                         
   3  10   0       2411.78       2377.90        30.89 o                         
   4  10   0        668.17        720.74        18.10 o                         
   5  10   0        293.21        313.46        12.62 o                         
   6  10   0         27.58         29.57         6.36 o                         
   7  10   0         38.61         50.05         7.42 o                         
   8  10   0       6320.66       6231.61        83.87 o                         
   9  10   0       1950.99       2000.03        32.20 o                         
  10  10   0        646.82        644.94        24.20 o                         
  11  10   0         24.66         27.37         9.83 o                         
  12  10   0          3.01         -2.48         9.16 o                         
  13  10   0        348.01        378.56        25.48 o                         
  14  10   0          1.28          1.49        11.44 o                         
  15  10   0        122.73        126.83        16.96 o                         
   1  11   0         13.76         11.90         6.02 o                         
   2  11   0        808.64        848.50        18.57 o                         
   3  11   0          2.11          0.34         5.58 o                         
   4  11   0       3784.53       3588.65        42.60 o                         
   5  11   0        249.95        237.61        13.07 o                         
   6  11   0        173.72        205.53        13.42 o                         
   7  11   0        161.27        180.72        11.74 o                         
   8  11   0       3674.54       3738.17        47.64 o                         
   9  11   0        448.02        455.63        17.97 o                         
  10  11   0        461.49        542.80        28.46 o                         
  11  11   0         24.46         26.03        10.34 o                         
  12  11   0          8.79         18.69        10.64 o                         
  13  11   0         38.05         24.06        13.95 o                         
  14  11   0         64.01         47.47        13.90 o                         
   0  12   0        148.89        148.91        20.73 o                         
   1  12   0       1005.22       1015.36        24.88 o                         
   2  12   0          0.01         -2.15         6.15 o                         
   3  12   0       1933.69       1932.87        31.28 o                         
   4  12   0          0.91          2.93         7.05 o                         
   5  12   0         23.40         22.72         8.13 o                         
   6  12   0        236.68        235.15        14.35 o                         
   7  12   0         40.50         51.27         9.90 o                         
   8  12   0        210.85        160.77        12.96 o                         
   9  12   0       1142.26       1099.08        25.10 o                         
  10  12   0        211.91        227.77        20.39 o                         
  11  12   0        131.27        144.77        15.31 o                         
  12  12   0        101.85         96.59        14.43 o                         
  13  12   0        191.95        192.88        21.35 o                         
   1  13   0         39.00         29.92         9.10 o                         
   2  13   0       1588.34       1527.25        32.44 o                         
   3  13   0         33.56         24.70         8.14 o                         
   4  13   0        115.26        135.30        11.66 o                         
   5  13   0        231.69        228.61        14.29 o                         
   6  13   0          0.04          6.14         8.94 o                         
   7  13   0        112.19        138.53        13.50 o                         
   8  13   0        114.33         94.16        12.52 o                         
   9  13   0        457.27        478.29        23.92 o                         
  10  13   0         55.97         75.54        15.16 o                         
  11  13   0         44.02         45.56        13.66 o                         
  12  13   0         13.84         -6.47        12.28 o                         
   0  14   0        503.55        523.26        46.38 o                         
   1  14   0         53.54         51.48        18.57 o                         
   2  14   0          0.52          4.95        12.83 o                         
   3  14   0        510.46        487.14        28.32 o                         
   4  14   0        692.41        726.84        29.09 o                         
   5  14   0        184.54        201.75        17.18 o                         
   6  14   0        203.31        174.88        15.15 o                         
   7  14   0         23.65         18.83        10.54 o                         
   8  14   0        140.49        125.13        14.82 o                         
   9  14   0        275.08        310.94        23.06 o                         
  10  14   0        996.18       1180.21        40.03 o                         
  11  14   0          0.77         10.17        14.54 o                         
   1  15   0        156.36        173.64        21.98 o                         
   2  15   0        694.90        650.76        37.15 o                         
   3  15   0         23.71         13.04        15.91 o                         
   4  15   0        164.79        190.06        23.10 o                         
   5  15   0         15.75         26.44        14.12 o                         
   6  15   0         57.30         23.40        12.46 o                         
   7  15   0          0.03          4.40        11.65 o                         
   8  15   0         21.34         18.40        12.66 o                         
   9  15   0        186.91        275.80        26.04 o                         
   0  16   0         55.13         47.32        28.43 o                         
   1  16   0         58.74         44.39        17.88 o                         
   2  16   0         11.01         43.90        16.91 o                         
   3  16   0         25.97         59.15        19.43 o                         
   4  16   0        178.46        201.74        25.35 o                         
   5  16   0          1.83         18.83        16.49 o                         
   6  16   0        131.84        134.16        30.23 o                         
   7  16   0         28.48         36.30        18.66 o                         
   1  17   0          0.42          1.28        15.28 o                         
   2  17   0          1.85          0.75        14.87 o                         
   3  17   0         44.34         52.02        25.27 o                         
   4  17   0        150.86         91.50        22.14 o                         
 -19   0   1         27.05         35.03        19.47 o                         
 -17   0   1        187.96        139.99        21.53 o                         
 -15   0   1        116.22        112.63        18.40 o                         
 -13   0   1        704.57        674.12        36.25 o                         
 -11   0   1         57.05         55.16        11.77 o                         
  -9   0   1        141.44        168.25        14.44 o                         
  -7   0   1       3777.96       3701.12        54.99 o                         
  -5   0   1      11523.27      11681.99       138.63 o                         
  -3   0   1        805.56        707.25         9.78 o                         
  -1   0   1      18458.65      17064.77       159.54 o                         
   1   0   1      17155.43      15914.04       131.22 o                         
   3   0   1       1624.23       1338.00        17.21 o                         
   5   0   1       5924.25       6200.77        64.45 o                         
   7   0   1       2211.57       2151.54        31.66 o                         
   9   0   1         63.26         80.06         7.32 o                         
  11   0   1         89.14         74.69        11.16 o                         
  13   0   1        400.07        431.44        26.73 o                         
  15   0   1         58.61         53.19        15.91 o                         
  17   0   1        117.23        113.64        21.28 o                         
  19   0   1         55.92         63.74        21.42 o                         
 -19   1   1          5.29        -12.37        12.37 o                         
 -18   1   1         91.76         94.76        14.88 o                         
 -17   1   1         65.69         65.38        12.30 o                         
 -16   1   1        865.34        883.26        36.83 o                         
 -15   1   1         24.15         21.38         9.33 o                         
 -14   1   1        271.69        265.80        15.95 o                         
 -13   1   1       1110.44       1028.41        25.29 o                         
 -12   1   1       4119.65       3999.47        53.38 o                         
 -11   1   1        218.20        218.95        12.28 o                         
 -10   1   1       3157.51       3236.86        37.21 o                         
  -9   1   1       1570.91       1562.57        21.87 o                         
  -8   1   1       8264.94       8183.60        74.44 o                         
  -7   1   1       3641.71       3664.86        37.64 o                         
  -6   1   1       3536.28       3318.08        33.77 o                         
  -5   1   1       6051.55       5457.88        49.29 o                         
  -4   1   1      43125.05      41922.86       329.14 o                         
  -3   1   1       9853.93       9324.25        72.41 o                         
  -2   1   1       5575.85       5331.16        42.12 o                         
  -1   1   1       3482.92       3237.93        25.91 o                         
   0   1   1        487.27        468.80         5.09 o                         
   1   1   1       1881.39       1799.68        12.29 o                         
   2   1   1       3680.00       3588.62        30.77 o                         
   3   1   1       7016.97       6735.71        53.73 o                         
   4   1   1      61679.49      58850.58       438.45 o                         
   5   1   1       5995.72       5526.45        49.19 o                         
   6   1   1       1573.36       1541.34        17.87 o                         
   7   1   1       6752.33       6561.70        56.95 o                         
   8   1   1       8430.54       8480.85        68.68 o                         
   9   1   1       1839.21       1683.57        21.05 o                         
  10   1   1       6141.09       6046.97        56.14 o                         
  11   1   1        150.24        156.06        10.54 o                         
  12   1   1       4942.11       4702.49        56.86 o                         
  13   1   1        562.70        547.23        26.26 o                         
  14   1   1        208.99        193.98        14.31 o                         
  15   1   1         42.82         37.11        10.61 o                         
  16   1   1       1492.94       1403.28        33.21 o                         
  17   1   1         31.66         10.51        10.71 o                         
  18   1   1         90.48         82.38        14.40 o                         
  19   1   1          9.59          1.98        13.47 o                         
 -19   2   1        110.40        112.91        17.76 o                         
 -18   2   1        107.99         92.61        15.61 o                         
 -17   2   1         76.45         72.90        13.22 o                         
 -16   2   1        160.64        175.25        15.74 o                         
 -15   2   1        144.25        120.18        13.32 o                         
 -14   2   1        234.70        217.09        14.14 o                         
 -13   2   1       3144.21       3011.71        43.66 o                         
 -12   2   1       2646.05       2469.84        37.18 o                         
 -11   2   1        286.06        272.06        13.26 o                         
 -10   2   1        146.51        153.13        10.99 o                         
  -9   2   1        118.73        148.60         7.94 o                         
  -8   2   1       3103.73       3108.00        34.57 o                         
  -7   2   1      14651.68      15037.69       126.79 o                         
  -6   2   1       7368.65       7708.19        61.32 o                         
  -5   2   1       1476.17       1438.62        17.15 o                         
  -4   2   1       1441.28       1364.51        15.90 o                         
  -3   2   1       3870.38       3682.32        33.29 o                         
  -2   2   1       5565.80       5394.85        43.49 o                         
  -1   2   1       1956.28       1813.80        16.97 o                         
   0   2   1       1918.77       1896.89        15.71 o                         
   1   2   1       4431.11       3983.05        32.14 o                         
   2   2   1       6137.04       5785.13        45.83 o                         
   3   2   1       4883.47       4580.71        38.33 o                         
   4   2   1       2880.86       2683.66        25.27 o                         
   5   2   1       2977.52       2943.98        28.27 o                         
   6   2   1      13637.43      13736.18       109.17 o                         
   7   2   1       9646.76      10004.76        86.71 o                         
   8   2   1       1602.01       1692.62        20.86 o                         
   9   2   1        268.52        282.01        10.43 o                         
  10   2   1         76.07         74.38         4.60 o                         
  11   2   1        594.37        558.17        15.80 o                         
  12   2   1       3050.32       2820.93        40.21 o                         
  13   2   1       2695.34       2650.08        40.19 o                         
  14   2   1        153.47        144.97        12.47 o                         
  15   2   1        158.33        131.68        12.49 o                         
  16   2   1        180.46        175.88        15.24 o                         
  17   2   1        112.41        114.47        14.43 o                         
  18   2   1        208.17        192.88        18.79 o                         
  19   2   1         82.33         62.47        21.71 o                         
 -18   3   1        104.33        133.04        17.92 o                         
 -17   3   1         33.79         37.31        13.82 o                         
 -16   3   1        138.17        144.98        23.75 o                         
 -15   3   1         84.31         90.94        11.48 o                         
 -14   3   1          7.18          7.38         7.45 o                         
 -13   3   1       1374.47       1406.63        28.03 o                         
 -12   3   1       1446.18       1397.69        26.78 o                         
 -11   3   1        180.43        158.10         9.64 o                         
 -10   3   1         87.83         91.64         7.47 o                         
  -9   3   1        265.27        278.98        10.94 o                         
  -8   3   1        737.94        792.88        13.05 o                         
  -7   3   1       4577.69       4880.07        47.05 o                         
  -6   3   1        956.00        879.41        13.65 o                         
  -5   3   1        294.79        317.34         8.12 o                         
  -4   3   1        833.50        833.75        12.15 o                         
  -3   3   1      14260.56      13668.08       106.11 o                         
  -2   3   1       7106.86       6758.95        54.45 o                         
  -1   3   1       2291.58       2173.34        18.23 o                         
   0   3   1       2327.43       2116.72        20.23 o                         
   1   3   1       2994.38       2752.61        23.70 o                         
   2   3   1       3145.77       3164.75        29.44 o                         
   3   3   1      12560.78      11978.93        92.98 o                         
   4   3   1        617.42        635.24         9.71 o                         
   5   3   1        226.81        259.23         7.36 o                         
   6   3   1        506.70        502.49         9.81 o                         
   7   3   1       5063.38       5349.61        48.77 o                         
   8   3   1       1103.80       1165.53        17.42 o                         
   9   3   1        162.99        178.63         8.52 o                         
  10   3   1        107.04        121.71         8.25 o                         
  11   3   1        188.15        186.38        10.22 o                         
  12   3   1       1368.92       1279.83        25.18 o                         
  13   3   1        610.36        643.30        31.15 o                         
  14   3   1          3.67         11.34         7.51 o                         
  15   3   1        165.15        159.62        13.46 o                         
  16   3   1        111.37        121.43        14.32 o                         
  17   3   1         16.24         28.66        11.16 o                         
  18   3   1         59.91         70.69        14.80 o                         
 -18   4   1         24.65         13.35        12.96 o                         
 -17   4   1         22.77         36.94        12.10 o                         
 -16   4   1        166.38        156.77        15.47 o                         
 -15   4   1        110.49        128.59        14.02 o                         
 -14   4   1          8.68         -0.66         7.88 o                         
 -13   4   1       1923.39       1729.02        31.71 o                         
 -12   4   1        640.31        655.41        22.68 o                         
 -11   4   1        276.66        305.62        12.85 o                         
 -10   4   1        896.84        954.00        26.03 o                         
  -9   4   1       1545.65       1610.94        22.52 o                         
  -8   4   1       1580.29       1557.14        21.36 o                         
  -7   4   1       1508.95       1521.73        20.70 o                         
  -6   4   1      14208.12      14891.27       124.63 o                         
  -5   4   1       1000.84       1010.83        14.69 o                         
  -4   4   1       1259.99       1243.55        15.41 o                         
  -3   4   1         73.41         99.67         4.83 o                         
  -2   4   1        969.42        969.53        12.52 o                         
  -1   4   1       1234.21       1252.41        13.83 o                         
   0   4   1       1382.92       1548.72        16.91 o                         
   1   4   1       1971.33       1895.94        19.61 o                         
   2   4   1        834.99        837.39        11.83 o                         
   3   4   1        117.70        131.00         5.71 o                         
   4   4   1       2848.14       2696.39        24.74 o                         
   5   4   1        455.47        472.07         9.08 o                         
   6   4   1      17842.27      18572.86       146.04 o                         
   7   4   1       1729.14       1627.83        20.52 o                         
   8   4   1       1932.83       1874.13        23.20 o                         
   9   4   1        920.59        989.60        16.90 o                         
  10   4   1       1083.26       1127.24        18.79 o                         
  11   4   1        219.66        243.86        11.59 o                         
  12   4   1        410.16        431.98        17.31 o                         
  13   4   1       1506.27       1340.22        27.30 o                         
  14   4   1          3.84         -1.78         7.27 o                         
  15   4   1        110.10        105.86        12.93 o                         
  16   4   1        140.57        100.52        13.27 o                         
  17   4   1         17.22         26.72        11.88 o                         
  18   4   1         55.53         37.90        13.27 o                         
 -18   5   1         15.16         11.73        12.76 o                         
 -17   5   1        136.00        129.56        15.31 o                         
 -16   5   1         93.97         77.43        13.37 o                         
 -15   5   1          6.26         -2.13         9.32 o                         
 -14   5   1        430.53        407.88        20.84 o                         
 -13   5   1         46.32         39.95         9.66 o                         
 -12   5   1        139.14        155.69        11.62 o                         
 -11   5   1        342.55        306.26        13.07 o                         
 -10   5   1        208.56        206.02        11.02 o                         
  -9   5   1        184.74        199.48         9.02 o                         
  -8   5   1         77.70         83.33         6.47 o                         
  -7   5   1        337.28        303.93         9.72 o                         
  -6   5   1       1987.17       1944.78        23.92 o                         
  -5   5   1       1068.81       1028.41        14.77 o                         
  -4   5   1        400.66        413.86         8.95 o                         
  -3   5   1        721.87        755.29        10.91 o                         
  -2   5   1       3539.39       3628.65        31.79 o                         
  -1   5   1       2793.92       2987.07        29.42 o                         
   0   5   1         37.98         33.22         3.71 o                         
   1   5   1       1451.84       1612.71        18.32 o                         
   2   5   1       4774.35       4779.51        38.73 o                         
   3   5   1       1250.20       1222.46        16.39 o                         
   4   5   1        400.22        434.60         9.46 o                         
   5   5   1        471.62        481.29        10.48 o                         
   6   5   1       1497.48       1478.14        20.77 o                         
   7   5   1        303.01        307.92         9.57 o                         
   8   5   1        169.63        174.62         8.52 o                         
   9   5   1        332.07        345.38        11.44 o                         
  10   5   1        179.76        177.52        10.39 o                         
  11   5   1        285.41        279.96        13.05 o                         
  12   5   1        313.37        356.41        17.17 o                         
  13   5   1        101.82         78.39        10.96 o                         
  14   5   1        510.74        461.80        21.06 o                         
  15   5   1          5.72         12.09        13.08 o                         
  16   5   1         49.99         51.79        12.23 o                         
  17   5   1         65.11         57.59        13.87 o                         
  18   5   1         17.74         32.50        14.82 o                         
 -18   6   1         78.20         87.64        17.23 o                         
 -17   6   1         54.23         55.05        14.07 o                         
 -16   6   1         21.35         17.67        11.28 o                         
 -15   6   1          8.63         10.94         9.68 o                         
 -14   6   1         82.13         79.66        11.86 o                         
 -13   6   1         29.66          2.15         8.15 o                         
 -12   6   1         71.82         86.99        10.91 o                         
 -11   6   1         77.18         76.57        10.06 o                         
 -10   6   1        270.18        297.00        13.18 o                         
  -9   6   1        140.46        163.76        10.92 o                         
  -8   6   1         23.80         40.35         5.72 o                         
  -7   6   1        447.91        492.67        12.49 o                         
  -6   6   1        985.02       1055.67        16.10 o                         
  -5   6   1        744.81        808.57        14.38 o                         
  -4   6   1        776.71        811.56        12.28 o                         
  -3   6   1        365.22        390.17         8.78 o                         
  -2   6   1       2229.76       2332.85        23.03 o                         
  -1   6   1       1574.08       1635.38        19.68 o                         
   0   6   1          4.35          0.76         3.99 o                         
   1   6   1       1420.18       1447.50        17.84 o                         
   2   6   1       2040.03       2190.18        23.98 o                         
   3   6   1        338.59        337.89        10.77 o                         
   4   6   1       1013.15       1046.58        16.12 o                         
   5   6   1       1630.56       1623.85        22.34 o                         
   6   6   1        927.32       1005.03        14.37 o                         
   7   6   1        351.08        408.34        10.73 o                         
   8   6   1         53.57         65.07         5.79 o                         
   9   6   1        175.85        216.14         9.37 o                         
  10   6   1        535.51        570.47        17.36 o                         
  11   6   1         96.07         69.06         9.09 o                         
  12   6   1        145.71        171.65        12.69 o                         
  13   6   1         15.02          1.24         8.40 o                         
  14   6   1        185.01        154.67        14.21 o                         
  15   6   1         17.92         34.74        10.95 o                         
  16   6   1         33.53         38.33        13.31 o                         
  17   6   1        118.18         85.15        17.81 o                         
  18   6   1         56.92         75.67        16.44 o                         
 -17   7   1         25.34         23.56        13.39 o                         
 -16   7   1         89.75         74.31        14.79 o                         
 -15   7   1          7.15         -1.33         9.82 o                         
 -14   7   1        302.91        266.78        17.95 o                         
 -13   7   1         63.73         60.21        10.80 o                         
 -12   7   1        318.37        269.21        17.61 o                         
 -11   7   1       1241.56       1122.58        25.79 o                         
 -10   7   1        332.56        313.46        15.55 o                         
  -9   7   1         51.00         33.34         6.77 o                         
  -8   7   1        282.36        284.29        10.91 o                         
  -7   7   1        345.43        381.09        15.02 o                         
  -6   7   1        253.13        221.98         8.06 o                         
  -5   7   1        205.46        222.72         7.96 o                         
  -4   7   1       1031.91       1031.41        14.67 o                         
  -3   7   1          9.88         17.31         4.21 o                         
  -2   7   1        862.40        905.19        12.83 o                         
  -1   7   1      10789.31      11111.15        95.09 o                         
   0   7   1        515.54        515.73        10.61 o                         
   1   7   1       6178.82       6534.37        59.30 o                         
   2   7   1       1544.20       1547.07        19.53 o                         
   3   7   1         20.24         36.79         5.16 o                         
   4   7   1       1534.71       1509.17        21.10 o                         
   5   7   1        414.74        428.09        11.53 o                         
   6   7   1        207.99        183.67         8.87 o                         
   7   7   1        710.26        757.27        15.05 o                         
   8   7   1        272.28        277.77        11.73 o                         
   9   7   1         44.86         32.75         6.34 o                         
  10   7   1        288.11        277.62        13.28 o                         
  11   7   1       1267.55       1136.22        27.56 o                         
  12   7   1        372.78        305.57        16.67 o                         
  13   7   1        107.88         90.77        13.29 o                         
  14   7   1        288.28        242.25        18.67 o                         
  15   7   1         15.62          6.07        11.10 o                         
  16   7   1         84.31         61.34        14.47 o                         
  17   7   1         11.59         22.54        13.17 o                         
 -17   8   1         79.76         96.13        16.89 o                         
 -16   8   1         50.55         64.87        14.84 o                         
 -15   8   1         35.92         46.64        13.55 o                         
 -14   8   1         12.21          5.00        10.41 o                         
 -13   8   1          8.31          4.53        10.41 o                         
 -12   8   1         90.63         99.90        12.04 o                         
 -11   8   1        332.68        370.67        17.81 o                         
 -10   8   1         15.59         15.94         7.74 o                         
  -9   8   1         77.08         90.69         9.10 o                         
  -8   8   1         88.02         74.69         7.58 o                         
  -7   8   1       1231.32       1136.94        19.36 o                         
  -6   8   1         30.96         33.55         4.85 o                         
  -5   8   1        875.46        834.67        13.83 o                         
  -4   8   1         35.53         43.62         4.57 o                         
  -3   8   1        686.42        720.69        13.06 o                         
  -2   8   1        938.62       1027.62        14.49 o                         
  -1   8   1        920.19       1018.70        16.05 o                         
   0   8   1         88.31         88.87         5.96 o                         
   1   8   1        837.51       1037.27        15.98 o                         
   2   8   1       1417.96       1513.60        20.27 o                         
   3   8   1       1095.85       1137.34        18.26 o                         
   4   8   1         80.46        101.74         7.21 o                         
   5   8   1        834.13        818.15        15.25 o                         
   6   8   1         69.74         69.49         6.28 o                         
   7   8   1        553.98        569.92        14.57 o                         
   8   8   1         45.38         46.66         6.68 o                         
   9   8   1        102.33        112.23         8.78 o                         
  10   8   1          7.53          3.35         6.12 o                         
  11   8   1        179.61        197.21        21.36 o                         
  12   8   1        109.17         90.11        12.75 o                         
  13   8   1         15.65         19.81        10.88 o                         
  14   8   1         14.73         24.85        11.81 o                         
  15   8   1         18.10         12.91        11.97 o                         
  16   8   1         42.28         46.50        14.73 o                         
  17   8   1         50.55         57.95        15.18 o                         
 -16   9   1        227.65        206.08        24.41 o                         
 -15   9   1        190.02        226.28        20.16 o                         
 -14   9   1         75.18        103.70        15.90 o                         
 -13   9   1        133.28        170.16        17.91 o                         
 -12   9   1        429.49        434.75        22.03 o                         
 -11   9   1        186.61        161.83        14.62 o                         
 -10   9   1        258.85        258.75        16.99 o                         
  -9   9   1        583.36        596.71        18.45 o                         
  -8   9   1        595.38        625.38        22.79 o                         
  -7   9   1       2145.84       1978.72        33.75 o                         
  -6   9   1         63.01         51.41         6.41 o                         
  -5   9   1        211.12        197.19         9.54 o                         
  -4   9   1        366.44        317.46        10.14 o                         
  -3   9   1        348.67        349.04        10.70 o                         
  -2   9   1         48.16         61.50         5.28 o                         
  -1   9   1       1740.04       1856.57        24.37 o                         
   0   9   1        388.68        382.96        11.47 o                         
   1   9   1       3471.89       3509.95        37.80 o                         
   2   9   1         72.22         95.32         5.86 o                         
   3   9   1        201.36        191.69         7.57 o                         
   4   9   1        258.80        255.44        11.20 o                         
   5   9   1        463.23        436.00        13.57 o                         
   6   9   1        141.78        157.62         9.15 o                         
   7   9   1       1221.82       1165.18        20.24 o                         
   8   9   1        721.16        718.38        18.10 o                         
   9   9   1        389.67        412.20        16.33 o                         
  10   9   1        289.24        270.29        20.59 o                         
  11   9   1         86.01         74.76        12.09 o                         
  12   9   1        561.90        512.24        23.54 o                         
  13   9   1        300.58        254.84        19.41 o                         
  14   9   1         71.21         92.80        14.40 o                         
  15   9   1         91.68         79.55        13.49 o                         
  16   9   1        222.32        209.45        19.75 o                         
 -15  10   1        139.89        109.98        15.03 o                         
 -14  10   1         17.08         28.76        12.73 o                         
 -13  10   1        111.40        131.39        17.78 o                         
 -12  10   1         24.83         34.50        11.60 o                         
 -11  10   1         27.73         44.56        10.86 o                         
 -10  10   1         91.95         92.85        10.99 o                         
  -9  10   1        166.29        142.17        11.41 o                         
  -8  10   1         45.86         67.05         8.55 o                         
  -7  10   1       3159.05       3020.90        37.11 o                         
  -6  10   1        189.13        179.24        10.02 o                         
  -5  10   1       1260.40       1177.88        25.26 o                         
  -4  10   1       2959.50       2917.75        36.06 o                         
  -3  10   1        547.32        589.23        14.91 o                         
  -2  10   1       1231.13       1198.18        18.56 o                         
  -1  10   1        645.69        681.05        13.83 o                         
   0  10   1        356.69        342.48        11.82 o                         
   1  10   1        746.58        735.22        14.83 o                         
   2  10   1       1608.44       1618.74        32.06 o                         
   3  10   1        261.18        329.39        13.22 o                         
   4  10   1       2923.14       2878.01        35.54 o                         
   5  10   1        569.55        571.73        16.06 o                         
   6  10   1        345.73        331.56        14.70 o                         
   7  10   1       2233.97       2198.90        32.49 o                         
   8  10   1         85.18         77.15         9.48 o                         
   9  10   1        219.07        216.55        12.92 o                         
  10  10   1         43.78         49.58         9.92 o                         
  11  10   1         60.85         45.70        10.97 o                         
  12  10   1         12.52         14.51        10.23 o                         
  13  10   1        175.80        183.11        17.40 o                         
  14  10   1         27.56         33.98        13.07 o                         
  15  10   1         72.03         84.25        15.83 o                         
 -14  11   1         61.39         91.13        16.30 o                         
 -13  11   1         28.56         28.15        12.32 o                         
 -12  11   1        456.75        477.36        24.88 o                         
 -11  11   1        103.44        111.35        13.69 o                         
 -10  11   1        205.67        229.01        16.26 o                         
  -9  11   1        414.45        445.23        18.85 o                         
  -8  11   1         84.95         97.65        10.65 o                         
  -7  11   1        223.45        224.31        12.61 o                         
  -6  11   1         14.85         10.35         6.76 o                         
  -5  11   1       1016.48        997.05        20.40 o                         
  -4  11   1       2071.85       2088.84        29.97 o                         
  -3  11   1        128.29        118.24        10.38 o                         
  -2  11   1         28.35         25.46         5.96 o                         
  -1  11   1        586.24        552.75        13.58 o                         
   0  11   1         71.40         56.58         6.76 o                         
   1  11   1       1328.12       1173.23        21.65 o                         
   2  11   1         64.13         48.00         7.09 o                         
   3  11   1         57.71         61.75         8.83 o                         
   4  11   1       3469.44       3366.73        43.88 o                         
   5  11   1        628.55        643.36        19.75 o                         
   6  11   1         33.40         44.14         8.33 o                         
   7  11   1        298.76        309.67        15.48 o                         
   8  11   1        183.98        214.29        19.60 o                         
   9  11   1        541.46        565.02        20.26 o                         
  10  11   1        198.81        217.42        17.69 o                         
  11  11   1        136.51        129.97        14.52 o                         
  12  11   1        381.81        378.57        21.21 o                         
  13  11   1         62.40         51.40        14.10 o                         
  14  11   1        138.30        154.62        17.63 o                         
 -13  12   1        147.32        140.18        17.64 o                         
 -12  12   1        456.17        454.12        23.60 o                         
 -11  12   1        342.58        399.54        31.02 o                         
 -10  12   1        570.48        604.46        25.00 o                         
  -9  12   1        681.87        722.30        24.39 o                         
  -8  12   1         51.59         66.02         9.46 o                         
  -7  12   1        419.25        450.32        19.34 o                         
  -6  12   1        722.85        810.98        22.40 o                         
  -5  12   1        509.48        508.14        18.93 o                         
  -4  12   1       4274.61       4182.96        52.04 o                         
  -3  12   1         41.57         17.93         6.63 o                         
  -2  12   1        291.23        254.72        12.24 o                         
  -1  12   1        202.93        164.36        10.96 o                         
   0  12   1        771.07        797.13        20.60 o                         
   1  12   1        287.42        233.48        13.19 o                         
   2  12   1        147.68        116.24        10.67 o                         
   3  12   1         20.68          4.37         7.20 o                         
   4  12   1       2667.86       2640.83        38.55 o                         
   5  12   1        531.29        532.90        19.29 o                         
   6  12   1       1450.85       1407.04        28.15 o                         
   7  12   1        487.55        538.64        20.25 o                         
   8  12   1         83.31         82.87        10.98 o                         
   9  12   1        327.46        344.33        17.95 o                         
  10  12   1        252.68        282.47        24.99 o                         
  11  12   1        209.58        256.16        19.44 o                         
  12  12   1        576.15        574.78        28.29 o                         
  13  12   1         68.63         82.86        17.49 o                         
 -12  13   1         28.56         37.42        13.58 o                         
 -11  13   1         67.47        106.58        15.68 o                         
 -10  13   1        192.38        202.33        18.45 o                         
  -9  13   1        417.66        412.58        26.33 o                         
  -8  13   1         79.79         90.66        12.23 o                         
  -7  13   1        886.78        898.47        26.18 o                         
  -6  13   1         75.79         84.81        10.63 o                         
  -5  13   1        585.47        600.86        21.20 o                         
  -4  13   1        122.00        120.52        17.49 o                         
  -3  13   1        342.58        374.00        16.65 o                         
  -2  13   1        128.08        135.88        11.80 o                         
  -1  13   1        901.13        858.59        26.74 o                         
   0  13   1        140.15        174.29        15.32 o                         
   1  13   1        462.97        492.78        23.05 o                         
   2  13   1        125.80        123.80        13.65 o                         
   3  13   1        319.15        356.63        17.41 o                         
   4  13   1         70.72         41.79         9.69 o                         
   5  13   1        416.80        431.38        20.03 o                         
   6  13   1        156.83        157.08        13.41 o                         
   7  13   1       1751.49       1710.96        35.14 o                         
   8  13   1         68.24         60.06        11.99 o                         
   9  13   1        292.34        275.45        18.28 o                         
  10  13   1         84.90         87.45        14.78 o                         
  11  13   1        147.77        142.24        17.08 o                         
  12  13   1         13.06         16.53        13.85 o                         
 -11  14   1         93.16        146.87        21.58 o                         
 -10  14   1        524.26        520.40        32.68 o                         
  -9  14   1        161.21        142.69        19.99 o                         
  -8  14   1         18.06         24.01        12.94 o                         
  -7  14   1         35.60         36.91        12.63 o                         
  -6  14   1        448.82        469.22        23.52 o                         
  -5  14   1         26.30         25.02        10.54 o                         
  -4  14   1       1046.00        986.16        31.50 o                         
  -3  14   1        363.87        389.63        27.14 o                         
  -2  14   1        581.81        503.41        27.64 o                         
  -1  14   1        226.00        258.70        20.74 o                         
   0  14   1         21.29         19.34        11.53 o                         
   1  14   1        205.58        207.42        19.10 o                         
   2  14   1        260.49        255.96        18.65 o                         
   3  14   1        314.30        281.26        17.72 o                         
   4  14   1        487.42        512.55        22.32 o                         
   5  14   1         20.35         41.34         9.97 o                         
   6  14   1        281.62        306.20        19.23 o                         
   7  14   1         16.10         12.97        10.37 o                         
   8  14   1         40.75         49.19        12.07 o                         
   9  14   1         88.05         97.92        14.76 o                         
  10  14   1        286.41        307.90        23.48 o                         
  11  14   1         83.47        111.14        18.91 o                         
  -9  15   1        241.45        271.52        26.05 o                         
  -8  15   1        306.79        312.37        22.70 o                         
  -7  15   1        190.78        251.68        22.70 o                         
  -6  15   1        145.25        134.99        21.66 o                         
  -5  15   1        108.33        107.02        21.13 o                         
  -4  15   1         90.88        113.61        25.05 o                         
  -3  15   1         70.20         29.15        15.20 o                         
  -2  15   1        309.83        255.02        25.18 o                         
  -1  15   1        138.41        132.03        21.81 o                         
   0  15   1        104.02        135.11        20.93 o                         
   1  15   1         85.34         59.32        16.86 o                         
   2  15   1        151.10        197.44        22.87 o                         
   3  15   1        153.60        174.19        23.97 o                         
   4  15   1        163.37        144.09        17.16 o                         
   5  15   1        129.07        113.98        16.40 o                         
   6  15   1        119.49        146.84        18.13 o                         
   7  15   1        233.41        288.14        21.33 o                         
   8  15   1        143.82        168.50        17.73 o                         
   9  15   1        106.65        153.59        19.81 o                         
  -7  16   1         11.08          9.98        17.95 o                         
  -6  16   1        164.29        133.87        23.74 o                         
  -5  16   1         11.19         35.49        18.59 o                         
  -4  16   1        101.38        106.19        20.84 o                         
  -3  16   1         62.81         83.75        20.95 o                         
  -2  16   1        204.84        226.63        26.04 o                         
  -1  16   1        374.34        327.95        29.68 o                         
   0  16   1        155.11        141.64        24.83 o                         
   1  16   1        173.88        172.46        22.88 o                         
   2  16   1        109.09         96.30        18.84 o                         
   3  16   1         36.51         55.61        18.14 o                         
   4  16   1        104.23         89.89        20.52 o                         
   5  16   1          5.61         10.45        15.86 o                         
   6  16   1         73.99         83.13        21.05 o                         
   7  16   1         21.46         -3.36        16.01 o                         
  -4  17   1         70.64         67.64        21.09 o                         
  -3  17   1          0.26         18.36        18.04 o                         
  -2  17   1         31.19         41.57        19.74 o                         
  -1  17   1         14.16         40.97        18.12 o                         
   0  17   1          5.80          1.16        16.41 o                         
   1  17   1         31.70         59.14        19.14 o                         
   2  17   1         21.32          9.70        15.93 o                         
   3  17   1          0.57         -4.50        15.96 o                         
   4  17   1        143.50        149.13        23.62 o                         
 -18   0   2        115.54        119.04        34.34 o                         
 -16   0   2        133.77        114.50        19.14 o                         
 -14   0   2       1117.39       1060.66        38.14 o                         
 -12   0   2       1108.94       1060.08        40.83 o                         
 -10   0   2       2683.23       2487.75        51.97 o                         
  -8   0   2        396.02        402.20        19.72 o                         
  -6   0   2        860.29        850.13        22.46 o                         
  -4   0   2      17492.14      16827.92       173.87 o                         
  -2   0   2       3351.69       3247.29        40.35 o                         
   0   0   2        979.97        862.68        10.87 o                         
   2   0   2       3320.59       3128.36        39.07 o                         
   4   0   2      19223.95      18304.82       175.69 o                         
   6   0   2       1942.02       1863.28        25.27 o                         
   8   0   2        771.66        692.39        14.55 o                         
  10   0   2       1468.76       1360.51        26.33 o                         
  12   0   2       2471.68       2351.48        48.67 o                         
  14   0   2        553.16        577.10        41.68 o                         
  16   0   2        302.95        270.11        25.38 o                         
  18   0   2         53.42         71.30        20.09 o                         
 -19   1   2        931.38       1068.74        46.16 o                         
 -18   1   2         21.05         24.00        12.15 o                         
 -17   1   2        160.55        183.13        16.01 o                         
 -16   1   2         36.05         31.82        10.83 o                         
 -15   1   2        152.92        136.22        13.68 o                         
 -14   1   2        126.87        141.14        14.91 o                         
 -13   1   2       2682.90       2665.46        43.06 o                         
 -12   1   2        577.14        548.14        22.85 o                         
 -11   1   2        661.23        680.08        19.00 o                         
 -10   1   2       1131.95       1082.27        26.07 o                         
  -9   1   2        967.42        922.75        15.70 o                         
  -8   1   2       1497.18       1465.39        20.29 o                         
  -7   1   2        434.58        413.86        10.47 o                         
  -6   1   2        588.50        564.66        10.87 o                         
  -5   1   2       4109.99       4059.98        38.74 o                         
  -4   1   2       1240.69       1204.96        12.75 o                         
  -3   1   2      23511.72      22418.33       161.93 o                         
  -2   1   2       3466.00       3019.00        24.45 o                         
  -1   1   2       5469.09       5486.02        41.12 o                         
   0   1   2       1165.02       1050.76         9.12 o                         
   1   1   2       7197.32       7083.56        45.21 o                         
   2   1   2       1614.16       1493.76        13.67 o                         
   3   1   2      31084.67      29463.17       203.21 o                         
   4   1   2       2394.94       2267.31        20.18 o                         
   5   1   2       7120.27       6842.96        52.45 o                         
   6   1   2       1167.46       1116.49        13.65 o                         
   7   1   2        944.12        827.41        12.43 o                         
   8   1   2       2336.43       2318.28        24.45 o                         
   9   1   2        737.20        689.42        11.73 o                         
  10   1   2       1749.00       1689.52        22.26 o                         
  11   1   2       1493.28       1531.01        30.72 o                         
  12   1   2        687.06        682.97        22.95 o                         
  13   1   2       5448.30       5334.23        63.94 o                         
  14   1   2        112.62        130.60        12.89 o                         
  15   1   2        144.81        150.17        13.89 o                         
  16   1   2         49.04         28.83        10.98 o                         
  17   1   2        311.95        304.57        20.06 o                         
  18   1   2         11.93         15.49        11.36 o                         
  19   1   2        606.13        736.34        33.30 o                         
 -18   2   2         73.42         78.69        13.82 o                         
 -17   2   2        331.34        370.32        23.18 o                         
 -16   2   2        154.63        131.41        14.77 o                         
 -15   2   2         77.32         77.95        11.67 o                         
 -14   2   2         95.76         95.27        11.71 o                         
 -13   2   2       5265.49       5126.48        62.74 o                         
 -12   2   2        410.97        375.08        16.26 o                         
 -11   2   2        283.15        283.70        13.47 o                         
 -10   2   2        460.54        460.15        13.43 o                         
  -9   2   2       1598.03       1462.79        29.15 o                         
  -8   2   2        147.71        162.51         8.07 o                         
  -7   2   2        856.01        773.84        13.79 o                         
  -6   2   2       2693.68       2768.31        25.95 o                         
  -5   2   2       1607.89       1606.72        18.01 o                         
  -4   2   2       1545.96       1552.24        17.73 o                         
  -3   2   2      22411.61      21354.81       170.03 o                         
  -2   2   2       4217.67       3903.39        34.52 o                         
  -1   2   2      29993.49      27970.54       219.14 o                         
   0   2   2        462.48        536.19         6.76 o                         
   1   2   2      24640.38      22939.54       171.77 o                         
   2   2   2       3284.13       3074.01        22.15 o                         
   3   2   2      12304.51      11955.14        97.38 o                         
   4   2   2       3261.30       3120.61        28.70 o                         
   5   2   2       2158.24       2174.13        22.55 o                         
   6   2   2       1671.93       1765.42        20.24 o                         
   7   2   2       1936.55       1769.87        21.10 o                         
   8   2   2        186.47        194.48         7.82 o                         
   9   2   2        846.16        858.71        14.61 o                         
  10   2   2        232.12        255.97         8.16 o                         
  11   2   2        158.62        142.68         9.06 o                         
  12   2   2        181.42        155.35        11.05 o                         
  13   2   2       5345.44       5140.81        62.40 o                         
  14   2   2        154.18        152.18        12.46 o                         
  15   2   2        140.84        123.34        12.60 o                         
  16   2   2        142.70        151.15        14.22 o                         
  17   2   2        740.63        818.51        30.34 o                         
  18   2   2        152.65        199.16        19.29 o                         
 -18   3   2        144.75        151.95        18.45 o                         
 -17   3   2        417.87        426.30        25.54 o                         
 -16   3   2        420.54        452.38        22.42 o                         
 -15   3   2        681.51        639.27        23.69 o                         
 -14   3   2        569.53        552.30        23.46 o                         
 -13   3   2       1970.64       1784.22        32.14 o                         
 -12   3   2       1651.39       1606.72        29.11 o                         
 -11   3   2       1469.12       1387.25        25.66 o                         
 -10   3   2        897.78        870.74        18.40 o                         
  -9   3   2        406.77        418.29        12.95 o                         
  -8   3   2       1024.07        960.51        14.45 o                         
  -7   3   2       3586.23       3532.88        36.55 o                         
  -6   3   2        851.97        816.68        13.13 o                         
  -5   3   2       3893.53       3917.43        37.89 o                         
  -4   3   2        146.89        127.28         5.86 o                         
  -3   3   2       3805.83       3416.02        32.23 o                         
  -2   3   2        150.22        182.75         5.84 o                         
  -1   3   2        329.93        350.76         7.42 o                         
   0   3   2          6.04         10.16         1.97 o                         
   1   3   2        418.30        440.42         5.88 o                         
   2   3   2        338.40        378.27         6.19 o                         
   3   3   2       1798.99       1693.93        15.41 o                         
   4   3   2        208.15        177.50         6.14 o                         
   5   3   2       4663.09       4771.85        42.56 o                         
   6   3   2        806.42        816.53        12.71 o                         
   7   3   2       3901.06       3811.37        37.21 o                         
   8   3   2        606.36        572.81        11.59 o                         
   9   3   2        873.80        860.64        15.47 o                         
  10   3   2        736.61        736.67        15.68 o                         
  11   3   2        815.00        803.57        17.82 o                         
  12   3   2       1544.18       1521.15        27.93 o                         
  13   3   2        869.35        846.57        27.28 o                         
  14   3   2        293.59        268.91        15.70 o                         
  15   3   2        589.99        574.58        22.34 o                         
  16   3   2        212.52        221.82        17.20 o                         
  17   3   2        363.94        393.76        22.24 o                         
  18   3   2        260.70        252.71        20.94 o                         
 -18   4   2         49.28         47.79        14.55 o                         
 -17   4   2         42.93         40.10        13.36 o                         
 -16   4   2        173.26        142.49        15.65 o                         
 -15   4   2        181.23        208.81        15.02 o                         
 -14   4   2         60.81         40.83        10.07 o                         
 -13   4   2         35.77         24.25         8.39 o                         
 -12   4   2        769.04        682.98        20.73 o                         
 -11   4   2        615.34        566.33        16.48 o                         
 -10   4   2         12.68          8.03         5.24 o                         
  -9   4   2       1714.80       1705.12        22.38 o                         
  -8   4   2        156.90        179.59         9.93 o                         
  -7   4   2       1461.04       1582.29        21.01 o                         
  -6   4   2       1593.22       1576.08        20.51 o                         
  -5   4   2       5511.24       5917.54        54.35 o                         
  -4   4   2       3708.16       3562.05        35.03 o                         
  -3   4   2        300.52        339.22         8.06 o                         
  -2   4   2       1657.38       1565.50        17.04 o                         
  -1   4   2       9178.80       8568.91        62.69 o                         
   0   4   2       3306.71       3185.32        28.27 o                         
   1   4   2       5194.17       4837.17        42.63 o                         
   2   4   2        770.93        769.44        11.02 o                         
   3   4   2        277.41        309.21         7.72 o                         
   4   4   2       3029.53       2921.78        26.40 o                         
   5   4   2      10047.52      10439.94        85.10 o                         
   6   4   2        857.95        902.97        13.75 o                         
   7   4   2       2087.85       2187.06        25.15 o                         
   8   4   2        169.95        188.19         8.00 o                         
   9   4   2       1059.76       1127.69        17.71 o                         
  10   4   2         15.82         21.28         5.24 o                         
  11   4   2        271.80        254.43        11.84 o                         
  12   4   2        354.00        325.37        18.89 o                         
  13   4   2         47.91         45.56         8.99 o                         
  14   4   2         26.90         17.66         9.14 o                         
  15   4   2         80.37         68.31        14.33 o                         
  16   4   2         78.25         48.37        11.57 o                         
  17   4   2         91.07         90.61        14.34 o                         
  18   4   2         32.24         49.58        13.87 o                         
 -18   5   2        110.32         88.81        15.28 o                         
 -17   5   2        201.99        204.50        18.11 o                         
 -16   5   2        145.14        122.15        15.74 o                         
 -15   5   2         74.06         46.81        12.07 o                         
 -14   5   2         97.36         83.40        13.68 o                         
 -13   5   2        481.67        430.88        18.25 o                         
 -12   5   2         99.40        106.68        10.21 o                         
 -11   5   2        146.39        142.61         9.74 o                         
 -10   5   2         75.01         85.71         8.25 o                         
  -9   5   2         45.57         33.33         5.57 o                         
  -8   5   2         98.42        109.05         9.36 o                         
  -7   5   2        392.15        383.66        11.11 o                         
  -6   5   2         81.92         96.86         6.32 o                         
  -5   5   2        875.91        870.95        14.31 o                         
  -4   5   2         29.45         38.47         4.89 o                         
  -3   5   2        264.48        223.80         7.13 o                         
  -2   5   2       1912.67       1923.61        19.55 o                         
  -1   5   2       2598.10       2565.17        24.70 o                         
   0   5   2         12.52          3.00         3.02 o                         
   1   5   2       4881.68       4692.81        42.60 o                         
   2   5   2       1441.92       1456.56        16.14 o                         
   3   5   2        249.46        221.31         7.27 o                         
   4   5   2         63.71         85.95         5.92 o                         
   5   5   2        396.15        406.46         8.33 o                         
   6   5   2         58.74         68.99         6.34 o                         
   7   5   2        393.99        373.78        10.04 o                         
   8   5   2        216.78        240.18         9.19 o                         
   9   5   2         20.56         24.77         5.22 o                         
  10   5   2         71.30         94.25         7.33 o                         
  11   5   2        260.77        243.86        17.93 o                         
  12   5   2         47.01         43.72         9.43 o                         
  13   5   2        634.93        570.03        22.74 o                         
  14   5   2        126.12         94.94        13.35 o                         
  15   5   2         41.68         35.06        10.61 o                         
  16   5   2         65.42         49.69        12.79 o                         
  17   5   2        291.20        299.23        21.89 o                         
  18   5   2        198.90        221.10        20.75 o                         
 -17   6   2         78.75         80.54        14.77 o                         
 -16   6   2        169.44        201.36        17.45 o                         
 -15   6   2         29.73         34.46        11.22 o                         
 -14   6   2          4.43          6.37         9.11 o                         
 -13   6   2        455.36        406.94        19.90 o                         
 -12   6   2         67.82         36.04         9.08 o                         
 -11   6   2         68.03         73.72         8.83 o                         
 -10   6   2         55.16         47.14         8.90 o                         
  -9   6   2        460.51        476.79        13.53 o                         
  -8   6   2         42.33         33.88         6.33 o                         
  -7   6   2       1330.83       1367.13        23.01 o                         
  -6   6   2        508.14        531.32        13.43 o                         
  -5   6   2        280.00        371.46        10.68 o                         
  -4   6   2        585.86        630.79        10.95 o                         
  -3   6   2       4597.05       4658.10        40.75 o                         
  -2   6   2        451.56        515.25         9.25 o                         
  -1   6   2       1729.72       1782.88        18.91 o                         
   0   6   2       2682.36       2693.41        28.08 o                         
   1   6   2       1971.29       2001.94        22.42 o                         
   2   6   2        907.27        988.74        13.88 o                         
   3   6   2       8832.72       8777.64        81.32 o                         
   4   6   2        410.55        474.84        10.64 o                         
   5   6   2        282.71        372.52        10.40 o                         
   6   6   2        240.03        274.65         9.81 o                         
   7   6   2       1842.34       1873.75        22.30 o                         
   8   6   2         85.15         72.37         7.22 o                         
   9   6   2        320.11        342.84        11.39 o                         
  10   6   2         40.92         38.45         6.80 o                         
  11   6   2         51.15         60.30         8.88 o                         
  12   6   2        151.85        144.88        13.24 o                         
  13   6   2        515.28        453.77        28.12 o                         
  14   6   2          4.08          0.86         8.90 o                         
  15   6   2         66.60         91.69        14.43 o                         
  16   6   2         75.85         98.05        15.56 o                         
  17   6   2         35.58         20.62        13.78 o                         
 -17   7   2         61.66         37.10        13.94 o                         
 -16   7   2         67.22         55.60        13.70 o                         
 -15   7   2        188.87        189.71        16.01 o                         
 -14   7   2         83.63         77.07        12.29 o                         
 -13   7   2         83.66         75.84        13.22 o                         
 -12   7   2        206.31        175.30        14.83 o                         
 -11   7   2        512.62        505.25        20.10 o                         
 -10   7   2        109.58        114.94        11.50 o                         
  -9   7   2        420.33        446.93        13.92 o                         
  -8   7   2        310.06        361.64        12.52 o                         
  -7   7   2        511.39        512.73        13.53 o                         
  -6   7   2        405.08        442.48        12.42 o                         
  -5   7   2       1094.46       1182.27        17.61 o                         
  -4   7   2         72.42         93.60         5.71 o                         
  -3   7   2        526.35        531.99        10.22 o                         
  -2   7   2        537.92        647.05        10.97 o                         
  -1   7   2        351.94        317.25         8.44 o                         
   0   7   2       1363.91       1318.29        17.89 o                         
   1   7   2        325.93        296.85         9.82 o                         
   2   7   2        898.55        990.31        15.21 o                         
   3   7   2        498.50        545.27        11.86 o                         
   4   7   2         36.30         51.56         5.19 o                         
   5   7   2       2075.95       2000.91        25.73 o                         
   6   7   2        580.74        607.75        13.13 o                         
   7   7   2        431.97        421.24        12.41 o                         
   8   7   2        650.32        660.69        15.73 o                         
   9   7   2        490.88        467.27        14.22 o                         
  10   7   2        170.22        147.36        10.07 o                         
  11   7   2        226.19        242.55        14.21 o                         
  12   7   2        291.13        235.77        19.33 o                         
  13   7   2        179.63        170.80        17.01 o                         
  14   7   2        138.24         87.77        15.41 o                         
  15   7   2        383.91        376.73        23.09 o                         
  16   7   2        151.30        180.77        18.46 o                         
  17   7   2         46.49         57.49        14.97 o                         
 -16   8   2          5.31          5.97        12.89 o                         
 -15   8   2       1051.87       1005.19        36.53 o                         
 -14   8   2        116.42        126.86        14.07 o                         
 -13   8   2         32.78         28.10        10.15 o                         
 -12   8   2        487.86        435.78        23.27 o                         
 -11   8   2       1484.95       1381.97        29.57 o                         
 -10   8   2        119.27         94.42        10.54 o                         
  -9   8   2       1357.74       1320.83        24.64 o                         
  -8   8   2        258.28        270.46        12.99 o                         
  -7   8   2       1205.69       1139.74        20.27 o                         
  -6   8   2        209.64        228.86         9.24 o                         
  -5   8   2       1873.28       1818.15        22.48 o                         
  -4   8   2         46.14         43.74         4.87 o                         
  -3   8   2        606.64        559.35        11.70 o                         
  -2   8   2         93.20        127.54         6.29 o                         
  -1   8   2        642.23        667.82        11.59 o                         
   0   8   2       3500.87       3684.26        38.23 o                         
   1   8   2       1020.14        975.71        15.41 o                         
   2   8   2         45.05         53.57         4.86 o                         
   3   8   2        784.41        804.93        17.69 o                         
   4   8   2         68.78         60.85         6.06 o                         
   5   8   2       1209.88       1205.25        20.85 o                         
   6   8   2        465.21        514.61        17.42 o                         
   7   8   2       1609.69       1628.88        23.83 o                         
   8   8   2        347.01        334.24        18.68 o                         
   9   8   2       1330.51       1268.37        24.92 o                         
  10   8   2        147.18        123.92        10.36 o                         
  11   8   2       1959.69       1757.45        40.60 o                         
  12   8   2        295.44        310.31        20.71 o                         
  13   8   2         54.12         54.68        13.48 o                         
  14   8   2        134.71         93.69        15.16 o                         
  15   8   2        928.36        895.73        35.19 o                         
  16   8   2          4.58         -1.37        12.44 o                         
 -16   9   2         16.78          3.02        14.30 o                         
 -15   9   2         56.96         31.90        13.75 o                         
 -14   9   2          5.10          9.13        11.12 o                         
 -13   9   2        945.01       1023.50        35.75 o                         
 -12   9   2         89.10        106.03        12.38 o                         
 -11   9   2        272.75        229.75        15.48 o                         
 -10   9   2        206.96        210.87        14.35 o                         
  -9   9   2       2031.98       2083.68        31.40 o                         
  -8   9   2        277.32        256.01        12.40 o                         
  -7   9   2        386.93        345.72        13.69 o                         
  -6   9   2        157.05        158.40         8.82 o                         
  -5   9   2       3250.38       3238.77        34.64 o                         
  -4   9   2         12.29         16.28         4.58 o                         
  -3   9   2        330.55        340.62        10.79 o                         
  -2   9   2        241.44        252.76         9.73 o                         
  -1   9   2         10.95          7.30         3.76 o                         
   0   9   2         19.70         15.21         4.55 o                         
   1   9   2         13.04         14.66         4.54 o                         
   2   9   2        107.70        121.16         6.78 o                         
   3   9   2        147.33        146.47         9.33 o                         
   4   9   2         24.92         33.56         5.84 o                         
   5   9   2       4195.79       4219.59        46.13 o                         
   6   9   2         90.22        112.68         8.50 o                         
   7   9   2        171.20        166.13        12.66 o                         
   8   9   2        123.67        121.65         9.92 o                         
   9   9   2       1284.57       1341.05        25.29 o                         
  10   9   2        389.83        374.58        16.11 o                         
  11   9   2        181.35        128.56        12.21 o                         
  12   9   2        104.93        110.39        16.51 o                         
  13   9   2        418.57        524.23        25.43 o                         
  14   9   2          3.22          4.62        11.20 o                         
  15   9   2        128.96        102.42        16.48 o                         
  16   9   2         27.90         12.02        13.36 o                         
 -15  10   2         87.16         82.16        15.35 o                         
 -14  10   2        148.53        170.77        19.18 o                         
 -13  10   2        257.89        257.56        19.50 o                         
 -12  10   2         41.85         27.52        11.11 o                         
 -11  10   2        598.29        532.81        23.01 o                         
 -10  10   2         46.75         57.82        10.34 o                         
  -9  10   2        122.41        122.06        10.44 o                         
  -8  10   2        269.93        284.85        13.45 o                         
  -7  10   2         12.60          9.59         6.51 o                         
  -6  10   2         13.65         17.32         5.87 o                         
  -5  10   2        136.22        138.02         9.19 o                         
  -4  10   2         27.28         18.03         5.78 o                         
  -3  10   2          6.07          7.21         4.57 o                         
  -2  10   2         32.79         39.55         5.17 o                         
  -1  10   2         97.99         85.52         6.17 o                         
   0  10   2         16.63         10.12         4.76 o                         
   1  10   2         50.75         52.14         5.92 o                         
   2  10   2         17.12         16.44         5.82 o                         
   3  10   2          2.83         -2.13         5.10 o                         
   4  10   2         61.78         60.63         8.44 o                         
   5  10   2        272.18        259.93        12.98 o                         
   6  10   2          8.14         17.77         7.00 o                         
   7  10   2         28.27         22.84         7.37 o                         
   8  10   2        126.88        131.56        10.88 o                         
   9  10   2         59.18         64.37         9.39 o                         
  10  10   2         56.65         50.79        10.88 o                         
  11  10   2        350.54        293.38        16.85 o                         
  12  10   2         20.16         31.79        10.83 o                         
  13  10   2        116.04         74.52        15.57 o                         
  14  10   2         65.72         56.58        13.81 o                         
  15  10   2         51.80         76.58        15.35 o                         
 -14  11   2          1.21         -4.15        12.34 o                         
 -13  11   2        523.72        473.47        25.72 o                         
 -12  11   2         65.66         76.85        12.53 o                         
 -11  11   2        296.54        316.82        18.93 o                         
 -10  11   2         41.78         34.14        10.11 o                         
  -9  11   2         74.61         57.68         9.89 o                         
  -8  11   2        132.72        158.03        12.30 o                         
  -7  11   2         88.96         90.63         9.28 o                         
  -6  11   2       1085.28       1035.32        21.46 o                         
  -5  11   2      10457.59      10103.74        95.28 o                         
  -4  11   2         70.88         76.97         8.15 o                         
  -3  11   2        255.47        268.56        11.89 o                         
  -2  11   2         64.00         66.36         7.23 o                         
  -1  11   2        528.05        490.45        12.41 o                         
   0  11   2        543.33        535.08        13.42 o                         
   1  11   2        234.98        255.32        11.84 o                         
   2  11   2         50.39         38.76         7.72 o                         
   3  11   2        416.10        388.47        17.37 o                         
   4  11   2         31.96         38.61         8.36 o                         
   5  11   2      10877.87      10540.00       105.45 o                         
   6  11   2        762.56        773.94        21.21 o                         
   7  11   2        188.70        181.74        12.36 o                         
   8  11   2        141.59        147.35        11.30 o                         
   9  11   2         33.52         15.74         8.10 o                         
  10  11   2         20.22         17.47         9.11 o                         
  11  11   2        536.35        578.07        23.97 o                         
  12  11   2         48.79         38.83        12.81 o                         
  13  11   2        237.98        229.29        21.35 o                         
  14  11   2          2.18         22.91        14.25 o                         
 -13  12   2        116.22        141.66        17.83 o                         
 -12  12   2          3.61          5.79        11.28 o                         
 -11  12   2         88.68         77.93        12.93 o                         
 -10  12   2          5.26         21.74        10.35 o                         
  -9  12   2        105.67         97.76        12.07 o                         
  -8  12   2          0.69          3.23         8.08 o                         
  -7  12   2        227.46        204.95        19.23 o                         
  -6  12   2        172.25        191.66        14.30 o                         
  -5  12   2        572.42        580.03        19.12 o                         
  -4  12   2        325.39        351.35        14.52 o                         
  -3  12   2       2438.98       2271.77        32.09 o                         
  -2  12   2         89.28        103.73         8.72 o                         
  -1  12   2       1756.07       1704.12        27.80 o                         
   0  12   2        102.45        112.97         9.55 o                         
   1  12   2       1461.98       1430.09        29.46 o                         
   2  12   2        200.62        227.37        14.64 o                         
   3  12   2       1185.29       1124.27        27.21 o                         
   4  12   2        512.26        478.35        25.11 o                         
   5  12   2        856.13        821.38        28.56 o                         
   6  12   2         76.68         87.29        11.49 o                         
   7  12   2        101.96         87.24        10.95 o                         
   8  12   2          1.01         -2.09         8.23 o                         
   9  12   2         81.63        102.48        12.91 o                         
  10  12   2          9.66          6.36        10.19 o                         
  11  12   2         50.67         59.48        12.48 o                         
  12  12   2          1.63          7.64        12.22 o                         
  13  12   2        204.89        180.92        20.52 o                         
 -12  13   2        182.00        180.84        19.93 o                         
 -11  13   2        122.10        137.19        17.58 o                         
 -10  13   2         16.35         22.12        12.65 o                         
  -9  13   2          3.64         11.74        11.69 o                         
  -8  13   2        583.64        595.52        26.93 o                         
  -7  13   2        507.43        576.03        25.20 o                         
  -6  13   2        865.89        898.23        28.57 o                         
  -5  13   2       1671.14       1616.71        32.52 o                         
  -4  13   2        386.60        408.78        19.23 o                         
  -3  13   2         93.17         59.04        10.42 o                         
  -2  13   2        351.85        322.53        19.55 o                         
  -1  13   2        116.90         94.35        13.95 o                         
   0  13   2        522.14        578.76        25.37 o                         
   1  13   2         63.33         54.60        11.45 o                         
   2  13   2        278.13        287.66        29.74 o                         
   3  13   2         51.42         23.29         9.64 o                         
   4  13   2        175.35        187.17        14.32 o                         
   5  13   2       1080.77       1020.19        26.09 o                         
   6  13   2        494.14        503.08        21.83 o                         
   7  13   2        792.72        804.65        26.98 o                         
   8  13   2        270.09        247.12        17.57 o                         
   9  13   2          2.19         15.07        10.31 o                         
  10  13   2          7.26         -1.17        11.16 o                         
  11  13   2        253.03        226.36        19.73 o                         
  12  13   2         80.45         59.29        15.09 o                         
 -11  14   2         36.29         18.01        17.23 o                         
 -10  14   2          2.77         11.97        15.37 o                         
  -9  14   2        347.59        326.20        27.08 o                         
  -8  14   2         10.00          6.23        11.75 o                         
  -7  14   2        174.62        226.65        22.55 o                         
  -6  14   2        238.86        233.27        17.78 o                         
  -5  14   2         80.47         79.66        13.81 o                         
  -4  14   2        143.51        106.40        15.95 o                         
  -3  14   2        428.83        382.70        24.85 o                         
  -2  14   2        332.99        279.17        21.65 o                         
  -1  14   2        801.14        800.42        33.80 o                         
   0  14   2         55.46         43.16        15.53 o                         
   1  14   2       1057.75       1022.13        31.60 o                         
   2  14   2        375.05        351.08        21.45 o                         
   3  14   2        293.56        299.99        20.49 o                         
   4  14   2        244.65        224.96        16.09 o                         
   5  14   2         38.85         37.10        10.68 o                         
   6  14   2        107.54        152.39        14.77 o                         
   7  14   2         96.88        128.20        13.82 o                         
   8  14   2          6.80          5.75        10.61 o                         
   9  14   2        275.40        255.64        18.36 o                         
  10  14   2          5.42          8.64        12.59 o                         
  11  14   2         36.26          5.74        14.60 o                         
  -9  15   2        229.64        288.95        25.89 o                         
  -8  15   2          1.44         -3.25        13.73 o                         
  -7  15   2         58.66         53.27        17.36 o                         
  -6  15   2         19.11         34.04        16.31 o                         
  -5  15   2        655.54        726.70        40.68 o                         
  -4  15   2         16.55         37.80        17.14 o                         
  -3  15   2       1013.92        945.95        45.34 o                         
  -2  15   2        243.73        255.93        30.45 o                         
  -1  15   2         54.88         50.91        15.65 o                         
   0  15   2         46.38         54.63        16.59 o                         
   1  15   2         31.69         26.14        13.39 o                         
   2  15   2        168.57        180.58        19.97 o                         
   3  15   2       1507.61       1367.14        42.77 o                         
   4  15   2         13.11         18.14        10.34 o                         
   5  15   2        803.44        779.20        30.84 o                         
   6  15   2         34.02         47.87        14.77 o                         
   7  15   2         45.38         36.01        11.92 o                         
   8  15   2          2.99         -6.08        11.19 o                         
   9  15   2        229.89        269.16        21.43 o                         
  -7  16   2         66.95         51.66        25.05 o                         
  -6  16   2         70.22        115.32        22.13 o                         
  -5  16   2        120.44        142.34        21.30 o                         
  -4  16   2        112.25         87.10        20.38 o                         
  -3  16   2        443.93        449.20        34.66 o                         
  -2  16   2          1.72         -0.59        13.76 o                         
  -1  16   2         10.57          8.07        14.52 o                         
   0  16   2         11.88         28.15        16.59 o                         
   1  16   2          4.87         -3.34        14.44 o                         
   2  16   2          1.71         -6.37        13.34 o                         
   3  16   2        253.88        284.27        29.80 o                         
   4  16   2         49.67         50.79        17.95 o                         
   5  16   2         53.47         44.58        16.71 o                         
   6  16   2         72.25         50.10        14.78 o                         
   7  16   2         29.92         21.38        14.71 o                         
  -4  17   2          3.97         13.49        17.69 o                         
  -3  17   2        125.52        189.41        26.63 o                         
  -2  17   2         31.30         23.23        17.73 o                         
  -1  17   2         72.34         28.80        17.67 o                         
   0  17   2        159.99        167.45        27.43 o                         
   1  17   2         35.28         32.67        17.91 o                         
   2  17   2         64.17         53.33        19.02 o                         
   3  17   2        157.28        218.82        27.68 o                         
   4  17   2          4.35         35.99        25.91 o                         
 -19   0   3         80.83        105.63        23.30 o                         
 -17   0   3        140.09        110.19        28.57 o                         
 -15   0   3        481.19        416.97        29.41 o                         
 -13   0   3       2715.77       2631.62        60.88 o                         
 -11   0   3       4330.29       4148.43        76.86 o                         
  -9   0   3       2105.31       1986.77        43.74 o                         
  -7   0   3       1540.83       1557.43        22.39 o                         
  -5   0   3       2213.54       2247.53        33.74 o                         
  -3   0   3       6445.27       5949.85        72.19 o                         
  -1   0   3       3050.30       2853.24        35.95 o                         
   1   0   3       1532.76       1478.91        17.71 o                         
   3   0   3       5283.98       4928.28        61.15 o                         
   5   0   3       1336.89       1421.42        21.09 o                         
   7   0   3       3092.52       3002.19        38.11 o                         
   9   0   3        959.65        918.05        18.46 o                         
  11   0   3       4642.13       4546.67        63.51 o                         
  13   0   3       3840.16       3664.07        74.15 o                         
  15   0   3       1088.01       1047.63        39.43 o                         
  17   0   3        283.27        274.83        26.35 o                         
  19   0   3         44.26         44.64        19.92 o                         
 -18   1   3        284.99        340.47        22.21 o                         
 -17   1   3         71.01         59.10        13.57 o                         
 -16   1   3        317.60        363.88        20.48 o                         
 -15   1   3          2.06          5.91         9.22 o                         
 -14   1   3         32.18         15.04         8.63 o                         
 -13   1   3        392.45        370.01        18.18 o                         
 -12   1   3       1563.50       1521.06        29.98 o                         
 -11   1   3        295.99        305.86        15.12 o                         
 -10   1   3        579.88        557.64        18.56 o                         
  -9   1   3        377.84        394.92        14.57 o                         
  -8   1   3        133.97        147.93         7.15 o                         
  -7   1   3        188.72        213.84         7.82 o                         
  -6   1   3        451.76        459.88         7.55 o                         
  -5   1   3       2671.61       2608.20        24.15 o                         
  -4   1   3        143.79        169.09         5.12 o                         
  -3   1   3       1939.04       1857.50        17.57 o                         
  -2   1   3       7224.75       7075.16        56.16 o                         
  -1   1   3         18.73          7.17         2.02 o                         
   0   1   3       1830.06       1635.78        16.02 o                         
   1   1   3         10.88          8.21         1.68 o                         
   2   1   3       9487.54       9274.48        64.14 o                         
   3   1   3       1442.59       1477.05        14.23 o                         
   4   1   3        272.61        287.67         6.17 o                         
   5   1   3       3980.15       3951.09        31.83 o                         
   6   1   3        812.15        904.15        12.17 o                         
   7   1   3        363.57        412.64         8.60 o                         
   8   1   3        281.94        309.08        12.11 o                         
   9   1   3        336.17        379.07         9.64 o                         
  10   1   3        266.34        255.87         9.03 o                         
  11   1   3        585.85        550.44        14.58 o                         
  12   1   3       1279.38       1215.80        24.91 o                         
  13   1   3        195.71        171.12        12.35 o                         
  14   1   3         17.12          6.25         8.34 o                         
  15   1   3          0.94          2.02         8.24 o                         
  16   1   3        175.13        199.54        16.32 o                         
  17   1   3         48.14         56.81        13.10 o                         
  18   1   3        397.70        391.68        23.46 o                         
 -18   2   3        665.76        670.59        29.13 o                         
 -17   2   3         45.54         42.77        12.64 o                         
 -16   2   3        347.21        279.67        18.52 o                         
 -15   2   3         30.00         42.53        10.85 o                         
 -14   2   3        576.57        590.31        26.80 o                         
 -13   2   3       1505.64       1414.20        30.38 o                         
 -12   2   3       5540.80       5366.23        63.32 o                         
 -11   2   3       1062.03       1030.34        30.19 o                         
 -10   2   3        635.35        660.62        14.61 o                         
  -9   2   3         19.61         26.79         5.16 o                         
  -8   2   3        765.45        746.60        14.32 o                         
  -7   2   3       1775.85       1769.15        19.02 o                         
  -6   2   3        206.86        265.07         8.49 o                         
  -5   2   3        934.02        795.67        12.01 o                         
  -4   2   3       2564.39       2462.59        24.19 o                         
  -3   2   3        956.09        982.55        12.87 o                         
  -2   2   3       5068.66       5003.42        43.59 o                         
  -1   2   3       1498.30       1400.92        14.17 o                         
   0   2   3      28004.28      25710.19       184.72 o                         
   1   2   3        857.15        795.28         8.50 o                         
   2   2   3       7084.90       6782.33        47.88 o                         
   3   2   3        424.45        438.54         7.32 o                         
   4   2   3       3146.57       2989.86        29.47 o                         
   5   2   3        430.37        398.83         8.35 o                         
   6   2   3        192.73        212.66         7.53 o                         
   7   2   3       1071.35       1115.44        16.02 o                         
   8   2   3       1328.19       1210.58        17.44 o                         
   9   2   3         17.62         23.14         4.55 o                         
  10   2   3       1436.07       1378.54        20.41 o                         
  11   2   3       1224.45       1240.60        21.92 o                         
  12   2   3       6711.92       6474.17        72.33 o                         
  13   2   3       2578.20       2416.27        42.43 o                         
  14   2   3        962.09        877.86        25.04 o                         
  15   2   3         54.72         51.31        10.58 o                         
  16   2   3        717.63        697.17        25.73 o                         
  17   2   3         22.38         17.95        12.24 o                         
  18   2   3        408.75        342.21        23.67 o                         
 -18   3   3         32.83         -3.62        12.19 o                         
 -17   3   3         94.23         80.66        14.13 o                         
 -16   3   3        114.23        103.60        13.73 o                         
 -15   3   3        123.66         98.79        12.58 o                         
 -14   3   3         14.70         16.28         8.47 o                         
 -13   3   3        245.78        250.44        15.35 o                         
 -12   3   3       1455.18       1394.48        27.09 o                         
 -11   3   3        107.44        101.61         9.36 o                         
 -10   3   3        583.45        600.77        15.71 o                         
  -9   3   3         14.49         14.60         4.82 o                         
  -8   3   3        580.60        583.71        11.34 o                         
  -7   3   3       2278.92       2520.60        27.42 o                         
  -6   3   3       1998.98       2110.19        31.63 o                         
  -5   3   3        851.65        857.31        13.40 o                         
  -4   3   3       2360.83       2471.31        26.09 o                         
  -3   3   3        183.75        178.64         6.40 o                         
  -2   3   3       1744.94       1547.82        17.33 o                         
  -1   3   3       2343.51       2236.66        22.10 o                         
   0   3   3       4192.31       3880.61        35.06 o                         
   1   3   3       2780.57       2605.00        24.50 o                         
   2   3   3       2700.57       2380.89        23.99 o                         
   3   3   3        194.86        202.90         6.98 o                         
   4   3   3       3640.00       3733.32        34.14 o                         
   5   3   3        608.77        610.29        10.79 o                         
   6   3   3       4281.48       4408.47        41.17 o                         
   7   3   3       3919.81       4208.21        40.57 o                         
   8   3   3       1215.64       1193.80        17.58 o                         
   9   3   3         24.52         22.95         4.43 o                         
  10   3   3        285.35        304.79        10.98 o                         
  11   3   3        122.54        127.38         8.93 o                         
  12   3   3        761.04        768.12        20.91 o                         
  13   3   3        122.61        120.44        10.81 o                         
  14   3   3         32.29         33.34         8.81 o                         
  15   3   3        186.85        214.87        15.23 o                         
  16   3   3        153.46        143.86        15.04 o                         
  17   3   3         53.22         48.86        13.05 o                         
  18   3   3         69.54         74.25        14.26 o                         
 -18   4   3         23.64         22.16        13.63 o                         
 -17   4   3         13.91        -11.09        11.09 o                         
 -16   4   3        269.31        271.71        18.59 o                         
 -15   4   3          8.63         -0.87         9.16 o                         
 -14   4   3        951.02        947.03        25.56 o                         
 -13   4   3         77.18         72.40        10.90 o                         
 -12   4   3         58.53         47.44         8.61 o                         
 -11   4   3        181.98        195.34        11.91 o                         
 -10   4   3        226.07        237.28        11.16 o                         
  -9   4   3       1498.10       1545.07        21.14 o                         
  -8   4   3        444.49        502.88        11.66 o                         
  -7   4   3        565.07        550.39        12.43 o                         
  -6   4   3      11817.39      11997.47       102.87 o                         
  -5   4   3        512.39        514.89        10.60 o                         
  -4   4   3       2033.42       1905.23        22.12 o                         
  -3   4   3        324.61        318.96         8.09 o                         
  -2   4   3        311.89        290.11         7.48 o                         
  -1   4   3       1101.82       1034.82        13.31 o                         
   0   4   3       4075.78       3415.51        28.79 o                         
   1   4   3       2156.31       1938.72        18.60 o                         
   2   4   3        219.55        237.20         6.68 o                         
   3   4   3        536.38        519.14         6.46 o                         
   4   4   3       1039.10       1019.54        12.34 o                         
   5   4   3        993.74        943.22        13.54 o                         
   6   4   3       8630.23       8825.43        74.50 o                         
   7   4   3        250.34        274.95         9.30 o                         
   8   4   3        471.91        499.74        14.67 o                         
   9   4   3       2331.30       2386.09        29.30 o                         
  10   4   3        272.61        295.34        11.42 o                         
  11   4   3         81.08         90.84         8.78 o                         
  12   4   3        116.67        126.72        11.04 o                         
  13   4   3        170.80        142.21        11.50 o                         
  14   4   3        592.13        599.74        25.78 o                         
  15   4   3          5.91         -4.82         8.82 o                         
  16   4   3        489.88        554.10        25.46 o                         
  17   4   3          8.33         12.07        13.24 o                         
  18   4   3         35.30         27.32        13.68 o                         
 -18   5   3         61.19         55.05        14.96 o                         
 -17   5   3         22.47         27.78        12.61 o                         
 -16   5   3        267.99        316.98        20.26 o                         
 -15   5   3         30.50         13.39        11.87 o                         
 -14   5   3        309.08        274.98        17.56 o                         
 -13   5   3         77.10         68.27         9.97 o                         
 -12   5   3         80.20         65.76         9.43 o                         
 -11   5   3         62.69         44.84         7.36 o                         
 -10   5   3        390.85        396.65        13.89 o                         
  -9   5   3        224.82        282.72        11.02 o                         
  -8   5   3          4.51          8.48         4.27 o                         
  -7   5   3       2800.99       2824.38        32.69 o                         
  -6   5   3       1490.53       1584.84        21.46 o                         
  -5   5   3       3142.63       3186.03        33.91 o                         
  -4   5   3        718.91        703.31        13.14 o                         
  -3   5   3       1155.27       1319.29        17.52 o                         
  -2   5   3       4500.27       4473.86        39.86 o                         
  -1   5   3       1021.69       1009.01        13.12 o                         
   0   5   3        735.76        778.80        10.34 o                         
   1   5   3       2097.37       2005.72        20.00 o                         
   2   5   3       2194.63       2233.19        21.57 o                         
   3   5   3       1362.90       1527.52        17.24 o                         
   4   5   3       1501.43       1464.27        18.94 o                         
   5   5   3       1784.13       1853.55        19.75 o                         
   6   5   3       2266.78       2305.63        24.74 o                         
   7   5   3       3502.36       3617.02        36.81 o                         
   8   5   3          8.61          7.89         4.31 o                         
   9   5   3        433.51        478.88        12.57 o                         
  10   5   3        346.73        361.66        12.42 o                         
  11   5   3        141.47        132.90         9.76 o                         
  12   5   3        176.87        197.71        13.48 o                         
  13   5   3         40.79         35.14         8.86 o                         
  14   5   3        250.73        275.78        17.21 o                         
  15   5   3         64.57         78.19        12.80 o                         
  16   5   3        167.94        172.91        17.77 o                         
  17   5   3         50.87         56.57        15.37 o                         
  18   5   3         92.71         80.24        16.93 o                         
 -17   6   3        101.13        125.88        16.14 o                         
 -16   6   3        107.96        109.88        15.28 o                         
 -15   6   3        109.21         87.71        12.54 o                         
 -14   6   3        355.67        381.53        20.55 o                         
 -13   6   3         16.48         12.61         8.69 o                         
 -12   6   3         65.25         51.66         9.63 o                         
 -11   6   3         39.93         40.23         7.33 o                         
 -10   6   3          1.92          1.59         5.83 o                         
  -9   6   3        235.13        267.58        12.70 o                         
  -8   6   3        237.20        296.09        11.49 o                         
  -7   6   3       1489.78       1474.48        21.73 o                         
  -6   6   3        535.88        536.52        12.36 o                         
  -5   6   3        479.75        458.86        10.92 o                         
  -4   6   3       3354.88       3397.77        35.76 o                         
  -3   6   3        644.60        614.24        15.51 o                         
  -2   6   3       1050.71       1129.33        15.07 o                         
  -1   6   3       2155.90       2240.90        22.50 o                         
   0   6   3        378.87        387.40         7.99 o                         
   1   6   3        977.51       1045.74        19.05 o                         
   2   6   3       2330.10       2368.39        25.13 o                         
   3   6   3        294.59        305.40         8.88 o                         
   4   6   3       1716.87       1790.22        22.26 o                         
   5   6   3        718.01        715.23        13.38 o                         
   6   6   3        312.45        307.94        10.63 o                         
   7   6   3        671.53        677.10        10.88 o                         
   8   6   3        157.50        190.36        10.82 o                         
   9   6   3        503.17        550.98        15.10 o                         
  10   6   3          4.06          6.62         6.14 o                         
  11   6   3         26.09         23.73         7.71 o                         
  12   6   3         75.61         88.05        10.93 o                         
  13   6   3          7.81          2.11         9.85 o                         
  14   6   3        433.04        412.37        29.11 o                         
  15   6   3        245.57        191.48        18.03 o                         
  16   6   3        237.89        223.18        19.91 o                         
  17   6   3        197.30        249.29        21.79 o                         
 -17   7   3         56.67         56.93        14.25 o                         
 -16   7   3         61.74         63.56        13.79 o                         
 -15   7   3         38.72         27.85        11.48 o                         
 -14   7   3        153.75        110.78        13.35 o                         
 -13   7   3        328.44        294.95        18.48 o                         
 -12   7   3         78.29         57.43        10.60 o                         
 -11   7   3        822.62        826.90        23.52 o                         
 -10   7   3       1534.18       1504.24        29.19 o                         
  -9   7   3         34.29         30.88         6.16 o                         
  -8   7   3        312.11        331.53        12.42 o                         
  -7   7   3       1854.96       1813.33        25.26 o                         
  -6   7   3        367.03        368.90        11.81 o                         
  -5   7   3        394.85        438.45        14.32 o                         
  -4   7   3        245.90        263.21         9.05 o                         
  -3   7   3        820.42        879.91        14.09 o                         
  -2   7   3        372.52        459.23         9.85 o                         
  -1   7   3       2846.60       3009.68        29.02 o                         
   0   7   3       1548.01       1608.21        18.97 o                         
   1   7   3       1562.67       1658.99        19.13 o                         
   2   7   3        196.20        254.22         7.61 o                         
   3   7   3        427.52        456.93        10.88 o                         
   4   7   3        200.28        220.48        11.85 o                         
   5   7   3        177.95        227.20         8.75 o                         
   6   7   3        177.71        167.11         8.09 o                         
   7   7   3       1898.43       1922.95        25.47 o                         
   8   7   3        324.71        353.79        12.55 o                         
   9   7   3         18.69         11.52         5.69 o                         
  10   7   3       1633.80       1692.32        26.34 o                         
  11   7   3       1732.59       1664.33        31.00 o                         
  12   7   3        133.79        118.45        15.52 o                         
  13   7   3        314.21        299.96        21.12 o                         
  14   7   3        117.32         86.58        17.95 o                         
  15   7   3         74.65         47.63        12.94 o                         
  16   7   3        133.39         78.81        15.13 o                         
  17   7   3         84.04        107.94        18.22 o                         
 -16   8   3          0.19         -9.71        11.98 o                         
 -15   8   3          5.34         10.54        11.10 o                         
 -14   8   3         50.43         33.78        11.05 o                         
 -13   8   3         54.68         28.00        10.14 o                         
 -12   8   3        482.70        416.65        21.68 o                         
 -11   8   3        163.30        143.93        12.88 o                         
 -10   8   3        221.94        213.51        13.96 o                         
  -9   8   3        437.26        451.26        16.39 o                         
  -8   8   3       1505.81       1440.21        25.34 o                         
  -7   8   3        126.46        117.62         8.14 o                         
  -6   8   3        313.97        325.46        11.08 o                         
  -5   8   3        209.14        191.04         9.23 o                         
  -4   8   3         55.32         63.81         5.62 o                         
  -3   8   3        665.85        658.76        12.76 o                         
  -2   8   3        316.86        391.47        10.18 o                         
  -1   8   3        594.79        626.90        11.29 o                         
   0   8   3       1161.70       1181.38        16.40 o                         
   1   8   3        430.51        459.17         9.87 o                         
   2   8   3        626.97        749.35        15.96 o                         
   3   8   3        398.27        423.83        11.69 o                         
   4   8   3        114.06        129.51         7.96 o                         
   5   8   3        141.66        152.27         9.01 o                         
   6   8   3        141.63        151.36         8.78 o                         
   7   8   3         58.87         47.92         6.23 o                         
   8   8   3       1005.19        973.52        20.31 o                         
   9   8   3        641.30        656.43        18.58 o                         
  10   8   3        499.68        506.45        17.53 o                         
  11   8   3        261.30        239.07        14.53 o                         
  12   8   3        614.14        527.52        22.61 o                         
  13   8   3         76.49         71.84        13.50 o                         
  14   8   3         62.10         84.48        14.09 o                         
  15   8   3          6.41          4.41        11.08 o                         
  16   8   3          0.15          5.46        10.78 o                         
 -16   9   3          8.30         20.05        12.65 o                         
 -15   9   3         19.51         11.95        13.10 o                         
 -14   9   3        194.28        229.49        19.18 o                         
 -13   9   3         90.26         67.44        13.43 o                         
 -12   9   3        685.59        626.99        26.75 o                         
 -11   9   3        848.81        779.37        25.27 o                         
 -10   9   3        159.96        155.38        13.36 o                         
  -9   9   3         56.87         51.63         8.47 o                         
  -8   9   3        707.53        748.27        18.20 o                         
  -7   9   3        574.86        589.30        16.46 o                         
  -6   9   3        659.45        621.20        18.80 o                         
  -5   9   3        370.85        359.27        11.75 o                         
  -4   9   3        978.68        982.87        16.69 o                         
  -3   9   3        292.97        319.72        10.91 o                         
  -2   9   3        293.02        294.39         9.71 o                         
  -1   9   3       2259.90       2294.21        25.46 o                         
   0   9   3          2.90          1.05         3.36 o                         
   1   9   3       2184.18       2238.98        25.66 o                         
   2   9   3        278.33        283.92         9.29 o                         
   3   9   3        210.97        239.37        10.24 o                         
   4   9   3       1902.51       1877.64        27.02 o                         
   5   9   3        239.55        239.92        15.20 o                         
   6   9   3        692.70        615.10        16.73 o                         
   7   9   3        808.11        816.36        19.00 o                         
   8   9   3       1586.47       1578.31        26.99 o                         
   9   9   3         59.38         60.95         8.77 o                         
  10   9   3         75.84         78.83         9.31 o                         
  11   9   3        393.65        359.70        17.70 o                         
  12   9   3        325.30        337.06        18.20 o                         
  13   9   3         73.30         71.28        13.76 o                         
  14   9   3         85.87         83.17        15.58 o                         
  15   9   3         13.72          2.33        11.75 o                         
  16   9   3         17.64         28.57        13.30 o                         
 -15  10   3        199.33        215.38        19.78 o                         
 -14  10   3         73.46         79.50        17.64 o                         
 -13  10   3        216.94        214.51        19.97 o                         
 -12  10   3         13.16         32.27        12.41 o                         
 -11  10   3        295.54        284.02        16.25 o                         
 -10  10   3          9.70          2.94         7.81 o                         
  -9  10   3        781.10        902.80        21.02 o                         
  -8  10   3         38.13         38.98         8.06 o                         
  -7  10   3        408.49        394.72        15.05 o                         
  -6  10   3         24.68         30.37         6.95 o                         
  -5  10   3          0.59          2.08         5.62 o                         
  -4  10   3       1263.04       1206.59        21.01 o                         
  -3  10   3        337.87        328.86        11.56 o                         
  -2  10   3        320.21        326.43        13.23 o                         
  -1  10   3         85.82        109.43         6.70 o                         
   0  10   3         86.81         85.39         6.27 o                         
   1  10   3        194.42        222.72         8.88 o                         
   2  10   3        691.93        647.08        15.42 o                         
   3  10   3        149.19        152.58        11.45 o                         
   4  10   3       1999.09       1845.52        31.06 o                         
   5  10   3          1.31         -6.28         6.28 o                         
   6  10   3         45.38         39.25         7.79 o                         
   7  10   3        701.28        663.05        20.76 o                         
   8  10   3         59.73         71.66         9.10 o                         
   9  10   3        410.54        480.06        18.01 o                         
  10  10   3         21.98         16.12         8.18 o                         
  11  10   3        348.54        419.48        19.75 o                         
  12  10   3         13.96         14.72         9.64 o                         
  13  10   3        489.39        533.07        27.74 o                         
  14  10   3        159.01        183.29        21.08 o                         
  15  10   3        113.20        137.13        18.93 o                         
 -14  11   3         82.57         70.47        16.48 o                         
 -13  11   3        162.42        161.80        17.14 o                         
 -12  11   3        218.44        187.71        16.15 o                         
 -11  11   3          8.84         13.25         9.51 o                         
 -10  11   3        203.12        167.63        13.96 o                         
  -9  11   3        147.74        154.85        12.97 o                         
  -8  11   3        648.06        670.37        20.39 o                         
  -7  11   3         63.15         63.18         8.76 o                         
  -6  11   3       1615.31       1599.79        28.33 o                         
  -5  11   3        626.67        615.03        18.98 o                         
  -4  11   3       1770.35       1799.04        27.38 o                         
  -3  11   3       1117.80       1077.34        20.06 o                         
  -2  11   3         23.36         14.97         5.20 o                         
  -1  11   3        102.20        123.01         7.39 o                         
   0  11   3          0.92          4.74         4.85 o                         
   1  11   3        199.87        203.87        12.09 o                         
   2  11   3         52.52         30.60         7.34 o                         
   3  11   3        782.86        804.31        22.67 o                         
   4  11   3       2898.69       2835.86        45.66 o                         
   5  11   3        543.53        593.57        23.20 o                         
   6  11   3       1519.65       1535.90        31.04 o                         
   7  11   3        139.97        138.38        12.50 o                         
   8  11   3        410.43        426.29        20.15 o                         
   9  11   3        176.55        171.40        13.77 o                         
  10  11   3         93.05         86.03        12.56 o                         
  11  11   3          4.99         15.94        10.70 o                         
  12  11   3         96.52         76.49        13.23 o                         
  13  11   3         77.22         75.67        16.44 o                         
  14  11   3         36.45         19.22        15.66 o                         
 -13  12   3         90.82         83.11        16.96 o                         
 -12  12   3        136.47        127.36        14.85 o                         
 -11  12   3        280.53        241.35        17.74 o                         
 -10  12   3          0.10         -3.72         9.37 o                         
  -9  12   3        458.62        484.64        22.04 o                         
  -8  12   3        109.70        110.67        11.50 o                         
  -7  12   3        336.05        342.92        18.55 o                         
  -6  12   3        357.30        406.97        17.32 o                         
  -5  12   3        562.70        537.93        20.61 o                         
  -4  12   3        983.96        973.01        23.49 o                         
  -3  12   3        810.42        778.65        19.93 o                         
  -2  12   3        928.28        816.52        19.50 o                         
  -1  12   3        300.99        312.63        18.49 o                         
   0  12   3        498.86        440.58        17.46 o                         
   1  12   3        238.21        259.78        15.58 o                         
   2  12   3        711.43        679.33        24.50 o                         
   3  12   3        679.69        680.27        24.92 o                         
   4  12   3       1089.54       1073.54        27.45 o                         
   5  12   3        846.63        822.20        26.80 o                         
   6  12   3        183.34        202.07        14.64 o                         
   7  12   3        514.74        487.95        21.80 o                         
   8  12   3         86.62         76.95        11.80 o                         
   9  12   3        224.44        196.65        15.94 o                         
  10  12   3          0.04         13.18        11.17 o                         
  11  12   3        288.26        308.62        19.97 o                         
  12  12   3        191.36        223.40        17.95 o                         
  13  12   3        118.18        106.60        17.79 o                         
 -12  13   3         49.90         78.55        17.07 o                         
 -11  13   3        219.55        251.79        21.84 o                         
 -10  13   3         18.28         38.74        13.39 o                         
  -9  13   3         41.55         53.64        13.94 o                         
  -8  13   3        223.41        196.69        16.67 o                         
  -7  13   3        111.90         93.35        13.18 o                         
  -6  13   3        102.93        141.48        14.19 o                         
  -5  13   3         56.17         73.47        11.58 o                         
  -4  13   3         73.04         76.11        10.98 o                         
  -3  13   3         75.45         55.29        12.83 o                         
  -2  13   3        473.71        376.74        21.21 o                         
  -1  13   3        551.42        605.15        26.32 o                         
   0  13   3         98.10         82.27        12.88 o                         
   1  13   3        912.06        854.51        27.17 o                         
   2  13   3        436.52        368.09        19.25 o                         
   3  13   3         34.13         45.45        10.46 o                         
   4  13   3         48.88         73.57        11.82 o                         
   5  13   3         96.17         92.83        12.64 o                         
   6  13   3         79.89         82.24        12.14 o                         
   7  13   3         84.80         73.89        12.29 o                         
   8  13   3        406.81        422.69        21.28 o                         
   9  13   3         77.17         97.35        17.81 o                         
  10  13   3          9.23         11.05        13.73 o                         
  11  13   3        211.56        271.82        21.20 o                         
  12  13   3         94.61         78.41        16.08 o                         
 -11  14   3         77.62        105.33        18.29 o                         
 -10  14   3          8.81          7.99        13.14 o                         
  -9  14   3         80.47         87.12        16.29 o                         
  -8  14   3        240.64        290.49        19.79 o                         
  -7  14   3        249.88        261.47        18.99 o                         
  -6  14   3        239.56        249.28        20.24 o                         
  -5  14   3          5.48          5.92        11.94 o                         
  -4  14   3        145.90        180.20        19.10 o                         
  -3  14   3         22.66         26.23        12.37 o                         
  -2  14   3       2144.17       2021.16        62.70 o                         
  -1  14   3        210.08        199.98        17.99 o                         
   0  14   3        682.43        654.87        28.21 o                         
   1  14   3        391.35        398.40        22.64 o                         
   2  14   3       1534.03       1385.44        36.02 o                         
   3  14   3         39.73         49.19        12.16 o                         
   4  14   3        101.73         80.80        14.14 o                         
   5  14   3          7.13         15.61        10.48 o                         
   6  14   3        271.30        280.97        17.98 o                         
   7  14   3        512.63        568.07        24.90 o                         
   8  14   3        185.46        196.59        16.62 o                         
   9  14   3        103.78         99.22        14.29 o                         
  10  14   3         18.34         43.20        13.59 o                         
  11  14   3        172.96        214.18        20.89 o                         
  -9  15   3         65.33         97.07        38.28 o                         
  -8  15   3        175.65        211.37        27.49 o                         
  -7  15   3        123.88        145.54        22.45 o                         
  -6  15   3        350.76        371.95        33.47 o                         
  -5  15   3        228.28        251.67        23.64 o                         
  -4  15   3        513.79        499.97        29.90 o                         
  -3  15   3         74.52         57.59        15.44 o                         
  -2  15   3        115.30         98.84        21.54 o                         
  -1  15   3        144.14        147.71        18.66 o                         
   0  15   3        143.46        138.02        17.72 o                         
   1  15   3        312.45        302.18        23.43 o                         
   2  15   3        120.33        102.71        15.75 o                         
   3  15   3         33.02         51.92        13.12 o                         
   4  15   3        516.62        560.57        36.36 o                         
   5  15   3        479.18        534.29        26.31 o                         
   6  15   3        160.11        174.30        16.23 o                         
   7  15   3        193.77        237.84        17.94 o                         
   8  15   3         77.67        103.65        15.04 o                         
   9  15   3         28.85         39.35        13.51 o                         
  -7  16   3         79.42         74.74        20.33 o                         
  -6  16   3        209.79        225.14        27.87 o                         
  -5  16   3        133.53        185.08        25.48 o                         
  -4  16   3          9.33        -11.33        14.99 o                         
  -3  16   3        220.67        220.61        25.35 o                         
  -2  16   3         87.83         78.21        18.88 o                         
  -1  16   3         95.96         65.57        20.59 o                         
   0  16   3         25.32         44.44        17.36 o                         
   1  16   3         94.55         99.94        19.69 o                         
   2  16   3        177.28        229.64        26.18 o                         
   3  16   3        405.95        400.65        32.59 o                         
   4  16   3          8.62          7.15        13.65 o                         
   5  16   3        232.08        165.82        19.48 o                         
   6  16   3         92.64         78.28        17.40 o                         
   7  16   3        144.95        152.37        19.97 o                         
  -4  17   3         10.38          6.91        17.11 o                         
  -3  17   3         92.13        113.67        23.31 o                         
  -2  17   3        114.48        153.85        23.76 o                         
  -1  17   3         81.74         57.13        19.70 o                         
   0  17   3         37.00         16.37        24.40 o                         
   1  17   3        108.31        103.64        22.11 o                         
   2  17   3        220.07        195.54        24.74 o                         
   3  17   3         45.70         37.51        19.98 o                         
   4  17   3         22.43         34.21        51.62 o                         
 -18   0   4        629.24        783.04        45.39 o                         
 -16   0   4        216.40        219.73        33.47 o                         
 -14   0   4         30.57         39.34        15.12 o                         
 -12   0   4        130.17        155.23        18.14 o                         
 -10   0   4       3029.54       2939.74        59.06 o                         
  -8   0   4        383.05        362.89        15.19 o                         
  -6   0   4       9997.74       9744.66       119.12 o                         
  -4   0   4       4489.51       4434.18        57.95 o                         
  -2   0   4        482.23        470.40        11.46 o                         
   0   0   4     157044.09     147349.17      1626.24 o                         
   2   0   4       1057.47       1027.35        15.37 o                         
   4   0   4       3096.47       3095.47        43.21 o                         
   6   0   4       4481.69       4663.54        57.78 o                         
   8   0   4        728.51        725.99        16.37 o                         
  10   0   4       6037.32       5899.11        69.83 o                         
  12   0   4        162.46        159.18        15.46 o                         
  14   0   4         37.11         29.42        13.52 o                         
  16   0   4        191.98        180.63        23.30 o                         
  18   0   4        674.20        667.41        44.92 o                         
 -18   1   4         32.07         32.55        13.18 o                         
 -17   1   4        234.20        233.76        18.59 o                         
 -16   1   4         42.61         39.62        11.69 o                         
 -15   1   4         29.85         28.98        10.31 o                         
 -14   1   4        446.46        440.36        20.47 o                         
 -13   1   4        211.17        209.27        17.04 o                         
 -12   1   4       1311.45       1282.45        27.64 o                         
 -11   1   4         41.02         27.47         7.00 o                         
 -10   1   4       1462.44       1326.04        25.49 o                         
  -9   1   4       1761.04       1692.75        24.67 o                         
  -8   1   4        385.94        436.69        12.42 o                         
  -7   1   4       1203.67       1236.78        16.98 o                         
  -6   1   4       2546.19       2558.82        25.84 o                         
  -5   1   4        271.77        267.83         7.01 o                         
  -4   1   4       2291.63       2257.06        24.10 o                         
  -3   1   4        606.24        556.78         9.43 o                         
  -2   1   4       6896.79       6549.69        55.80 o                         
  -1   1   4      21816.36      20478.66       147.89 o                         
   0   1   4       5439.54       5455.55        49.28 o                         
   1   1   4      21312.85      20151.79       139.94 o                         
   2   1   4       4963.68       4815.84        35.55 o                         
   3   1   4        480.71        444.92         7.22 o                         
   4   1   4       4280.91       3902.14        32.15 o                         
   5   1   4        582.77        511.87        10.59 o                         
   6   1   4       2347.59       2352.20        22.31 o                         
   7   1   4        678.04        746.50        12.45 o                         
   8   1   4        849.52        910.06        13.20 o                         
   9   1   4       1989.70       1963.80        22.62 o                         
  10   1   4        673.04        677.34        12.90 o                         
  11   1   4         28.54         22.77         5.16 o                         
  12   1   4       1259.01       1202.89        26.10 o                         
  13   1   4        341.98        370.93        17.00 o                         
  14   1   4        897.06        913.99        24.58 o                         
  15   1   4         22.05         24.55         9.63 o                         
  16   1   4         31.95         24.21        10.43 o                         
  17   1   4        431.45        450.96        23.66 o                         
  18   1   4         16.29         16.20        13.12 o                         
 -18   2   4        485.23        547.07        26.84 o                         
 -17   2   4         37.63         37.33        12.56 o                         
 -16   2   4          7.78         14.88        10.89 o                         
 -15   2   4        207.56        238.19        18.27 o                         
 -14   2   4       1393.06       1334.80        30.85 o                         
 -13   2   4       2999.74       2671.69        43.61 o                         
 -12   2   4        327.12        309.51        16.21 o                         
 -11   2   4        945.77        909.97        22.24 o                         
 -10   2   4        271.54        304.38        11.42 o                         
  -9   2   4         48.51         44.68         5.75 o                         
  -8   2   4         63.48         66.67         4.70 o                         
  -7   2   4       1192.15       1136.43        15.87 o                         
  -6   2   4       4660.32       5060.90        45.84 o                         
  -5   2   4        826.22        880.41        12.82 o                         
  -4   2   4        364.62        349.48         7.81 o                         
  -3   2   4       2436.68       2328.34        22.16 o                         
  -2   2   4       4215.22       4160.41        34.26 o                         
  -1   2   4       1800.15       1683.69        18.52 o                         
   0   2   4      21183.57      20331.71       136.19 o                         
   1   2   4       3249.21       3104.89        25.08 o                         
   2   2   4       2094.86       2144.59        21.08 o                         
   3   2   4       4500.97       4251.00        32.73 o                         
   4   2   4        318.03        318.85         6.91 o                         
   5   2   4        539.57        619.38        10.56 o                         
   6   2   4       7716.05       8094.14        65.67 o                         
   7   2   4        770.93        782.48        13.38 o                         
   8   2   4         78.30         82.00         6.51 o                         
   9   2   4         26.13         29.12         4.61 o                         
  10   2   4        613.95        616.96        13.86 o                         
  11   2   4        420.91        420.77        12.95 o                         
  12   2   4        144.35        133.08        10.55 o                         
  13   2   4       1386.61       1311.99        29.98 o                         
  14   2   4        634.78        619.82        22.35 o                         
  15   2   4         91.84         84.04        11.25 o                         
  16   2   4         17.30         27.10        10.46 o                         
  17   2   4         81.17         89.17        14.34 o                         
  18   2   4        220.52        248.94        21.31 o                         
 -18   3   4          2.56          5.76        13.88 o                         
 -17   3   4         33.65         29.24        13.22 o                         
 -16   3   4         17.97         27.16        10.69 o                         
 -15   3   4        189.81        191.84        15.69 o                         
 -14   3   4         40.58         60.26        11.15 o                         
 -13   3   4         65.01         73.44         9.72 o                         
 -12   3   4        684.30        673.76        21.94 o                         
 -11   3   4         25.88         20.64         9.32 o                         
 -10   3   4       2526.86       2525.61        32.83 o                         
  -9   3   4        487.68        519.54        15.60 o                         
  -8   3   4        270.32        294.33         9.88 o                         
  -7   3   4        634.59        779.13        13.47 o                         
  -6   3   4       2676.84       2722.18        28.62 o                         
  -5   3   4       1978.39       2153.38        23.53 o                         
  -4   3   4       1441.68       1339.80        17.27 o                         
  -3   3   4        232.10        221.79         7.25 o                         
  -2   3   4        572.11        555.95         9.83 o                         
  -1   3   4        807.12        875.64        12.12 o                         
   0   3   4       5310.31       4999.16        44.50 o                         
   1   3   4        447.02        479.46         8.50 o                         
   2   3   4       1228.24       1152.98        11.52 o                         
   3   3   4        247.44        239.74         6.19 o                         
   4   3   4       1161.64       1116.98        13.49 o                         
   5   3   4       3467.01       3600.49        34.44 o                         
   6   3   4       5039.33       5056.23        46.39 o                         
   7   3   4       1083.60       1249.19        17.57 o                         
   8   3   4        256.56        281.30         9.91 o                         
   9   3   4        268.27        307.68        10.74 o                         
  10   3   4       1113.55       1184.47        21.26 o                         
  11   3   4         54.17         50.42         6.62 o                         
  12   3   4       1321.57       1273.76        23.97 o                         
  13   3   4        107.37        120.87        11.45 o                         
  14   3   4         31.92         55.18         9.38 o                         
  15   3   4         93.74        126.54        13.47 o                         
  16   3   4         25.07         18.30        10.97 o                         
  17   3   4         15.06         10.79        11.23 o                         
  18   3   4          1.81         -4.43        12.15 o                         
 -18   4   4        127.34        114.02        16.78 o                         
 -17   4   4        218.60        191.17        19.16 o                         
 -16   4   4         24.94         33.32        12.40 o                         
 -15   4   4          7.72          3.79         9.15 o                         
 -14   4   4       1240.41       1077.85        26.50 o                         
 -13   4   4         53.06         43.96         9.31 o                         
 -12   4   4         72.29         76.00         9.49 o                         
 -11   4   4        634.35        607.11        19.70 o                         
 -10   4   4        907.71        834.59        17.74 o                         
  -9   4   4        240.15        231.50         9.12 o                         
  -8   4   4        610.98        612.90        12.50 o                         
  -7   4   4       2746.19       2623.99        28.99 o                         
  -6   4   4        684.16        684.09        15.58 o                         
  -5   4   4        772.13        726.28        12.93 o                         
  -4   4   4       1530.48       1609.83        20.05 o                         
  -3   4   4        104.80        127.60         7.16 o                         
  -2   4   4      11047.10      10562.40        88.84 o                         
  -1   4   4        943.82        924.46        13.80 o                         
   0   4   4         20.41         14.98         3.35 o                         
   1   4   4        432.55        421.28         8.50 o                         
   2   4   4       6286.22       6168.17        57.53 o                         
   3   4   4        147.09        147.95         6.06 o                         
   4   4   4       3432.26       3495.68        33.01 o                         
   5   4   4        457.12        454.86         8.84 o                         
   6   4   4        747.31        770.83        12.97 o                         
   7   4   4       1541.14       1591.73        20.63 o                         
   8   4   4        466.68        469.03        11.82 o                         
   9   4   4        135.21        138.11         8.76 o                         
  10   4   4        404.32        392.99        13.75 o                         
  11   4   4        682.32        699.98        17.88 o                         
  12   4   4         56.27         38.89         7.49 o                         
  13   4   4         64.44         56.72         9.97 o                         
  14   4   4        559.56        531.47        22.69 o                         
  15   4   4         16.47         20.51        10.31 o                         
  16   4   4         16.89         22.89        11.38 o                         
  17   4   4        154.90        147.78        17.60 o                         
  18   4   4        135.04        144.00        19.15 o                         
 -18   5   4        125.33        138.92        18.79 o                         
 -17   5   4         48.18         78.44        14.81 o                         
 -16   5   4         26.77         26.95        11.09 o                         
 -15   5   4        470.47        411.60        21.85 o                         
 -14   5   4        645.31        616.71        28.75 o                         
 -13   5   4        167.92        150.13        12.39 o                         
 -12   5   4        141.83        158.76        12.03 o                         
 -11   5   4        295.61        283.72        13.24 o                         
 -10   5   4         88.26        123.15         9.02 o                         
  -9   5   4        182.48        172.15         8.59 o                         
  -8   5   4        493.41        502.96        15.78 o                         
  -7   5   4        137.78        175.04         8.56 o                         
  -6   5   4        983.48       1016.28        16.80 o                         
  -5   5   4        627.82        588.63        12.18 o                         
  -4   5   4        238.12        251.01         8.82 o                         
  -3   5   4       4670.55       4742.91        45.17 o                         
  -2   5   4       3492.46       3629.05        35.84 o                         
  -1   5   4         74.80         89.60         4.71 o                         
   0   5   4       2982.07       3017.81        26.97 o                         
   1   5   4        140.00        146.79         5.11 o                         
   2   5   4       5658.89       5825.10        55.64 o                         
   3   5   4       3149.84       3355.73        35.70 o                         
   4   5   4        127.60        138.65         7.21 o                         
   5   5   4       1339.65       1292.62        16.68 o                         
   6   5   4        435.58        461.52         9.23 o                         
   7   5   4        100.40         99.76         7.07 o                         
   8   5   4       1115.96       1074.23        16.84 o                         
   9   5   4        182.23        166.28         8.60 o                         
  10   5   4        125.63        133.71         8.32 o                         
  11   5   4        598.62        578.82        18.63 o                         
  12   5   4        167.84        187.83        13.21 o                         
  13   5   4        346.26        315.14        17.54 o                         
  14   5   4        699.47        665.48        27.80 o                         
  15   5   4        387.77        368.85        22.20 o                         
  16   5   4         27.27         15.93        12.43 o                         
  17   5   4         25.92         35.04        13.01 o                         
  18   5   4        279.84        298.45        23.05 o                         
 -17   6   4        138.47        170.44        17.80 o                         
 -16   6   4         12.68          6.21        10.69 o                         
 -15   6   4        323.92        336.27        20.14 o                         
 -14   6   4        161.83        159.07        14.87 o                         
 -13   6   4        372.50        354.13        20.92 o                         
 -12   6   4        197.23        189.46        12.98 o                         
 -11   6   4        124.02        114.27         9.54 o                         
 -10   6   4         48.38         40.49         7.24 o                         
  -9   6   4         18.80         13.30         5.64 o                         
  -8   6   4       1351.36       1311.44        21.04 o                         
  -7   6   4        510.67        487.63        18.56 o                         
  -6   6   4       1484.28       1581.99        22.30 o                         
  -5   6   4        540.46        596.85        16.30 o                         
  -4   6   4        232.32        232.08        10.72 o                         
  -3   6   4          1.21         -0.89         3.63 o                         
  -2   6   4       2154.33       2235.02        24.00 o                         
  -1   6   4        194.91        203.97         7.00 o                         
   0   6   4        157.64        224.07         6.97 o                         
   1   6   4        161.31        151.74         5.98 o                         
   2   6   4       2443.31       2667.09        30.24 o                         
   3   6   4          2.29          4.13         2.97 o                         
   4   6   4        500.27        472.07        12.73 o                         
   5   6   4       1210.71       1264.26        19.45 o                         
   6   6   4       2628.82       2743.72        32.16 o                         
   7   6   4        662.58        643.22        10.84 o                         
   8   6   4       1492.42       1514.63        19.34 o                         
   9   6   4          8.30         10.80         5.35 o                         
  10   6   4         39.40         42.48         6.55 o                         
  11   6   4        227.48        248.53        13.73 o                         
  12   6   4         89.58         81.29        10.73 o                         
  13   6   4        164.37        136.74        15.71 o                         
  14   6   4         84.15         78.15        12.42 o                         
  15   6   4        447.84        488.70        25.74 o                         
  16   6   4         14.41         13.79        11.50 o                         
  17   6   4        184.30        197.71        20.62 o                         
 -17   7   4        320.31        336.25        21.97 o                         
 -16   7   4        219.75        229.66        23.40 o                         
 -15   7   4        136.58        158.57        19.01 o                         
 -14   7   4        172.20        173.58        15.34 o                         
 -13   7   4         33.71         36.91        12.09 o                         
 -12   7   4        187.61        198.24        14.49 o                         
 -11   7   4        102.16        106.14        10.44 o                         
 -10   7   4       1338.26       1234.16        29.57 o                         
  -9   7   4        280.63        235.62        11.08 o                         
  -8   7   4        411.09        400.60        20.02 o                         
  -7   7   4        250.27        260.11        11.05 o                         
  -6   7   4        614.87        718.62        14.98 o                         
  -5   7   4        260.60        276.75        10.52 o                         
  -4   7   4       1067.10       1029.78        15.99 o                         
  -3   7   4        915.41        997.33        15.20 o                         
  -2   7   4        242.95        214.28         8.98 o                         
  -1   7   4        371.85        441.09        12.14 o                         
   0   7   4       1478.88       1773.91        20.79 o                         
   1   7   4        318.57        333.80         8.68 o                         
   2   7   4        206.17        176.19         6.04 o                         
   3   7   4       1147.13       1215.84        20.76 o                         
   4   7   4        566.31        592.22        25.71 o                         
   5   7   4        499.95        518.37        11.82 o                         
   6   7   4        506.31        572.71        13.12 o                         
   7   7   4        110.65        106.50         7.23 o                         
   8   7   4        317.61        322.85        12.18 o                         
   9   7   4        128.60        103.06         8.80 o                         
  10   7   4        590.54        590.50        18.06 o                         
  11   7   4        189.65        157.25        12.51 o                         
  12   7   4        366.32        398.33        18.16 o                         
  13   7   4         48.86         60.28        11.47 o                         
  14   7   4        249.50        236.19        18.65 o                         
  15   7   4         63.04         75.29        14.05 o                         
  16   7   4        114.49         88.90        15.54 o                         
  17   7   4        201.11        208.57        20.64 o                         
 -16   8   4        158.94        188.89        18.05 o                         
 -15   8   4         74.51         32.06        11.97 o                         
 -14   8   4         17.47          7.08        10.08 o                         
 -13   8   4        112.72         95.31        13.29 o                         
 -12   8   4         53.60         30.33         9.44 o                         
 -11   8   4        769.31        755.61        24.44 o                         
 -10   8   4         46.78         30.22         8.51 o                         
  -9   8   4         76.01         74.37         8.48 o                         
  -8   8   4       3171.42       3071.02        37.84 o                         
  -7   8   4       2226.04       2171.45        30.12 o                         
  -6   8   4        373.86        348.83        12.50 o                         
  -5   8   4       1098.82       1142.26        18.09 o                         
  -4   8   4       1753.89       1730.81        22.56 o                         
  -3   8   4        632.86        578.78        12.10 o                         
  -2   8   4        356.25        380.33        10.86 o                         
  -1   8   4        276.03        284.12         9.12 o                         
   0   8   4         30.63         47.80         4.55 o                         
   1   8   4        367.82        367.50        11.38 o                         
   2   8   4        485.83        524.50         9.66 o                         
   3   8   4        378.67        349.01        11.02 o                         
   4   8   4       2477.52       2431.04        30.39 o                         
   5   8   4        748.94        805.48        18.71 o                         
   6   8   4        843.55        768.91        17.82 o                         
   7   8   4       1334.80       1326.00        28.78 o                         
   8   8   4       1526.19       1457.56        25.23 o                         
   9   8   4        161.06        159.19        11.22 o                         
  10   8   4         20.74         14.24         7.22 o                         
  11   8   4        348.88        341.94        16.99 o                         
  12   8   4         81.97         86.24        11.27 o                         
  13   8   4         83.86         45.40        11.78 o                         
  14   8   4         19.27         13.42        11.07 o                         
  15   8   4        164.60        139.23        16.11 o                         
  16   8   4         81.79         85.14        14.59 o                         
 -16   9   4        144.01        175.91        19.68 o                         
 -15   9   4         76.28         73.57        14.96 o                         
 -14   9   4         90.69        119.14        15.29 o                         
 -13   9   4        252.28        276.44        18.40 o                         
 -12   9   4        114.11        125.35        14.65 o                         
 -11   9   4        155.80        128.41        13.04 o                         
 -10   9   4        328.07        323.36        17.33 o                         
  -9   9   4         35.48         39.77         7.75 o                         
  -8   9   4       6167.31       6003.15        66.89 o                         
  -7   9   4        439.83        442.43        15.49 o                         
  -6   9   4        114.40        141.92         8.56 o                         
  -5   9   4         65.60         62.37         6.47 o                         
  -4   9   4        382.34        410.23        12.24 o                         
  -3   9   4         47.09         46.71         6.36 o                         
  -2   9   4       1374.86       1399.80        20.93 o                         
  -1   9   4        102.18        127.90         7.46 o                         
   0   9   4       1127.41       1142.76        16.07 o                         
   1   9   4        127.13        134.45         6.60 o                         
   2   9   4       2994.48       2954.13        30.65 o                         
   3   9   4         26.26         26.34         6.15 o                         
   4   9   4        788.77        777.87        18.32 o                         
   5   9   4         82.23         69.44         8.38 o                         
   6   9   4         51.17         46.75         7.95 o                         
   7   9   4        638.46        629.91        17.89 o                         
   8   9   4       3933.84       3968.94        48.41 o                         
   9   9   4         74.77         74.27         9.18 o                         
  10   9   4        150.76        161.31        11.94 o                         
  11   9   4        123.31        117.29        12.28 o                         
  12   9   4        171.33        163.68        14.21 o                         
  13   9   4        314.36        332.50        21.31 o                         
  14   9   4         73.59         38.89        13.75 o                         
  15   9   4        169.46        148.51        20.68 o                         
  16   9   4        109.04        116.99        21.80 o                         
 -15  10   4        321.98        369.48        24.29 o                         
 -14  10   4         72.46         73.86        14.61 o                         
 -13  10   4         14.66          5.87        11.88 o                         
 -12  10   4         96.48        110.78        14.66 o                         
 -11  10   4         15.48          2.35         9.48 o                         
 -10  10   4        337.39        296.87        16.05 o                         
  -9  10   4        666.38        661.52        26.40 o                         
  -8  10   4       3675.98       3569.84        46.78 o                         
  -7  10   4        703.50        755.55        22.44 o                         
  -6  10   4        172.82        186.41        10.75 o                         
  -5  10   4        369.71        390.35        16.55 o                         
  -4  10   4       1678.24       1631.91        26.26 o                         
  -3  10   4         90.47         86.88         7.53 o                         
  -2  10   4        512.42        505.00        13.76 o                         
  -1  10   4        484.82        445.05        12.67 o                         
   0  10   4       1145.08       1035.20        15.89 o                         
   1  10   4        266.98        254.77        11.55 o                         
   2  10   4        425.34        421.26        15.12 o                         
   3  10   4        157.39        159.14        10.72 o                         
   4  10   4       2888.58       2797.76        40.69 o                         
   5  10   4        652.16        669.24        20.78 o                         
   6  10   4        336.42        374.60        24.03 o                         
   7  10   4       1574.24       1491.56        30.26 o                         
   8  10   4       2491.45       2456.33        38.86 o                         
   9  10   4        596.10        589.62        21.94 o                         
  10  10   4        265.96        270.64        15.84 o                         
  11  10   4         10.59         -2.87         9.29 o                         
  12  10   4        148.29        153.14        15.05 o                         
  13  10   4         30.28         38.74        14.40 o                         
  14  10   4        157.52        184.87        20.24 o                         
  15  10   4        267.45        312.00        25.59 o                         
 -14  11   4         77.56         99.55        15.03 o                         
 -13  11   4        451.49        460.38        29.95 o                         
 -12  11   4         88.69        125.30        15.42 o                         
 -11  11   4        542.72        566.49        27.50 o                         
 -10  11   4         97.95         78.87        11.34 o                         
  -9  11   4          1.88          8.13         8.20 o                         
  -8  11   4        328.08        347.58        15.34 o                         
  -7  11   4        343.15        342.28        14.81 o                         
  -6  11   4        355.05        375.51        15.06 o                         
  -5  11   4         18.05         11.63         7.05 o                         
  -4  11   4        303.18        322.19        16.59 o                         
  -3  11   4        160.04        191.49        12.28 o                         
  -2  11   4          0.85          3.01         5.87 o                         
  -1  11   4         26.18         37.30         6.40 o                         
   0  11   4          1.21         12.81         7.63 o                         
   1  11   4         37.04         31.76         8.94 o                         
   2  11   4          0.52          1.94         7.14 o                         
   3  11   4        362.46        430.35        19.33 o                         
   4  11   4        160.21        179.22        13.74 o                         
   5  11   4         40.29         26.35         9.63 o                         
   6  11   4        193.55        185.48        14.75 o                         
   7  11   4        728.32        690.79        27.56 o                         
   8  11   4        354.15        365.17        19.17 o                         
   9  11   4          2.92         -3.54         8.53 o                         
  10  11   4        187.41        219.05        15.32 o                         
  11  11   4        256.12        238.89        19.37 o                         
  12  11   4         91.42        123.14        14.90 o                         
  13  11   4        202.77        224.67        19.58 o                         
  14  11   4        173.95        206.37        25.20 o                         
 -13  12   4        176.74        144.82        22.58 o                         
 -12  12   4         77.36         80.22        23.13 o                         
 -11  12   4         99.75         77.29        15.45 o                         
 -10  12   4        120.42         95.94        15.57 o                         
  -9  12   4         77.95         83.96        14.61 o                         
  -8  12   4        228.78        227.00        16.96 o                         
  -7  12   4        350.09        368.31        18.48 o                         
  -6  12   4        347.67        340.30        17.19 o                         
  -5  12   4        500.06        516.04        20.49 o                         
  -4  12   4       1304.80       1252.13        26.81 o                         
  -3  12   4       1763.07       1650.94        31.12 o                         
  -2  12   4         46.44         31.76         9.66 o                         
  -1  12   4         41.44         42.43         9.21 o                         
   0  12   4        154.81        131.66        11.42 o                         
   1  12   4         90.49        106.19        10.65 o                         
   2  12   4         25.49         14.29         8.76 o                         
   3  12   4        886.43        892.79        29.52 o                         
   4  12   4        576.15        502.50        25.40 o                         
   5  12   4        407.00        422.15        20.86 o                         
   6  12   4        153.90        151.30        13.49 o                         
   7  12   4        389.95        406.73        20.04 o                         
   8  12   4        481.76        475.95        28.01 o                         
   9  12   4        155.84        191.95        16.13 o                         
  10  12   4        108.25        105.17        15.41 o                         
  11  12   4         47.12         31.95        13.71 o                         
  12  12   4         34.19         25.22        12.82 o                         
  13  12   4         78.41         59.50        15.54 o                         
 -12  13   4        117.52        160.41        21.65 o                         
 -11  13   4         10.14          4.58        12.77 o                         
 -10  13   4        587.32        597.35        30.00 o                         
  -9  13   4         93.97        132.91        19.25 o                         
  -8  13   4        975.58       1022.00        30.97 o                         
  -7  13   4        160.03        154.08        15.28 o                         
  -6  13   4         44.60         38.78        12.38 o                         
  -5  13   4        101.25        124.92        13.69 o                         
  -4  13   4        426.48        413.81        20.76 o                         
  -3  13   4         15.88         -0.91         9.43 o                         
  -2  13   4         31.93         33.93        11.21 o                         
  -1  13   4         41.44         45.22        11.80 o                         
   0  13   4        544.14        518.30        25.32 o                         
   1  13   4         93.41         90.35        11.41 o                         
   2  13   4         19.86          2.99         8.91 o                         
   3  13   4         35.94         22.61         9.74 o                         
   4  13   4        477.38        453.57        22.19 o                         
   5  13   4         44.93         36.79        11.25 o                         
   6  13   4        100.72        141.58        17.41 o                         
   7  13   4        150.66        146.38        14.34 o                         
   8  13   4        505.19        546.38        26.01 o                         
   9  13   4         56.60         66.75        12.55 o                         
  10  13   4        266.52        297.66        21.21 o                         
  11  13   4         16.62          8.42        12.41 o                         
  12  13   4        119.28        102.20        16.76 o                         
 -11  14   4         43.20         82.28        18.51 o                         
 -10  14   4        666.90        777.41        47.62 o                         
  -9  14   4        266.97        298.70        23.43 o                         
  -8  14   4          7.52         -5.48        11.45 o                         
  -7  14   4          2.53         20.13        12.88 o                         
  -6  14   4         40.71          8.87        12.71 o                         
  -5  14   4        109.66        134.27        18.00 o                         
  -4  14   4        181.28        169.85        18.70 o                         
  -3  14   4        281.04        253.06        21.19 o                         
  -2  14   4        129.45        101.18        15.08 o                         
  -1  14   4        272.10        252.34        18.65 o                         
   0  14   4        428.32        418.15        23.40 o                         
   1  14   4        191.87        206.72        17.76 o                         
   2  14   4         57.19         61.92        12.37 o                         
   3  14   4        124.66        111.60        13.84 o                         
   4  14   4        340.62        343.71        27.03 o                         
   5  14   4         74.97         45.42        12.41 o                         
   6  14   4         87.14         72.82        12.07 o                         
   7  14   4          5.71         15.42        10.72 o                         
   8  14   4         16.77         10.69        11.26 o                         
   9  14   4        130.75        126.44        15.70 o                         
  10  14   4       1500.68       1686.30        42.72 o                         
  11  14   4         90.96        108.12        17.69 o                         
  -9  15   4         34.12         57.21        17.51 o                         
  -8  15   4          4.31         17.58        20.52 o                         
  -7  15   4         40.16         57.87        15.88 o                         
  -6  15   4        215.28        258.65        25.53 o                         
  -5  15   4        163.49        189.98        21.17 o                         
  -4  15   4         30.25         21.47        13.67 o                         
  -3  15   4          2.65         -0.26        13.18 o                         
  -2  15   4         47.48         43.47        14.54 o                         
  -1  15   4         95.33         83.16        15.81 o                         
   0  15   4        308.57        349.62        22.77 o                         
   1  15   4        193.16        169.86        17.98 o                         
   2  15   4         88.50         75.68        15.16 o                         
   3  15   4          1.61         -8.98        10.37 o                         
   4  15   4         13.47         -2.76        13.01 o                         
   5  15   4         72.28         85.28        14.04 o                         
   6  15   4        171.59        200.98        16.77 o                         
   7  15   4         57.41         53.59        13.19 o                         
   8  15   4          8.04          6.76        11.63 o                         
   9  15   4         48.47         42.95        13.35 o                         
  -7  16   4        127.54        108.66        23.02 o                         
  -6  16   4         35.05         28.06        29.58 o                         
  -5  16   4         93.79         90.88        21.59 o                         
  -4  16   4        111.43        104.47        21.24 o                         
  -3  16   4         63.00         70.10        20.46 o                         
  -2  16   4         68.20         99.63        19.24 o                         
  -1  16   4         77.36         99.54        18.31 o                         
   0  16   4        271.65        385.54        27.79 o                         
   1  16   4         36.41         43.48        15.35 o                         
   2  16   4         55.57         80.36        17.01 o                         
   3  16   4         49.68         79.92        15.76 o                         
   4  16   4         52.97         81.98        14.56 o                         
   5  16   4         55.57         72.87        17.18 o                         
   6  16   4         50.05         47.39        14.04 o                         
   7  16   4         60.97         43.49        14.28 o                         
  -3  17   4        139.15        151.61        28.11 o                         
  -2  17   4          0.60         24.96        20.41 o                         
  -1  17   4         26.62         49.59        22.58 o                         
   0  17   4        124.89        167.98        32.19 o                         
   1  17   4         14.23         21.63        22.09 o                         
   2  17   4          0.27        -12.54        18.01 o                         
   3  17   4        186.53        106.48        24.43 o                         
 -17   0   5        141.16        192.38        25.22 o                         
 -15   0   5         40.18          8.97        24.19 o                         
 -13   0   5        473.06        510.05        29.64 o                         
 -11   0   5        413.09        365.59        23.89 o                         
  -9   0   5        461.34        583.40        16.77 o                         
  -7   0   5       2177.57       2427.31        39.50 o                         
  -5   0   5        567.07        643.19        16.16 o                         
  -3   0   5       4357.96       4246.40        55.85 o                         
  -1   0   5     107478.46     101097.97      1117.57 o                         
   1   0   5      62595.79      59803.86       738.34 o                         
   3   0   5       2151.16       2222.95        28.17 o                         
   5   0   5        282.56        322.78        15.15 o                         
   7   0   5       1264.06       1327.61        22.96 o                         
   9   0   5        280.25        373.92        14.20 o                         
  11   0   5        524.91        499.52        17.04 o                         
  13   0   5        920.14        997.93        42.34 o                         
  15   0   5         25.59          4.19        13.43 o                         
  17   0   5         77.26         92.48        19.99 o                         
 -18   1   5        344.25        369.17        34.74 o                         
 -17   1   5         54.46         56.14        15.98 o                         
 -16   1   5        124.97        139.54        15.28 o                         
 -15   1   5        255.15        242.66        19.16 o                         
 -14   1   5        547.86        599.18        23.96 o                         
 -13   1   5        118.69        121.76        12.06 o                         
 -12   1   5        419.27        419.22        18.72 o                         
 -11   1   5          9.16         11.47         6.98 o                         
 -10   1   5         17.67          4.27         8.48 o                         
  -9   1   5        215.65        226.55         9.85 o                         
  -8   1   5       1709.89       1703.13        20.39 o                         
  -7   1   5       2257.86       2337.14        27.83 o                         
  -6   1   5       1933.34       2012.63        24.05 o                         
  -5   1   5        825.92        788.05        12.82 o                         
  -4   1   5       3915.67       3693.76        36.02 o                         
  -3   1   5        483.88        344.76         7.99 o                         
  -2   1   5        877.16        976.04        12.92 o                         
  -1   1   5      10126.19       9678.16       125.68 o                         
   0   1   5       1901.66       1816.32        17.40 o                         
   1   1   5      22811.72      21107.70       168.39 o                         
   2   1   5        386.57        437.51         6.88 o                         
   3   1   5        398.31        325.96         6.44 o                         
   4   1   5       1747.81       1704.39        20.98 o                         
   5   1   5        891.55        887.97        14.17 o                         
   6   1   5        855.07        910.26        13.10 o                         
   7   1   5       1154.21       1233.27        15.42 o                         
   8   1   5        754.01        796.78        12.56 o                         
   9   1   5        220.29        215.46         8.12 o                         
  10   1   5         38.74         50.00         5.18 o                         
  11   1   5          4.62          1.99         4.70 o                         
  12   1   5        942.04        879.34        21.22 o                         
  13   1   5        255.09        223.11        13.95 o                         
  14   1   5        623.08        633.60        22.29 o                         
  15   1   5        243.32        242.26        15.71 o                         
  16   1   5        256.49        261.13        17.84 o                         
  17   1   5        121.76        111.05        15.06 o                         
  18   1   5        707.77        760.85        33.99 o                         
 -18   2   5        137.93        150.21        17.60 o                         
 -17   2   5         33.15         19.96        13.05 o                         
 -16   2   5         56.44         38.19        11.57 o                         
 -15   2   5         20.11         29.26        10.23 o                         
 -14   2   5       1803.80       1729.09        35.51 o                         
 -13   2   5        383.22        336.27        17.66 o                         
 -12   2   5        514.12        560.79        21.29 o                         
 -11   2   5        108.11        114.66        10.76 o                         
 -10   2   5        102.86        103.00         8.31 o                         
  -9   2   5        372.59        307.58         8.83 o                         
  -8   2   5       1811.46       1772.59        22.24 o                         
  -7   2   5       2457.34       2539.38        27.82 o                         
  -6   2   5       9131.96       9355.66        78.38 o                         
  -5   2   5        443.41        506.60        11.13 o                         
  -4   2   5       1930.24       1922.95        20.00 o                         
  -3   2   5       4673.18       4404.78        37.28 o                         
  -2   2   5        554.47        537.83         9.83 o                         
  -1   2   5       1493.45       1575.51        17.21 o                         
   0   2   5        170.84        169.02         5.91 o                         
   1   2   5       3275.84       3284.82        28.00 o                         
   2   2   5       1236.70       1191.86        12.77 o                         
   3   2   5       2091.00       2039.45        23.72 o                         
   4   2   5       2662.19       2535.30        22.53 o                         
   5   2   5        417.99        488.67         8.94 o                         
   6   2   5       7569.62       7861.54        64.19 o                         
   7   2   5       1370.05       1474.77        18.82 o                         
   8   2   5       1430.06       1502.20        19.64 o                         
   9   2   5        258.12        215.38         9.26 o                         
  10   2   5         89.45         86.86         6.90 o                         
  11   2   5        244.39        242.39        10.77 o                         
  12   2   5       1082.96       1140.39        22.66 o                         
  13   2   5        279.72        282.53        15.56 o                         
  14   2   5        863.75        857.31        24.22 o                         
  15   2   5         40.22         32.79        10.12 o                         
  16   2   5        127.58        123.05        13.40 o                         
  17   2   5         53.29         72.20        14.09 o                         
  18   2   5        160.41        148.30        18.45 o                         
 -18   3   5         49.57         55.24        15.55 o                         
 -17   3   5        186.06        180.27        17.18 o                         
 -16   3   5         52.57         42.54        12.23 o                         
 -15   3   5         29.72         45.97        11.39 o                         
 -14   3   5       1837.26       1840.55        36.95 o                         
 -13   3   5        607.13        637.49        23.66 o                         
 -12   3   5        789.71        802.65        22.14 o                         
 -11   3   5        195.08        191.23        12.15 o                         
 -10   3   5       1378.93       1320.01        24.34 o                         
  -9   3   5         15.51         16.51         4.36 o                         
  -8   3   5       1510.86       1537.64        20.73 o                         
  -7   3   5       1997.76       2053.26        24.41 o                         
  -6   3   5       3704.68       3646.98        36.10 o                         
  -5   3   5        517.79        601.40        11.12 o                         
  -4   3   5        543.09        485.77         9.46 o                         
  -3   3   5       1051.59       1021.48        15.78 o                         
  -2   3   5       1002.22        902.36        12.22 o                         
  -1   3   5       1732.63       1762.93        18.40 o                         
   0   3   5          1.20          1.48         2.19 o                         
   1   3   5       1730.29       1775.51        16.53 o                         
   2   3   5        742.69        670.51         9.68 o                         
   3   3   5       2277.05       2182.47        20.36 o                         
   4   3   5       1069.98        980.87        11.63 o                         
   5   3   5        922.05       1008.44        13.64 o                         
   6   3   5       1659.74       1702.76        22.38 o                         
   7   3   5       2979.82       2928.12        31.58 o                         
   8   3   5       1739.42       1743.14        22.87 o                         
   9   3   5         34.80         31.47         5.38 o                         
  10   3   5        657.01        651.26        15.24 o                         
  11   3   5         99.19         97.35         7.57 o                         
  12   3   5       1084.89       1040.45        24.54 o                         
  13   3   5        293.62        296.77        15.60 o                         
  14   3   5       1508.55       1511.79        32.24 o                         
  15   3   5         58.64         79.07        12.49 o                         
  16   3   5        119.05         93.04        14.31 o                         
  17   3   5        105.81        138.37        16.98 o                         
  18   3   5         23.20         35.21        14.90 o                         
 -18   4   5         12.59         16.03        13.90 o                         
 -17   4   5        121.11        145.38        18.07 o                         
 -16   4   5        360.10        362.87        20.64 o                         
 -15   4   5        127.11        131.21        14.87 o                         
 -14   4   5        306.97        270.86        16.07 o                         
 -13   4   5        223.93        177.34        13.34 o                         
 -12   4   5        124.63        142.68        11.63 o                         
 -11   4   5         40.83         27.11         7.12 o                         
 -10   4   5          1.90          2.50         5.42 o                         
  -9   4   5        134.04        162.65         8.59 o                         
  -8   4   5        571.16        593.57        15.24 o                         
  -7   4   5       2027.84       1986.11        26.34 o                         
  -6   4   5       3027.98       3073.11        32.25 o                         
  -5   4   5         36.32         53.73         5.19 o                         
  -4   4   5        780.63        801.03        19.89 o                         
  -3   4   5        279.51        264.45        13.54 o                         
  -2   4   5        968.97        864.16        13.00 o                         
  -1   4   5       3978.27       3851.20        36.49 o                         
   0   4   5          3.28         -1.47         2.86 o                         
   1   4   5       5062.08       5058.25        43.65 o                         
   2   4   5        837.15        743.18        12.12 o                         
   3   4   5        251.55        240.64         7.98 o                         
   4   4   5       1708.87       1575.94        18.41 o                         
   5   4   5         80.93         91.65         5.21 o                         
   6   4   5       2959.61       3073.90        30.25 o                         
   7   4   5       1162.10       1152.20        17.98 o                         
   8   4   5        595.09        623.90        13.35 o                         
   9   4   5        301.70        388.80        12.61 o                         
  10   4   5          4.23          2.32         4.85 o                         
  11   4   5         21.71         19.33         5.65 o                         
  12   4   5         63.24         75.78         8.41 o                         
  13   4   5        333.12        275.79        16.41 o                         
  14   4   5        140.08        164.75        13.95 o                         
  15   4   5         79.65         82.52        14.00 o                         
  16   4   5        160.76        158.93        16.36 o                         
  17   4   5         78.80         65.64        15.21 o                         
  18   4   5         14.23         20.51        13.76 o                         
 -17   5   5         56.01         39.22        14.32 o                         
 -16   5   5         44.12         37.52        13.37 o                         
 -15   5   5        248.32        225.80        17.00 o                         
 -14   5   5         75.69         78.60        11.15 o                         
 -13   5   5        172.77        176.53        13.36 o                         
 -12   5   5        870.50        870.91        22.49 o                         
 -11   5   5        120.97        154.49        12.74 o                         
 -10   5   5       1067.05       1034.59        20.30 o                         
  -9   5   5        484.13        515.38        13.59 o                         
  -8   5   5        523.20        537.98        18.10 o                         
  -7   5   5         18.14         13.78         4.90 o                         
  -6   5   5        926.40        944.54        17.50 o                         
  -5   5   5        536.73        567.43        12.27 o                         
  -4   5   5       5184.87       5271.57        50.58 o                         
  -3   5   5         63.19         53.13         4.99 o                         
  -2   5   5       2047.71       2049.60        23.52 o                         
  -1   5   5       5601.78       5535.42        47.61 o                         
   0   5   5         14.88          2.79         3.24 o                         
   1   5   5       2900.89       2931.59        39.52 o                         
   2   5   5        920.64        981.20        15.23 o                         
   3   5   5        139.47        114.97         6.87 o                         
   4   5   5       2285.54       2375.86        32.98 o                         
   5   5   5        966.59       1052.33        14.82 o                         
   6   5   5        411.29        435.92        11.29 o                         
   7   5   5          8.61         12.65         3.70 o                         
   8   5   5       1183.93       1151.09        17.53 o                         
   9   5   5        231.85        252.56         9.95 o                         
  10   5   5        602.04        649.90        15.35 o                         
  11   5   5         78.05         77.29         8.37 o                         
  12   5   5        428.81        443.49        17.67 o                         
  13   5   5        152.91        142.17        16.28 o                         
  14   5   5         39.86         58.01        12.16 o                         
  15   5   5        125.15         95.53        13.84 o                         
  16   5   5         21.77         11.44        11.04 o                         
  17   5   5         76.84         54.67        14.97 o                         
 -17   6   5         31.18         15.33        13.68 o                         
 -16   6   5        323.21        299.99        21.91 o                         
 -15   6   5         10.78          9.11        11.51 o                         
 -14   6   5         79.33         77.77        12.27 o                         
 -13   6   5         35.85         26.05        10.05 o                         
 -12   6   5        172.88        177.07        12.95 o                         
 -11   6   5        274.08        302.34        14.02 o                         
 -10   6   5        676.84        680.77        19.85 o                         
  -9   6   5         74.33         67.29         6.83 o                         
  -8   6   5       1452.64       1505.14        23.29 o                         
  -7   6   5         78.08         88.51         7.21 o                         
  -6   6   5        152.61        140.60         8.07 o                         
  -5   6   5         54.23         47.89         5.44 o                         
  -4   6   5        848.85        971.11        16.11 o                         
  -3   6   5        445.80        497.43        11.26 o                         
  -2   6   5        531.72        583.07        10.43 o                         
  -1   6   5       1374.65       1447.70        17.83 o                         
   0   6   5       8860.03       9280.25        81.17 o                         
   1   6   5        816.74        868.65        13.36 o                         
   2   6   5       1090.26       1162.38        17.00 o                         
   3   6   5        196.57        220.54         8.04 o                         
   4   6   5        789.09        887.80        16.13 o                         
   5   6   5         76.89         54.91         6.13 o                         
   6   6   5        163.39        169.32         6.73 o                         
   7   6   5         49.36         45.34         5.00 o                         
   8   6   5        791.75        824.12        18.60 o                         
   9   6   5        123.75        100.59         7.83 o                         
  10   6   5        530.59        514.83        16.99 o                         
  11   6   5        524.11        533.34        19.79 o                         
  12   6   5        141.35        142.74        11.88 o                         
  13   6   5         75.48         42.28        12.65 o                         
  14   6   5         46.21         46.60        11.97 o                         
  15   6   5         20.01         16.33        11.28 o                         
  16   6   5        375.69        341.66        23.46 o                         
  17   6   5         16.10         10.08        13.01 o                         
 -17   7   5         22.84         19.05        12.36 o                         
 -16   7   5        141.78        154.69        16.69 o                         
 -15   7   5         22.91         15.07        11.26 o                         
 -14   7   5         48.41         50.22        11.17 o                         
 -13   7   5         33.37         45.85        13.08 o                         
 -12   7   5         53.45         49.99        10.38 o                         
 -11   7   5        161.93        190.74        12.90 o                         
 -10   7   5         92.19        129.90        12.23 o                         
  -9   7   5        288.88        322.41        13.23 o                         
  -8   7   5         87.48         77.21         7.52 o                         
  -7   7   5         30.34         34.99         6.95 o                         
  -6   7   5        114.23        124.21         9.53 o                         
  -5   7   5        321.13        340.79        12.22 o                         
  -4   7   5        475.83        480.03        14.11 o                         
  -3   7   5       2667.95       2761.30        29.64 o                         
  -2   7   5       1915.54       1924.43        23.97 o                         
  -1   7   5       2131.67       2315.89        25.50 o                         
   0   7   5       1684.20       1657.22        19.84 o                         
   1   7   5       1464.02       1611.32        21.46 o                         
   2   7   5       1112.19       1148.44        17.49 o                         
   3   7   5       2581.09       2697.39        31.76 o                         
   4   7   5        219.00        246.02        13.71 o                         
   5   7   5        331.53        342.10        13.13 o                         
   6   7   5         60.61         63.22         7.00 o                         
   7   7   5         58.19         48.99         7.04 o                         
   8   7   5        105.77        112.99         8.99 o                         
   9   7   5        613.50        643.82        18.39 o                         
  10   7   5         44.39         62.13         8.49 o                         
  11   7   5         79.47         68.95         9.63 o                         
  12   7   5         46.94         57.61        10.23 o                         
  13   7   5         22.46         30.22        10.36 o                         
  14   7   5        107.02        112.53        14.91 o                         
  15   7   5         18.61         21.64        11.60 o                         
  16   7   5         85.14         81.03        14.32 o                         
  17   7   5         50.55         31.27        13.40 o                         
 -16   8   5         74.63         34.45        13.05 o                         
 -15   8   5        153.33        149.90        16.47 o                         
 -14   8   5        146.67        129.56        14.07 o                         
 -13   8   5         75.79         70.83        12.44 o                         
 -12   8   5        146.07        119.63        12.62 o                         
 -11   8   5        251.55        261.55        15.98 o                         
 -10   8   5        164.41        145.26        12.53 o                         
  -9   8   5         99.79        117.19        10.19 o                         
  -8   8   5        206.26        208.97        11.01 o                         
  -7   8   5       1501.31       1502.83        23.88 o                         
  -6   8   5         74.24         59.58         6.89 o                         
  -5   8   5        487.75        489.54        12.75 o                         
  -4   8   5        514.38        539.24        12.47 o                         
  -3   8   5        412.47        412.49        10.98 o                         
  -2   8   5       1003.56       1109.84        19.22 o                         
  -1   8   5       2621.26       2575.32        28.37 o                         
   0   8   5       1625.14       1761.81        21.44 o                         
   1   8   5       1579.44       1596.13        19.71 o                         
   2   8   5       2096.31       2199.75        30.16 o                         
   3   8   5        211.89        230.62        12.69 o                         
   4   8   5        363.04        397.90        15.06 o                         
   5   8   5        217.55        226.76        11.60 o                         
   6   8   5        131.33         91.59         8.77 o                         
   7   8   5        936.65        970.73        20.75 o                         
   8   8   5        464.36        490.71        17.90 o                         
   9   8   5         60.76         64.18         8.73 o                         
  10   8   5        102.31         88.51         9.43 o                         
  11   8   5        114.81        115.68        11.97 o                         
  12   8   5         64.70         43.67         9.56 o                         
  13   8   5         42.42         57.84        11.89 o                         
  14   8   5         93.57        108.15        14.29 o                         
  15   8   5         76.69         73.10        14.97 o                         
  16   8   5         93.92         97.06        15.20 o                         
 -15   9   5         83.31        105.90        15.69 o                         
 -14   9   5         62.70         51.08        12.47 o                         
 -13   9   5        260.93        272.50        18.30 o                         
 -12   9   5        339.48        365.11        19.49 o                         
 -11   9   5         36.23         44.90        10.54 o                         
 -10   9   5        236.83        259.83        15.99 o                         
  -9   9   5        458.83        489.72        19.98 o                         
  -8   9   5        462.22        506.98        20.27 o                         
  -7   9   5        419.64        436.64        18.69 o                         
  -6   9   5         92.73         85.15         7.69 o                         
  -5   9   5        456.24        491.35        15.55 o                         
  -4   9   5        276.11        292.58        10.75 o                         
  -3   9   5        370.06        450.20        13.45 o                         
  -2   9   5        103.67         99.50         6.94 o                         
  -1   9   5        559.41        605.51        12.57 o                         
   0   9   5       1081.55       1076.59        16.55 o                         
   1   9   5        254.52        301.27         8.98 o                         
   2   9   5        155.80        144.26         7.97 o                         
   3   9   5        740.88        799.19        25.73 o                         
   4   9   5        139.99        143.04         9.92 o                         
   5   9   5        236.19        255.58        16.28 o                         
   6   9   5        209.36        200.21        12.22 o                         
   7   9   5        743.90        690.35        20.62 o                         
   8   9   5        874.87        917.51        21.04 o                         
   9   9   5        262.20        250.37        13.64 o                         
  10   9   5        527.08        518.25        20.84 o                         
  11   9   5         19.64         37.23        10.55 o                         
  12   9   5        166.62        188.12        15.72 o                         
  13   9   5        174.13        175.28        15.95 o                         
  14   9   5         46.68         66.53        15.50 o                         
  15   9   5         49.23         53.08        15.31 o                         
 -15  10   5        104.02         99.49        19.68 o                         
 -14  10   5        260.22        327.37        22.92 o                         
 -13  10   5        263.58        299.92        19.74 o                         
 -12  10   5         22.27         13.00        10.86 o                         
 -11  10   5        418.70        458.22        24.46 o                         
 -10  10   5         65.35         46.26        10.84 o                         
  -9  10   5       1228.80       1253.55        26.68 o                         
  -8  10   5         40.60         43.63         7.93 o                         
  -7  10   5        917.52        905.94        22.04 o                         
  -6  10   5        103.20        102.42         8.56 o                         
  -5  10   5        332.21        315.37        12.75 o                         
  -4  10   5        599.50        586.96        15.59 o                         
  -3  10   5       1094.03       1082.63        19.73 o                         
  -2  10   5        441.23        485.07        15.43 o                         
  -1  10   5         12.67         26.21         5.68 o                         
   0  10   5          0.26         -5.22         5.44 o                         
   1  10   5          5.74          8.10         6.72 o                         
   2  10   5        993.71       1018.04        24.18 o                         
   3  10   5        638.87        680.64        27.21 o                         
   4  10   5        502.84        540.22        21.27 o                         
   5  10   5        283.11        282.47        21.40 o                         
   6  10   5        124.25        102.39        15.30 o                         
   7  10   5       1483.73       1518.34        33.03 o                         
   8  10   5         91.71         90.34        11.41 o                         
   9  10   5       1227.29       1124.28        26.22 o                         
  10  10   5         29.51         24.60         9.20 o                         
  11  10   5        189.35        219.76        18.80 o                         
  12  10   5         45.63         66.27        12.68 o                         
  13  10   5        186.13        224.60        18.56 o                         
  14  10   5        205.30        191.23        21.40 o                         
  15  10   5         51.05         53.74        16.08 o                         
 -14  11   5        127.05        141.38        18.73 o                         
 -13  11   5         16.28          5.57        13.93 o                         
 -12  11   5        116.72         86.46        17.06 o                         
 -11  11   5        640.81        685.15        27.27 o                         
 -10  11   5        171.64        191.13        16.79 o                         
  -9  11   5        947.62        962.90        28.47 o                         
  -8  11   5       1172.70       1212.03        27.83 o                         
  -7  11   5        125.07        146.41        12.61 o                         
  -6  11   5        833.07        790.64        21.94 o                         
  -5  11   5       1225.09       1137.38        25.26 o                         
  -4  11   5        160.77        181.14        13.09 o                         
  -3  11   5        804.64        809.90        19.11 o                         
  -2  11   5       1300.25       1310.97        25.94 o                         
  -1  11   5         32.01         20.18         6.54 o                         
   0  11   5          5.16         10.37         7.07 o                         
   1  11   5         32.85         32.36         7.98 o                         
   2  11   5        589.34        603.03        21.93 o                         
   3  11   5        681.97        675.93        23.25 o                         
   4  11   5         81.69        106.29        12.04 o                         
   5  11   5        540.51        533.77        32.57 o                         
   6  11   5       1407.94       1300.26        30.91 o                         
   7  11   5         58.33         48.40        10.51 o                         
   8  11   5       1390.15       1321.94        30.89 o                         
   9  11   5       1572.22       1475.98        32.90 o                         
  10  11   5        361.38        342.85        18.40 o                         
  11  11   5        313.77        314.57        19.76 o                         
  12  11   5         71.21         69.05        13.21 o                         
  13  11   5         15.22         14.49        12.67 o                         
  14  11   5        142.81        176.43        21.22 o                         
 -13  12   5        117.79        124.89        20.26 o                         
 -12  12   5         73.82        106.89        18.92 o                         
 -11  12   5         33.16         49.69        14.55 o                         
 -10  12   5         56.45         34.14        13.56 o                         
  -9  12   5         44.18         24.50        12.08 o                         
  -8  12   5        197.18        209.46        15.36 o                         
  -7  12   5         85.75         77.18        10.93 o                         
  -6  12   5        379.56        390.72        18.48 o                         
  -5  12   5        118.84        132.41        12.09 o                         
  -4  12   5        117.11        111.15        12.37 o                         
  -3  12   5         36.54         22.35         9.64 o                         
  -2  12   5        236.29        222.22        16.81 o                         
  -1  12   5        382.56        392.22        17.39 o                         
   0  12   5       1048.86        977.33        23.54 o                         
   1  12   5        234.69        249.74        14.77 o                         
   2  12   5        212.44        198.54        17.74 o                         
   3  12   5         17.25          5.01         8.76 o                         
   4  12   5         96.17         76.59        11.56 o                         
   5  12   5         64.35         56.37        11.18 o                         
   6  12   5        167.69        206.07        16.19 o                         
   7  12   5         39.59         37.63        10.09 o                         
   8  12   5        171.54        189.29        15.33 o                         
   9  12   5         71.28         57.26        12.25 o                         
  10  12   5         63.35         72.46        16.26 o                         
  11  12   5         29.16         36.22        13.63 o                         
  12  12   5         74.54         66.86        13.80 o                         
  13  12   5        259.51        288.72        21.45 o                         
 -12  13   5         79.33         88.64        19.21 o                         
 -11  13   5         69.86         68.12        16.18 o                         
 -10  13   5          8.22         15.38        16.39 o                         
  -9  13   5        123.99        132.82        17.44 o                         
  -8  13   5        428.66        449.71        24.29 o                         
  -7  13   5        145.92        144.41        14.74 o                         
  -6  13   5         36.56         35.38        10.66 o                         
  -5  13   5         57.23         54.49        11.69 o                         
  -4  13   5        316.77        343.98        23.73 o                         
  -3  13   5         11.56         17.36        10.09 o                         
  -2  13   5         74.85         71.50        12.43 o                         
  -1  13   5        155.95        182.97        16.81 o                         
   0  13   5          2.63          4.92         9.60 o                         
   1  13   5        154.90        185.73        13.90 o                         
   2  13   5        108.79        119.21        12.46 o                         
   3  13   5          5.16          7.59         9.43 o                         
   4  13   5        313.37        351.57        32.98 o                         
   5  13   5         25.57         12.63        10.56 o                         
   6  13   5         23.95         35.59        11.45 o                         
   7  13   5        322.40        315.87        18.59 o                         
   8  13   5        308.81        320.36        19.69 o                         
   9  13   5         56.82         48.97        12.44 o                         
  10  13   5         12.41         14.48        12.32 o                         
  11  13   5        156.14        169.45        18.58 o                         
  12  13   5         40.39         33.36        15.02 o                         
 -10  14   5         56.97         83.21        19.74 o                         
  -9  14   5        267.36        314.91        26.41 o                         
  -8  14   5         86.01        104.59        16.82 o                         
  -7  14   5        213.39        179.02        18.30 o                         
  -6  14   5        394.99        417.39        27.21 o                         
  -5  14   5        261.05        206.36        20.34 o                         
  -4  14   5         24.39         46.95        12.65 o                         
  -3  14   5         25.64         12.14        11.30 o                         
  -2  14   5        150.11        150.31        16.42 o                         
  -1  14   5        233.23        283.85        20.24 o                         
   0  14   5         62.97         64.08        12.69 o                         
   1  14   5        170.07        196.81        18.51 o                         
   2  14   5         66.25         68.01        13.68 o                         
   3  14   5         53.29         44.23        10.99 o                         
   4  14   5         55.20         44.42        12.39 o                         
   5  14   5        151.11        151.00        16.14 o                         
   6  14   5        277.80        287.12        19.23 o                         
   7  14   5        261.07        273.45        19.06 o                         
   8  14   5         38.57         56.54        12.96 o                         
   9  14   5        590.50        689.13        28.45 o                         
  10  14   5         97.66        108.27        16.57 o                         
  -9  15   5         31.45         42.67        20.70 o                         
  -8  15   5         95.20         74.90        23.72 o                         
  -7  15   5         93.66        149.13        22.91 o                         
  -6  15   5          0.03          4.00        16.34 o                         
  -5  15   5         65.16         30.50        16.31 o                         
  -4  15   5          3.59         -4.66        13.65 o                         
  -3  15   5        107.54         90.60        19.96 o                         
  -2  15   5         37.03         17.24        13.11 o                         
  -1  15   5         64.82         46.63        13.52 o                         
   0  15   5          9.97         13.47        12.17 o                         
   1  15   5         29.96         10.19        12.56 o                         
   2  15   5         70.44         76.79        14.50 o                         
   3  15   5        234.26        258.98        20.83 o                         
   4  15   5          4.03         -1.27        12.28 o                         
   5  15   5         34.52         37.44        12.65 o                         
   6  15   5          0.02         10.07        11.42 o                         
   7  15   5        106.85        162.87        16.55 o                         
   8  15   5         42.37         35.45        13.11 o                         
   9  15   5         69.90         88.52        15.76 o                         
  -6  16   5          6.24         28.78        19.29 o                         
  -5  16   5        139.76        135.05        37.26 o                         
  -4  16   5         96.42        111.43        22.23 o                         
  -3  16   5         17.73         39.22        17.08 o                         
  -2  16   5        101.13        109.89        21.66 o                         
  -1  16   5         67.73         53.93        27.43 o                         
   0  16   5          7.31         -3.41        15.54 o                         
   1  16   5         56.86         74.42        19.44 o                         
   2  16   5         55.87         65.05        19.67 o                         
   3  16   5         25.89         56.71        16.87 o                         
   4  16   5         81.17         97.38        29.79 o                         
   5  16   5        220.28        225.92        21.83 o                         
   6  16   5          2.99          1.26        13.98 o                         
  -2  17   5        243.57        256.59        33.06 o                         
  -1  17   5        101.65        122.71        25.46 o                         
   0  17   5         84.26         92.77        25.65 o                         
   1  17   5        162.51        242.31        50.76 o                         
   2  17   5        112.68        160.25        34.95 o                         
 -18   0   6        272.83        341.82        32.47 o                         
 -16   0   6        653.85        602.80        53.77 o                         
 -14   0   6        323.29        332.54        26.74 o                         
 -12   0   6        181.77        179.66        18.93 o                         
 -10   0   6        289.08        256.01        23.16 o                         
  -8   0   6        343.49        323.09        14.39 o                         
  -6   0   6       2119.91       2143.09        36.30 o                         
  -4   0   6         97.04         70.43         7.32 o                         
  -2   0   6      22539.39      21745.71       247.26 o                         
   0   0   6       3253.54       3431.31        45.82 o                         
   2   0   6      16543.62      16531.40       173.74 o                         
   4   0   6         43.26         37.28         5.10 o                         
   6   0   6       1491.83       1439.60        23.49 o                         
   8   0   6        721.99        677.96        16.96 o                         
  10   0   6        653.62        609.75        18.18 o                         
  12   0   6        247.37        253.92        18.51 o                         
  14   0   6        376.46        397.08        24.70 o                         
  16   0   6        309.65        277.85        26.52 o                         
  18   0   6        314.61        322.88        38.79 o                         
 -18   1   6         49.89         52.35        13.80 o                         
 -17   1   6         36.79         41.66        13.24 o                         
 -16   1   6         22.02         23.08        11.00 o                         
 -15   1   6        136.91        134.54        14.45 o                         
 -14   1   6         48.99         58.43        11.15 o                         
 -13   1   6       1187.11       1175.63        28.06 o                         
 -12   1   6        326.57        349.97        17.70 o                         
 -11   1   6         53.24         47.69         8.98 o                         
 -10   1   6        138.78        107.76        10.02 o                         
  -9   1   6        122.95        137.53         6.54 o                         
  -8   1   6        631.07        595.89        11.54 o                         
  -7   1   6         18.45         29.82         4.69 o                         
  -6   1   6       3034.26       2892.80        31.90 o                         
  -5   1   6         86.97         96.59         5.96 o                         
  -4   1   6         44.55         59.67         4.94 o                         
  -3   1   6        997.64        977.39        14.02 o                         
  -2   1   6        738.08        745.52        12.23 o                         
  -1   1   6      23305.87      22623.29       180.97 o                         
   0   1   6       2980.04       2732.38        25.13 o                         
   1   1   6      22036.62      21547.10       164.78 o                         
   2   1   6       1401.29       1435.19        16.46 o                         
   3   1   6        622.65        669.70         9.14 o                         
   4   1   6        100.51        125.46         5.32 o                         
   5   1   6        132.13        148.47         6.65 o                         
   6   1   6       1361.00       1380.72        18.29 o                         
   7   1   6          9.03         10.34         3.38 o                         
   8   1   6        512.32        456.86        10.15 o                         
   9   1   6        174.36        179.83         7.84 o                         
  10   1   6        100.32         75.68         6.08 o                         
  11   1   6         63.00         72.30         6.29 o                         
  12   1   6        471.99        481.34        17.11 o                         
  13   1   6       2198.86       2061.90        34.95 o                         
  14   1   6         26.78         30.74         9.33 o                         
  15   1   6        308.50        329.91        18.04 o                         
  16   1   6         10.11         13.81        11.45 o                         
  17   1   6         83.09         71.96        14.62 o                         
  18   1   6         31.72         33.12        14.69 o                         
 -18   2   6        410.38        472.98        25.77 o                         
 -17   2   6         67.34         84.87        14.41 o                         
 -16   2   6         29.98         28.25        11.60 o                         
 -15   2   6        325.34        325.92        19.66 o                         
 -14   2   6         56.23         69.48        12.79 o                         
 -13   2   6        757.31        809.61        27.75 o                         
 -12   2   6        240.33        203.81        14.14 o                         
 -11   2   6       1396.88       1392.03        30.96 o                         
 -10   2   6         15.59         16.54         5.93 o                         
  -9   2   6        207.75        233.66        15.94 o                         
  -8   2   6        797.35        751.12        14.36 o                         
  -7   2   6        220.99        229.69         9.36 o                         
  -6   2   6        667.89        739.32        12.65 o                         
  -5   2   6        100.15        100.67         5.80 o                         
  -4   2   6       1270.71       1193.97        15.82 o                         
  -3   2   6        276.68        296.23         8.09 o                         
  -2   2   6       3468.87       3412.62        31.84 o                         
  -1   2   6       6220.89       6234.60        49.41 o                         
   0   2   6       2747.47       2580.53        26.61 o                         
   1   2   6       5150.21       5175.96        40.60 o                         
   2   2   6       4056.10       3914.66        34.05 o                         
   3   2   6        214.97        234.25         7.24 o                         
   4   2   6        584.69        564.55         9.87 o                         
   5   2   6         48.56         51.04         4.05 o                         
   6   2   6       1303.74       1372.72        16.91 o                         
   7   2   6        260.50        267.86         8.71 o                         
   8   2   6        399.04        406.02        11.20 o                         
   9   2   6        365.17        393.07        13.68 o                         
  10   2   6          8.66         21.12         5.16 o                         
  11   2   6       3144.68       3086.04        35.30 o                         
  12   2   6        533.24        535.16        17.59 o                         
  13   2   6        429.43        432.89        20.49 o                         
  14   2   6         42.11         37.66         9.22 o                         
  15   2   6        143.59        147.05        13.57 o                         
  16   2   6         66.37         64.11        13.06 o                         
  17   2   6         37.72         22.89        11.39 o                         
  18   2   6        267.12        288.52        23.89 o                         
 -18   3   6         58.46         48.56        16.90 o                         
 -17   3   6         13.71         15.72        11.79 o                         
 -16   3   6        161.60        182.32        16.45 o                         
 -15   3   6        104.48         99.14        13.48 o                         
 -14   3   6        189.33        133.85        13.49 o                         
 -13   3   6        587.02        511.27        21.42 o                         
 -12   3   6       1036.26       1063.18        33.58 o                         
 -11   3   6        430.98        398.41        17.61 o                         
 -10   3   6         53.66         56.31         7.13 o                         
  -9   3   6        348.38        388.44        11.43 o                         
  -8   3   6       1627.64       1611.27        21.83 o                         
  -7   3   6        237.85        265.50         9.52 o                         
  -6   3   6       1509.61       1561.09        20.21 o                         
  -5   3   6        248.83        253.33         8.52 o                         
  -4   3   6       2248.57       2330.11        23.91 o                         
  -3   3   6        389.39        387.75         7.95 o                         
  -2   3   6       2586.86       2648.61        24.88 o                         
  -1   3   6        693.35        668.15        11.66 o                         
   0   3   6        103.12        150.08         4.95 o                         
   1   3   6       1448.40       1351.01        14.91 o                         
   2   3   6       4848.76       4701.82        37.96 o                         
   3   3   6        858.28        824.10        11.95 o                         
   4   3   6       2622.28       2559.69        24.21 o                         
   5   3   6        434.22        420.21         8.51 o                         
   6   3   6        665.03        724.94        12.27 o                         
   7   3   6        160.14        176.67         8.16 o                         
   8   3   6        952.88        989.91        16.71 o                         
   9   3   6        391.37        449.99        13.05 o                         
  10   3   6        120.49        145.79        10.29 o                         
  11   3   6        439.83        413.46        13.65 o                         
  12   3   6        868.81        867.95        19.40 o                         
  13   3   6        281.31        229.33        14.17 o                         
  14   3   6        132.70        140.84        13.34 o                         
  15   3   6         71.23         92.98        12.30 o                         
  16   3   6         72.53         66.24        14.27 o                         
  17   3   6         10.69          4.17        12.64 o                         
  18   3   6         26.69         26.03        14.52 o                         
 -18   4   6         70.01         85.63        16.79 o                         
 -17   4   6         35.63         33.86        14.47 o                         
 -16   4   6          5.80          3.06        10.37 o                         
 -15   4   6         64.18         63.81        12.20 o                         
 -14   4   6         54.78         61.11        15.69 o                         
 -13   4   6        216.15        236.08        15.69 o                         
 -12   4   6        550.71        523.71        22.34 o                         
 -11   4   6          7.06         10.54         7.00 o                         
 -10   4   6         49.71         49.27         7.27 o                         
  -9   4   6        353.30        346.49        11.47 o                         
  -8   4   6        709.84        720.02        14.78 o                         
  -7   4   6         53.08         57.53         5.64 o                         
  -6   4   6        269.79        291.57         9.83 o                         
  -5   4   6       2584.69       2607.07        28.25 o                         
  -4   4   6        443.42        409.93        10.59 o                         
  -3   4   6        601.49        634.79        11.79 o                         
  -2   4   6        860.80        850.80        12.97 o                         
  -1   4   6        270.65        263.92         9.17 o                         
   0   4   6          1.87          2.84         3.21 o                         
   1   4   6        139.10        122.63         7.47 o                         
   2   4   6       1763.50       1723.27        16.45 o                         
   3   4   6       1255.71       1255.84        15.41 o                         
   4   4   6        366.73        358.53         8.51 o                         
   5   4   6       4366.92       4419.64        41.87 o                         
   6   4   6        486.56        522.57        10.57 o                         
   7   4   6         55.88         48.51         4.88 o                         
   8   4   6        725.63        774.42        14.36 o                         
   9   4   6        232.98        231.53        12.37 o                         
  10   4   6         23.07         37.40         6.00 o                         
  11   4   6          3.16          7.42         5.32 o                         
  12   4   6        289.64        291.06        17.76 o                         
  13   4   6        319.70        317.21        17.94 o                         
  14   4   6        103.33         76.83        12.91 o                         
  15   4   6        131.49        128.96        15.74 o                         
  16   4   6          4.90          8.67        12.45 o                         
  17   4   6         35.27         24.88        13.21 o                         
 -17   5   6        119.35        128.11        17.39 o                         
 -16   5   6          7.66          6.58        11.53 o                         
 -15   5   6         15.57         15.83        11.15 o                         
 -14   5   6        253.06        245.88        15.87 o                         
 -13   5   6          6.31         16.70         8.35 o                         
 -12   5   6        247.71        261.81        14.87 o                         
 -11   5   6         39.76         42.74         8.67 o                         
 -10   5   6         33.76         21.84         6.76 o                         
  -9   5   6        311.25        304.54        11.44 o                         
  -8   5   6        345.53        317.96        11.47 o                         
  -7   5   6        694.95        667.91        13.65 o                         
  -6   5   6        266.32        295.22        11.27 o                         
  -5   5   6       1123.36       1175.75        18.16 o                         
  -4   5   6        131.14        148.36         7.44 o                         
  -3   5   6       2323.24       2445.18        27.75 o                         
  -2   5   6       1086.68       1052.94        15.36 o                         
  -1   5   6        678.01        691.73        11.21 o                         
   0   5   6       2889.69       3207.26        33.41 o                         
   1   5   6        328.58        382.70        13.00 o                         
   2   5   6        480.92        472.20        12.72 o                         
   3   5   6       2107.05       2201.55        26.76 o                         
   4   5   6        291.31        320.82         9.84 o                         
   5   5   6        581.61        632.59        11.15 o                         
   6   5   6        123.55        139.42         7.59 o                         
   7   5   6        724.86        732.06        12.91 o                         
   8   5   6        226.26        255.00         9.15 o                         
   9   5   6        313.85        319.00        10.54 o                         
  10   5   6         44.78         46.77         7.00 o                         
  11   5   6         35.29         43.08         7.44 o                         
  12   5   6        483.67        440.25        19.23 o                         
  13   5   6          8.10         24.19        10.65 o                         
  14   5   6        124.93        123.08        25.89 o                         
  15   5   6         34.76         26.18        12.16 o                         
  16   5   6          4.64         14.56        11.99 o                         
  17   5   6         52.71         49.76        15.04 o                         
 -17   6   6         28.74         31.16        18.16 o                         
 -16   6   6         26.24         31.66        12.77 o                         
 -15   6   6         66.83         68.09        13.08 o                         
 -14   6   6         76.29         68.72        12.12 o                         
 -13   6   6         38.49         26.18        10.05 o                         
 -12   6   6        168.29        194.53        13.38 o                         
 -11   6   6        124.58        108.20        10.57 o                         
 -10   6   6        193.84        209.20        11.67 o                         
  -9   6   6        911.02        917.89        17.70 o                         
  -8   6   6        820.45        784.78        15.94 o                         
  -7   6   6        288.34        315.81        11.84 o                         
  -6   6   6        712.28        760.54        15.36 o                         
  -5   6   6        883.32        831.46        15.45 o                         
  -4   6   6         96.36         99.25         6.69 o                         
  -3   6   6        442.31        524.71        11.84 o                         
  -2   6   6        443.73        494.97         9.74 o                         
  -1   6   6         21.16         10.44         3.05 o                         
   0   6   6       6745.96       6787.37        62.54 o                         
   1   6   6         36.81         39.01         3.35 o                         
   2   6   6        375.17        432.07        13.86 o                         
   3   6   6        893.54        963.01        15.70 o                         
   4   6   6        207.48        220.54         8.78 o                         
   5   6   6        613.57        575.45        14.61 o                         
   6   6   6        642.80        709.13        13.16 o                         
   7   6   6        651.60        657.02        14.45 o                         
   8   6   6        363.43        381.53        13.99 o                         
   9   6   6        413.21        412.16        15.06 o                         
  10   6   6        349.50        358.83        20.05 o                         
  11   6   6        200.68        197.11        12.00 o                         
  12   6   6        133.08        144.48        12.55 o                         
  13   6   6         20.62          5.26         9.49 o                         
  14   6   6         39.56         29.44        11.45 o                         
  15   6   6         30.39         22.12        10.85 o                         
  16   6   6         19.87         18.67        12.38 o                         
  17   6   6         23.30         32.58        13.66 o                         
 -16   7   6         31.21         42.38        13.40 o                         
 -15   7   6        307.43        321.07        20.67 o                         
 -14   7   6        155.97        161.49        15.42 o                         
 -13   7   6        170.20        142.84        15.19 o                         
 -12   7   6        697.74        659.83        24.72 o                         
 -11   7   6        263.17        250.36        13.23 o                         
 -10   7   6        358.58        337.93        14.46 o                         
  -9   7   6        757.74        716.53        19.64 o                         
  -8   7   6        283.00        296.22        14.26 o                         
  -7   7   6       1116.01       1036.28        24.39 o                         
  -6   7   6        405.98        396.31        13.27 o                         
  -5   7   6        186.89        218.29         9.98 o                         
  -4   7   6        489.42        478.00        16.16 o                         
  -3   7   6        794.59        815.91        13.77 o                         
  -2   7   6        412.64        450.48        11.61 o                         
  -1   7   6        535.39        549.65        10.49 o                         
   0   7   6        357.28        432.77        10.98 o                         
   1   7   6        908.08        948.63        14.95 o                         
   2   7   6        425.19        430.66        13.13 o                         
   3   7   6        389.04        387.18        14.33 o                         
   4   7   6        392.17        355.66        10.64 o                         
   5   7   6        154.64        188.15         8.49 o                         
   6   7   6        801.83        724.61        16.95 o                         
   7   7   6        492.53        470.56        20.36 o                         
   8   7   6        124.79        130.94         9.64 o                         
   9   7   6        601.09        527.35        17.35 o                         
  10   7   6        401.04        363.73        15.61 o                         
  11   7   6        415.48        359.21        17.41 o                         
  12   7   6       1043.37        870.28        25.12 o                         
  13   7   6         86.39         82.56        13.08 o                         
  14   7   6         92.30         99.83        14.20 o                         
  15   7   6        497.54        521.64        25.45 o                         
  16   7   6         14.71         10.36        11.54 o                         
 -16   8   6         77.43         74.99        14.56 o                         
 -15   8   6        240.02        196.02        17.19 o                         
 -14   8   6         85.12         76.79        16.21 o                         
 -13   8   6         31.02         40.31        10.88 o                         
 -12   8   6        240.72        257.26        17.08 o                         
 -11   8   6        221.96        203.28        13.85 o                         
 -10   8   6        268.63        305.47        16.81 o                         
  -9   8   6        762.35        712.30        20.03 o                         
  -8   8   6        205.80        220.27        11.56 o                         
  -7   8   6        168.59        162.04        11.32 o                         
  -6   8   6         95.91         95.78         8.10 o                         
  -5   8   6       1172.38       1140.08        19.73 o                         
  -4   8   6        238.93        244.62         9.59 o                         
  -3   8   6        130.62        144.69         7.33 o                         
  -2   8   6         46.49         33.01         4.86 o                         
  -1   8   6         59.07         63.97         5.67 o                         
   0   8   6         88.94         82.36         6.22 o                         
   1   8   6         37.18         38.73         5.33 o                         
   2   8   6         22.04         12.92         5.24 o                         
   3   8   6        264.60        280.39         9.28 o                         
   4   8   6        165.09        181.89        10.09 o                         
   5   8   6        651.39        650.34        17.15 o                         
   6   8   6         43.43         40.22         7.21 o                         
   7   8   6        133.09        126.44         9.97 o                         
   8   8   6        158.41        178.98        14.36 o                         
   9   8   6        389.03        416.64        17.21 o                         
  10   8   6        158.25        162.40        12.02 o                         
  11   8   6        476.31        402.83        26.90 o                         
  12   8   6        142.33        135.86        13.46 o                         
  13   8   6         45.45         38.49        11.35 o                         
  14   8   6         38.29         26.97        12.79 o                         
  15   8   6        173.29        174.66        19.95 o                         
  16   8   6         51.11         45.99        15.25 o                         
 -15   9   6        171.65        207.09        18.20 o                         
 -14   9   6         13.10         22.58        11.76 o                         
 -13   9   6         62.13         62.28        12.53 o                         
 -12   9   6         67.68         61.37        11.35 o                         
 -11   9   6        126.60        113.86        13.43 o                         
 -10   9   6       1874.45       1831.13        35.09 o                         
  -9   9   6        730.32        769.72        24.03 o                         
  -8   9   6       1637.12       1523.02        29.74 o                         
  -7   9   6        693.35        753.56        18.30 o                         
  -6   9   6         65.20         59.19         6.54 o                         
  -5   9   6       1903.38       1935.09        26.02 o                         
  -4   9   6        220.38        254.78        10.17 o                         
  -3   9   6         58.60         64.18         6.43 o                         
  -2   9   6        579.17        623.96        17.63 o                         
  -1   9   6        330.01        345.23        11.78 o                         
   0   9   6          9.87          4.52         5.18 o                         
   1   9   6        320.29        330.91        12.64 o                         
   2   9   6       1270.39       1215.33        24.21 o                         
   3   9   6        131.78        142.91        11.49 o                         
   4   9   6        387.05        402.99        18.12 o                         
   5   9   6       3377.60       3217.22        49.01 o                         
   6   9   6         60.60         77.15        12.44 o                         
   7   9   6        306.17        306.92        17.09 o                         
   8   9   6        951.93        901.76        27.70 o                         
   9   9   6        374.44        383.01        18.04 o                         
  10   9   6       1188.39       1193.48        34.69 o                         
  11   9   6        107.91         64.65        15.38 o                         
  12   9   6        143.90        141.06        14.40 o                         
  13   9   6         82.73         87.43        12.75 o                         
  14   9   6          9.09          3.09        11.63 o                         
  15   9   6         76.34         81.26        16.67 o                         
 -14  10   6         43.53         52.61        13.27 o                         
 -13  10   6        181.84        154.90        18.31 o                         
 -12  10   6         23.67         25.15        10.27 o                         
 -11  10   6         70.46         49.64        11.35 o                         
 -10  10   6         94.76        122.36        13.04 o                         
  -9  10   6        217.73        220.40        15.24 o                         
  -8  10   6        240.06        257.15        13.73 o                         
  -7  10   6       2075.15       2139.64        36.36 o                         
  -6  10   6        731.04        783.67        22.05 o                         
  -5  10   6       1425.28       1422.52        25.59 o                         
  -4  10   6        169.96        212.24        11.81 o                         
  -3  10   6       1102.99       1009.85        20.98 o                         
  -2  10   6         24.65         23.53         6.22 o                         
  -1  10   6        144.54        182.92        10.90 o                         
   0  10   6         90.70        113.78         9.21 o                         
   1  10   6        273.19        333.28        15.25 o                         
   2  10   6         12.01          0.73         6.57 o                         
   3  10   6        847.33        824.43        23.10 o                         
   4  10   6        240.12        259.11        15.78 o                         
   5  10   6       3106.93       2917.15        47.28 o                         
   6  10   6        737.56        759.31        28.84 o                         
   7  10   6       1097.08       1148.86        51.75 o                         
   8  10   6        275.05        264.24        16.63 o                         
   9  10   6        393.85        394.07        19.79 o                         
  10  10   6        150.58        196.95        16.14 o                         
  11  10   6         64.31         65.43        12.07 o                         
  12  10   6         53.15         10.93        12.51 o                         
  13  10   6        171.28        185.05        18.73 o                         
  14  10   6         57.79         44.83        14.70 o                         
 -14  11   6        323.35        352.75        26.33 o                         
 -13  11   6         74.98         59.91        15.32 o                         
 -12  11   6         53.72         37.60        13.16 o                         
 -11  11   6        263.70        273.03        19.23 o                         
 -10  11   6        245.79        213.86        18.08 o                         
  -9  11   6        190.79        188.51        19.20 o                         
  -8  11   6        550.22        588.10        22.79 o                         
  -7  11   6        175.99        176.40        13.57 o                         
  -6  11   6        564.02        589.68        21.97 o                         
  -5  11   6       1915.73       1875.89        33.27 o                         
  -4  11   6        130.11        125.80        11.32 o                         
  -3  11   6        305.14        317.33        16.17 o                         
  -2  11   6        643.73        589.59        19.37 o                         
  -1  11   6        210.74        234.50        17.32 o                         
   0  11   6        367.43        375.00        16.51 o                         
   1  11   6        416.10        444.61        18.85 o                         
   2  11   6        366.38        312.21        16.00 o                         
   3  11   6        666.41        615.78        24.83 o                         
   4  11   6         80.83         68.61        11.00 o                         
   5  11   6       2769.31       2585.46        45.20 o                         
   6  11   6        480.04        477.65        22.13 o                         
   7  11   6        137.86        145.57        14.16 o                         
   8  11   6        247.92        270.91        17.01 o                         
   9  11   6        231.19        246.93        17.16 o                         
  10  11   6        188.77        170.33        15.17 o                         
  11  11   6        160.87        187.69        16.49 o                         
  12  11   6         52.59         61.85        13.39 o                         
  13  11   6        148.55        160.09        17.12 o                         
  14  11   6        144.86        167.74        19.81 o                         
 -13  12   6        106.79         66.65        16.34 o                         
 -12  12   6        168.70        174.15        21.99 o                         
 -11  12   6         37.89         31.20        13.87 o                         
 -10  12   6          8.57          6.51        11.63 o                         
  -9  12   6          8.56          0.11        10.60 o                         
  -8  12   6         30.26         19.24         9.82 o                         
  -7  12   6        503.20        502.00        21.26 o                         
  -6  12   6         65.94         52.98        10.41 o                         
  -5  12   6        853.33        874.42        27.65 o                         
  -4  12   6       1347.75       1315.99        30.56 o                         
  -3  12   6       1010.80        928.28        26.91 o                         
  -2  12   6        330.09        323.56        19.78 o                         
  -1  12   6         46.75         65.14        10.25 o                         
   0  12   6        207.32        161.21        12.72 o                         
   1  12   6         57.36         52.34        10.25 o                         
   2  12   6        580.59        583.56        25.52 o                         
   3  12   6        447.25        419.89        19.33 o                         
   4  12   6       1097.89       1040.31        29.00 o                         
   5  12   6        516.55        515.93        28.02 o                         
   6  12   6        141.83        115.57        14.00 o                         
   7  12   6        225.38        236.39        17.70 o                         
   8  12   6         48.95         19.89         9.60 o                         
   9  12   6         15.97         14.09        10.41 o                         
  10  12   6         19.01         26.44        11.76 o                         
  11  12   6         77.83         73.42        14.98 o                         
  12  12   6        169.86        142.96        18.25 o                         
  13  12   6         68.26         48.28        13.61 o                         
 -11  13   6          0.52         15.32        15.71 o                         
 -10  13   6         21.47         26.51        15.56 o                         
  -9  13   6        261.88        281.83        22.68 o                         
  -8  13   6         81.61         90.84        14.91 o                         
  -7  13   6         44.58         49.69        11.47 o                         
  -6  13   6        518.47        540.29        24.61 o                         
  -5  13   6         36.77         13.86        10.43 o                         
  -4  13   6        201.59        187.90        18.96 o                         
  -3  13   6          9.31          1.60        10.16 o                         
  -2  13   6         18.70          5.33        11.04 o                         
  -1  13   6          9.04         14.74        11.82 o                         
   0  13   6         18.21         16.51        13.87 o                         
   1  13   6         20.44         19.15        10.36 o                         
   2  13   6         23.09         16.21         8.93 o                         
   3  13   6          4.19          9.98         9.02 o                         
   4  13   6        437.60        396.76        21.61 o                         
   5  13   6         65.83         64.07        12.42 o                         
   6  13   6        241.03        271.80        21.70 o                         
   7  13   6         70.79         63.74        11.55 o                         
   8  13   6         43.61         52.94        12.36 o                         
   9  13   6        210.13        180.59        16.54 o                         
  10  13   6         45.87         36.58        13.41 o                         
  11  13   6          1.12        -10.20        12.87 o                         
 -10  14   6        149.36        178.70        25.45 o                         
  -9  14   6         48.47         54.99        19.96 o                         
  -8  14   6         39.80         34.33        17.15 o                         
  -7  14   6         38.76         60.86        16.81 o                         
  -6  14   6        133.58         85.71        21.16 o                         
  -5  14   6        215.05        217.16        20.75 o                         
  -4  14   6        316.19        311.37        24.15 o                         
  -3  14   6        678.71        617.00        32.06 o                         
  -2  14   6          9.79         30.43        13.30 o                         
  -1  14   6        511.49        502.03        29.45 o                         
   0  14   6         43.98         29.90        12.90 o                         
   1  14   6        537.17        522.26        29.88 o                         
   2  14   6         17.36         13.05        11.15 o                         
   3  14   6        339.01        329.27        19.17 o                         
   4  14   6        148.52        146.26        14.33 o                         
   5  14   6        188.16        173.91        17.34 o                         
   6  14   6        132.77        130.13        16.35 o                         
   7  14   6         32.90         58.43        13.17 o                         
   8  14   6         89.84         96.50        15.64 o                         
   9  14   6         41.16         30.05        13.35 o                         
  10  14   6        118.60        140.17        22.72 o                         
  -8  15   6        111.76        144.23        34.77 o                         
  -7  15   6          8.43        -15.19        15.19 o                         
  -6  15   6         81.40         93.41        29.15 o                         
  -5  15   6         40.54         33.24        17.11 o                         
  -4  15   6         40.72         65.62        20.52 o                         
  -3  15   6         99.06         86.57        31.31 o                         
  -2  15   6         50.97         41.65        16.25 o                         
  -1  15   6         92.14         96.15        16.62 o                         
   0  15   6         15.59         13.23        13.08 o                         
   1  15   6         42.61         51.86        13.91 o                         
   2  15   6         24.34         30.45        20.40 o                         
   3  15   6        169.73        192.59        28.39 o                         
   4  15   6         92.03        105.87        17.64 o                         
   5  15   6         22.25         24.66        13.55 o                         
   6  15   6         35.98         20.77        14.29 o                         
   7  15   6         10.74         15.20        12.77 o                         
   8  15   6         49.39         36.99        13.85 o                         
  -6  16   6         13.69          9.28        21.59 o                         
  -5  16   6         37.40         35.01        17.78 o                         
  -4  16   6          5.43         14.69        16.53 o                         
  -3  16   6        283.79        340.50        31.43 o                         
  -2  16   6          3.54         27.79        17.67 o                         
  -1  16   6         77.22         63.67        18.80 o                         
   0  16   6          0.05         28.27        15.97 o                         
   1  16   6         75.03         75.31        17.45 o                         
   2  16   6          5.04          7.96        14.29 o                         
   3  16   6        159.53        179.68        22.24 o                         
   4  16   6          6.80         11.72        14.53 o                         
   5  16   6         25.49          2.50        16.41 o                         
   6  16   6         13.56         25.69        14.90 o                         
 -17   0   7         32.33         42.45        18.96 o                         
 -15   0   7         28.53         21.06        14.59 o                         
 -13   0   7       2606.49       2561.73        61.85 o                         
 -11   0   7       1390.82       1345.49        39.79 o                         
  -9   0   7        608.57        590.45        20.00 o                         
  -7   0   7       1485.97       1462.42        29.79 o                         
  -5   0   7       1123.40       1068.83        24.45 o                         
  -3   0   7        446.96        445.99        13.64 o                         
   1   0   7      15383.06      15372.32       194.90 o                         
   3   0   7        362.41        377.20        10.72 o                         
   5   0   7       1402.10       1396.10        23.11 o                         
   7   0   7        672.30        682.38        22.19 o                         
   9   0   7        366.50        361.98        14.10 o                         
  11   0   7       2517.96       2448.94        39.35 o                         
  13   0   7       3643.85       3639.28        66.96 o                         
  15   0   7         23.51         24.03        15.76 o                         
  17   0   7         24.61         53.00        18.61 o                         
 -18   1   7        443.47        529.41        27.15 o                         
 -17   1   7          0.92        -10.50        10.50 o                         
 -16   1   7        252.51        278.83        19.44 o                         
 -15   1   7        162.30        159.10        15.19 o                         
 -14   1   7       1115.98       1106.94        29.42 o                         
 -13   1   7        337.79        345.41        18.73 o                         
 -12   1   7        478.79        442.00        19.60 o                         
 -11   1   7        721.38        762.73        22.01 o                         
 -10   1   7        217.35        220.83        13.28 o                         
  -9   1   7        628.37        620.03        12.91 o                         
  -8   1   7        470.31        457.49        11.53 o                         
  -7   1   7        188.26        197.44        10.22 o                         
  -6   1   7        117.04        129.50         7.16 o                         
  -5   1   7        152.00        200.86        10.25 o                         
  -4   1   7       1311.97       1283.96        23.68 o                         
  -3   1   7       1021.30       1061.59        15.26 o                         
  -2   1   7       3116.35       3141.62        31.65 o                         
  -1   1   7       1729.20       1846.17        20.79 o                         
   0   1   7        648.20        650.14        10.50 o                         
   1   1   7       1126.73       1169.01        15.87 o                         
   2   1   7       1851.84       1817.67        21.28 o                         
   3   1   7        533.50        597.90         9.63 o                         
   4   1   7       2940.59       2748.66        24.24 o                         
   5   1   7        120.93        124.99         5.68 o                         
   6   1   7         99.24        131.93         6.34 o                         
   7   1   7         87.06         86.78         5.38 o                         
   8   1   7        445.03        465.25        11.11 o                         
   9   1   7        405.36        410.83        10.96 o                         
  10   1   7        471.80        485.84        13.29 o                         
  11   1   7        445.05        459.86        12.30 o                         
  12   1   7       1028.67        981.03        19.82 o                         
  13   1   7        238.58        235.96        14.28 o                         
  14   1   7       1860.07       1779.84        33.78 o                         
  15   1   7        139.69        166.18        14.09 o                         
  16   1   7        113.83         85.85        12.56 o                         
  17   1   7          1.87         13.00        12.60 o                         
  18   1   7        418.03        505.71        29.15 o                         
 -18   2   7        247.16        259.76        21.07 o                         
 -17   2   7         54.66         74.78        13.64 o                         
 -16   2   7        114.69        107.11        14.56 o                         
 -15   2   7          8.37         11.57         9.82 o                         
 -14   2   7       1405.83       1434.65        32.87 o                         
 -13   2   7        632.64        625.64        24.05 o                         
 -12   2   7        446.72        470.96        21.59 o                         
 -11   2   7       1627.77       1662.21        40.57 o                         
 -10   2   7        228.20        258.22        13.33 o                         
  -9   2   7         55.55         48.00         5.85 o                         
  -8   2   7        771.87        738.67        13.81 o                         
  -7   2   7        288.79        266.42         9.28 o                         
  -6   2   7        564.50        672.59        12.55 o                         
  -5   2   7        792.82        783.13        13.28 o                         
  -4   2   7        945.26        938.56        14.12 o                         
  -3   2   7        633.52        617.26        11.84 o                         
  -2   2   7       1430.24       1299.17        16.00 o                         
  -1   2   7        807.84        828.76        13.87 o                         
   0   2   7        292.00        282.88         8.57 o                         
   1   2   7        833.41        861.27        11.96 o                         
   2   2   7        904.44        843.26        11.80 o                         
   3   2   7       1400.41       1330.21        15.36 o                         
   4   2   7        428.62        430.08         9.89 o                         
   5   2   7        400.43        439.93         8.95 o                         
   6   2   7        408.51        491.55         9.66 o                         
   7   2   7        194.11        192.85         8.16 o                         
   8   2   7       1673.32       1628.77        19.96 o                         
   9   2   7         70.87         64.02         6.21 o                         
  10   2   7        273.78        289.18        10.91 o                         
  11   2   7       1586.26       1547.46        23.44 o                         
  12   2   7        998.61        963.31        21.04 o                         
  13   2   7       1265.03       1294.81        27.48 o                         
  14   2   7        819.53        849.02        25.62 o                         
  15   2   7          5.13         20.14        10.11 o                         
  16   2   7         78.85         55.68        12.27 o                         
  17   2   7         31.93         44.01        13.99 o                         
  18   2   7        303.01        351.14        31.11 o                         
 -17   3   7         20.54         23.81        12.89 o                         
 -16   3   7         48.25         35.73        12.22 o                         
 -15   3   7        168.83        164.66        15.16 o                         
 -14   3   7        114.22        108.18        12.57 o                         
 -13   3   7        471.52        479.48        21.61 o                         
 -12   3   7       1053.03       1050.46        26.08 o                         
 -11   3   7       1574.80       1576.00        31.06 o                         
 -10   3   7        369.74        374.96        20.14 o                         
  -9   3   7        649.25        657.41        14.91 o                         
  -8   3   7        928.56        807.37        18.60 o                         
  -7   3   7        823.04        785.50        19.05 o                         
  -6   3   7        385.64        388.20        11.32 o                         
  -5   3   7        112.21        116.42         6.08 o                         
  -4   3   7         60.26         69.64         6.51 o                         
  -3   3   7       2243.18       2356.74        23.78 o                         
  -2   3   7        825.32        785.97        12.96 o                         
  -1   3   7       2446.52       2556.45        27.84 o                         
   0   3   7        264.75        260.75         8.02 o                         
   1   3   7       1082.32       1157.18        27.79 o                         
   2   3   7        475.49        444.40         8.98 o                         
   3   3   7       4305.98       4317.19        36.65 o                         
   4   3   7        111.51        132.54         6.51 o                         
   5   3   7        253.54        282.05         7.73 o                         
   6   3   7        859.92        832.84        14.87 o                         
   7   3   7        551.23        552.56        11.22 o                         
   8   3   7        922.77        854.37        14.70 o                         
   9   3   7        557.57        612.18        17.96 o                         
  10   3   7        604.46        608.53        15.57 o                         
  11   3   7        788.18        817.98        17.64 o                         
  12   3   7        471.17        477.41        16.49 o                         
  13   3   7        214.99        195.87        18.69 o                         
  14   3   7        117.24        140.67        13.58 o                         
  15   3   7        379.90        359.73        23.21 o                         
  16   3   7         23.51         25.74        12.71 o                         
  17   3   7         34.74         26.88        13.64 o                         
 -17   4   7        106.33        133.77        23.70 o                         
 -16   4   7         79.76         79.12        13.76 o                         
 -15   4   7         39.07         31.70        10.85 o                         
 -14   4   7        469.70        455.45        21.40 o                         
 -13   4   7        139.90        106.05        14.62 o                         
 -12   4   7        289.92        328.35        17.56 o                         
 -11   4   7        423.98        451.71        17.98 o                         
 -10   4   7         47.26         56.75         7.94 o                         
  -9   4   7         32.31         21.96         5.37 o                         
  -8   4   7       1282.40       1243.39        19.63 o                         
  -7   4   7        844.74        886.64        15.75 o                         
  -6   4   7       1483.30       1557.09        21.04 o                         
  -5   4   7        204.95        196.40         8.05 o                         
  -4   4   7        645.83        646.21        11.69 o                         
  -3   4   7        674.28        727.75        11.88 o                         
  -2   4   7        418.09        372.48         8.84 o                         
  -1   4   7       6048.42       6120.12        53.03 o                         
   0   4   7         74.69        116.35         5.26 o                         
   1   4   7       4426.22       4573.12        42.11 o                         
   2   4   7        193.76        171.14         6.30 o                         
   3   4   7       1215.06       1243.08        15.14 o                         
   4   4   7        286.93        302.74        11.86 o                         
   5   4   7        235.84        240.95         8.09 o                         
   6   4   7       1071.55       1110.80        15.91 o                         
   7   4   7        880.15        862.92        14.51 o                         
   8   4   7        601.74        611.31        13.00 o                         
   9   4   7         18.68         15.51         4.67 o                         
  10   4   7         40.18         55.94         6.70 o                         
  11   4   7        385.03        436.61        14.30 o                         
  12   4   7        142.65        174.66        12.86 o                         
  13   4   7         72.23         53.48        10.83 o                         
  14   4   7        554.81        610.61        32.64 o                         
  15   4   7         61.53         42.61        12.99 o                         
  16   4   7        180.54        191.09        19.61 o                         
  17   4   7         47.67         40.60        14.38 o                         
 -17   5   7         14.78          8.99        13.28 o                         
 -16   5   7        299.22        319.16        22.37 o                         
 -15   5   7         70.46         59.25        12.76 o                         
 -14   5   7         63.13         80.38        12.68 o                         
 -13   5   7        819.62        803.89        25.57 o                         
 -12   5   7        112.42         98.03        10.78 o                         
 -11   5   7          5.38          2.67         7.03 o                         
 -10   5   7        436.69        451.33        15.99 o                         
  -9   5   7         32.88         49.08         6.51 o                         
  -8   5   7        508.02        532.42        14.18 o                         
  -7   5   7        787.40        706.87        14.49 o                         
  -6   5   7        770.59        844.70        15.13 o                         
  -5   5   7       1401.49       1465.09        21.26 o                         
  -4   5   7       1046.21       1001.95        16.63 o                         
  -3   5   7       1774.67       1807.19        22.90 o                         
  -2   5   7        435.19        429.65        12.80 o                         
  -1   5   7         64.11         81.47         5.92 o                         
   0   5   7       2295.60       2544.83        28.44 o                         
   1   5   7        134.42        161.21         6.73 o                         
   2   5   7        206.66        204.37         8.69 o                         
   3   5   7        817.07        861.28        12.90 o                         
   4   5   7       1854.19       1711.13        24.68 o                         
   5   5   7       1525.59       1531.77        19.57 o                         
   6   5   7        737.18        818.86        14.13 o                         
   7   5   7        768.30        721.47        13.96 o                         
   8   5   7        295.28        336.63        12.48 o                         
   9   5   7         39.36         39.32         5.59 o                         
  10   5   7        192.80        189.88        12.96 o                         
  11   5   7          6.40          6.41         6.83 o                         
  12   5   7         61.02         47.39         9.58 o                         
  13   5   7        370.87        346.61        19.22 o                         
  14   5   7        130.51        110.98        13.76 o                         
  15   5   7         82.68         76.63        13.73 o                         
  16   5   7        154.00        159.80        16.75 o                         
  17   5   7         17.19         20.61        12.50 o                         
 -17   6   7         89.71        101.88        16.92 o                         
 -16   6   7        109.63        131.41        16.98 o                         
 -15   6   7        310.09        314.40        30.81 o                         
 -14   6   7         88.63         90.06        12.90 o                         
 -13   6   7         26.57         12.40         8.78 o                         
 -12   6   7         33.66         26.45         9.18 o                         
 -11   6   7        176.80        175.46        12.64 o                         
 -10   6   7        187.47        192.80        11.76 o                         
  -9   6   7         23.00         22.90         6.76 o                         
  -8   6   7        253.44        254.64        10.88 o                         
  -7   6   7          9.90          0.46         4.65 o                         
  -6   6   7        604.34        608.59        15.39 o                         
  -5   6   7         48.33         52.57         6.83 o                         
  -4   6   7        338.78        306.77        10.32 o                         
  -3   6   7        191.97        231.00         8.91 o                         
  -2   6   7        819.33        875.06        15.20 o                         
  -1   6   7        677.41        726.72        14.36 o                         
   0   6   7         95.70         63.90         5.30 o                         
   1   6   7        501.79        536.75        12.14 o                         
   2   6   7        361.81        401.74        12.60 o                         
   3   6   7        178.59        209.98         8.35 o                         
   4   6   7        307.67        305.02        12.85 o                         
   5   6   7         55.31         42.05         5.78 o                         
   6   6   7        671.06        655.85        14.40 o                         
   7   6   7         18.09         12.53         4.81 o                         
   8   6   7        263.70        261.17        13.85 o                         
   9   6   7         33.93         34.45         8.92 o                         
  10   6   7        106.60        120.44        10.25 o                         
  11   6   7        340.93        302.27        14.78 o                         
  12   6   7         18.51         24.06         8.90 o                         
  13   6   7         23.29         20.47         9.75 o                         
  14   6   7        110.40         84.40        13.03 o                         
  15   6   7        392.84        428.91        23.54 o                         
  16   6   7         49.45         49.33        12.69 o                         
  17   6   7         73.93         79.60        15.13 o                         
 -16   7   7        299.91        275.89        24.85 o                         
 -15   7   7         16.39         29.61        12.30 o                         
 -14   7   7         59.99         60.68        13.30 o                         
 -13   7   7         89.44         70.45        12.51 o                         
 -12   7   7        838.05        886.76        27.01 o                         
 -11   7   7         77.10         71.08         9.74 o                         
 -10   7   7        632.46        604.03        19.29 o                         
  -9   7   7        176.06        165.11        10.96 o                         
  -8   7   7        173.94        176.42        10.38 o                         
  -7   7   7        106.56        100.65         8.19 o                         
  -6   7   7         24.83         24.77         5.79 o                         
  -5   7   7         99.35        138.53         8.45 o                         
  -4   7   7       1438.75       1399.32        21.11 o                         
  -3   7   7       1023.11       1089.86        16.24 o                         
  -2   7   7        546.60        529.44        11.50 o                         
  -1   7   7        152.49        162.93         8.52 o                         
   0   7   7        737.87        691.01        13.22 o                         
   1   7   7        340.26        351.21         7.66 o                         
   2   7   7        256.78        285.60        11.64 o                         
   3   7   7       1014.80       1098.12        20.68 o                         
   4   7   7       1123.64       1065.62        18.07 o                         
   5   7   7         43.94         63.76         6.28 o                         
   6   7   7         24.35         27.02         6.50 o                         
   7   7   7        151.01        145.53        10.16 o                         
   8   7   7        130.02        130.14        10.33 o                         
   9   7   7        159.80        161.81        11.14 o                         
  10   7   7        283.83        281.38        17.76 o                         
  11   7   7         97.63        134.89        11.06 o                         
  12   7   7        562.76        546.70        21.34 o                         
  13   7   7        142.53        161.77        14.70 o                         
  14   7   7         64.60         44.81        11.94 o                         
  15   7   7          7.69         21.69        13.47 o                         
  16   7   7        181.54        156.56        23.76 o                         
 -16   8   7        324.19        331.53        22.22 o                         
 -15   8   7        156.48        155.63        16.97 o                         
 -14   8   7        242.27        262.41        18.86 o                         
 -13   8   7          2.48          7.00        10.26 o                         
 -12   8   7        335.76        325.27        18.67 o                         
 -11   8   7        489.46        496.92        24.42 o                         
 -10   8   7        862.47        859.43        22.39 o                         
  -9   8   7        123.09        147.19        11.69 o                         
  -8   8   7        311.84        292.16        12.90 o                         
  -7   8   7        292.29        291.15        12.90 o                         
  -6   8   7         18.12         14.91         5.97 o                         
  -5   8   7        421.69        428.89        16.07 o                         
  -4   8   7        243.43        261.80         9.93 o                         
  -3   8   7        321.71        321.87        10.01 o                         
  -2   8   7        211.15        235.96        10.54 o                         
  -1   8   7        157.18        152.45         8.83 o                         
   0   8   7        339.66        341.82        10.73 o                         
   1   8   7         72.57         77.04         7.31 o                         
   2   8   7        469.61        478.42        14.41 o                         
   3   8   7        148.11        169.38         9.81 o                         
   4   8   7        542.70        560.35        19.66 o                         
   5   8   7        547.52        575.04        20.08 o                         
   6   8   7         30.32         23.89         8.31 o                         
   7   8   7        371.40        345.64        17.66 o                         
   8   8   7        274.79        285.74        16.03 o                         
   9   8   7        134.05        165.91        12.48 o                         
  10   8   7       1133.80       1102.96        25.69 o                         
  11   8   7        374.69        335.71        19.71 o                         
  12   8   7        702.06        649.17        26.30 o                         
  13   8   7          1.10         -9.80         9.80 o                         
  14   8   7        150.01        133.42        23.69 o                         
  15   8   7         94.21         92.60        17.67 o                         
  16   8   7        156.52        129.36        17.54 o                         
 -15   9   7         39.85         21.93        12.98 o                         
 -14   9   7         67.75         62.46        13.41 o                         
 -13   9   7         31.12         24.29        10.43 o                         
 -12   9   7         68.32         62.14        12.65 o                         
 -11   9   7        224.84        170.74        13.55 o                         
 -10   9   7        739.29        710.17        24.75 o                         
  -9   9   7        256.38        231.90        15.90 o                         
  -8   9   7       1361.77       1281.76        25.59 o                         
  -7   9   7        631.24        654.22        18.25 o                         
  -6   9   7        718.06        764.66        17.48 o                         
  -5   9   7       1886.99       1786.81        28.82 o                         
  -4   9   7        349.96        389.75        14.90 o                         
  -3   9   7        428.42        446.43        15.03 o                         
  -2   9   7         64.48         68.66         7.25 o                         
  -1   9   7        437.05        471.68        14.10 o                         
   0   9   7        892.69        855.11        18.20 o                         
   1   9   7        226.48        285.30        12.50 o                         
   2   9   7        123.46        127.96        10.36 o                         
   3   9   7        338.13        351.24        15.71 o                         
   4   9   7        191.52        205.66        13.80 o                         
   5   9   7       2383.30       2192.87        38.79 o                         
   6   9   7        319.31        359.83        23.60 o                         
   7   9   7        642.85        625.93        23.49 o                         
   8   9   7       1261.16       1216.32        30.07 o                         
   9   9   7        134.90        105.33        11.59 o                         
  10   9   7        756.79        755.18        25.13 o                         
  11   9   7        348.70        299.57        18.90 o                         
  12   9   7        106.24        128.83        14.16 o                         
  13   9   7         25.38         17.17        11.44 o                         
  14   9   7         68.64         87.07        20.43 o                         
  15   9   7         17.70         17.59        15.45 o                         
 -14  10   7         49.35         70.32        14.37 o                         
 -13  10   7        115.69        107.01        15.30 o                         
 -12  10   7        169.22        159.90        16.66 o                         
 -11  10   7         36.12         31.25        10.64 o                         
 -10  10   7        490.66        489.87        23.22 o                         
  -9  10   7        819.56        956.91        28.09 o                         
  -8  10   7        507.41        505.41        20.65 o                         
  -7  10   7        683.21        690.31        23.57 o                         
  -6  10   7        879.41        882.50        22.85 o                         
  -5  10   7        216.83        219.16        12.36 o                         
  -4  10   7       2077.49       1989.26        32.55 o                         
  -3  10   7        481.58        464.01        16.00 o                         
  -2  10   7        117.50        131.58        10.55 o                         
  -1  10   7        853.31        844.01        20.32 o                         
   0  10   7        274.72        303.12        13.50 o                         
   1  10   7        922.43        895.49        22.76 o                         
   2  10   7        261.34        279.99        14.69 o                         
   3  10   7        890.76        859.97        21.86 o                         
   4  10   7       1236.50       1183.22        27.94 o                         
   5  10   7        484.69        547.91        22.62 o                         
   6  10   7        685.22        674.17        24.69 o                         
   7  10   7        302.67        324.12        18.60 o                         
   8  10   7        510.83        524.02        23.57 o                         
   9  10   7       1058.61       1069.18        29.17 o                         
  10  10   7        484.92        505.94        22.87 o                         
  11  10   7         31.43         31.51        11.04 o                         
  12  10   7        278.73        243.55        18.67 o                         
  13  10   7        133.88        156.17        17.95 o                         
  14  10   7         23.18         37.24        13.90 o                         
 -13  11   7         79.24         85.82        17.57 o                         
 -12  11   7        447.11        467.47        27.05 o                         
 -11  11   7         81.72         72.74        13.96 o                         
 -10  11   7        460.00        445.19        23.39 o                         
  -9  11   7        125.36        148.50        15.74 o                         
  -8  11   7        380.09        400.00        19.41 o                         
  -7  11   7         83.66        109.63        11.94 o                         
  -6  11   7       1004.22       1095.44        25.83 o                         
  -5  11   7         44.34         56.75         9.78 o                         
  -4  11   7       1203.49       1191.29        26.90 o                         
  -3  11   7       1802.40       1877.04        33.08 o                         
  -2  11   7        796.03        805.22        22.46 o                         
  -1  11   7        169.69        154.67        12.94 o                         
   0  11   7        334.62        383.89        17.26 o                         
   1  11   7        270.58        253.14        14.61 o                         
   2  11   7       1090.41       1014.72        24.59 o                         
   3  11   7       1412.51       1484.98        34.35 o                         
   4  11   7       2716.31       2595.25        61.46 o                         
   5  11   7         57.77         32.27        13.23 o                         
   6  11   7        761.91        791.92        27.23 o                         
   7  11   7         93.44        142.07        19.72 o                         
   8  11   7        221.42        205.77        20.63 o                         
   9  11   7        133.63        154.36        15.22 o                         
  10  11   7        216.36        229.95        16.60 o                         
  11  11   7         36.38         43.23        12.83 o                         
  12  11   7        231.64        209.83        18.47 o                         
  13  11   7         35.16         28.48        12.80 o                         
 -12  12   7        216.56        255.86        27.91 o                         
 -11  12   7         38.79         35.30        13.95 o                         
 -10  12   7        207.84        174.64        18.67 o                         
  -9  12   7         39.47         25.89        13.02 o                         
  -8  12   7        575.40        535.75        25.06 o                         
  -7  12   7          6.04          2.10         9.97 o                         
  -6  12   7        217.56        241.47        18.78 o                         
  -5  12   7         14.86         20.64        10.47 o                         
  -4  12   7        398.80        417.48        27.66 o                         
  -3  12   7        509.21        496.79        23.76 o                         
  -2  12   7       1110.72       1113.77        28.05 o                         
  -1  12   7        431.15        405.73        19.77 o                         
   0  12   7        281.39        283.28        15.86 o                         
   1  12   7        287.10        298.43        16.61 o                         
   2  12   7       1710.73       1602.77        34.03 o                         
   3  12   7        875.27        911.33        26.29 o                         
   4  12   7        899.66        881.07        26.62 o                         
   5  12   7         15.50         -3.89         9.55 o                         
   6  12   7        117.75        118.08        14.56 o                         
   7  12   7         10.21         -1.85         9.96 o                         
   8  12   7        312.82        293.32        20.28 o                         
   9  12   7         58.16         63.40        12.45 o                         
  10  12   7        233.56        203.79        17.18 o                         
  11  12   7         38.06         35.26        13.52 o                         
  12  12   7        381.61        424.37        30.07 o                         
 -11  13   7         28.18         57.82        18.29 o                         
 -10  13   7         14.51         15.85        19.00 o                         
  -9  13   7        224.10        295.10        29.41 o                         
  -8  13   7         47.53         36.76        14.94 o                         
  -7  13   7         62.89         30.47        12.80 o                         
  -6  13   7         43.94         50.32        13.20 o                         
  -5  13   7        141.31        172.86        19.35 o                         
  -4  13   7         32.12         31.84        13.58 o                         
  -3  13   7        196.79        234.91        24.68 o                         
  -2  13   7         61.14         91.71        15.84 o                         
  -1  13   7        474.86        521.19        28.47 o                         
   0  13   7        680.30        728.14        27.73 o                         
   1  13   7        228.29        257.20        29.40 o                         
   2  13   7         37.61         27.72        10.51 o                         
   3  13   7         95.24        117.65        14.42 o                         
   4  13   7         38.35         41.74        11.60 o                         
   5  13   7         62.50         80.40        15.19 o                         
   6  13   7         98.40        120.12        16.06 o                         
   7  13   7         38.20         49.51        14.93 o                         
   8  13   7        105.11        108.77        15.79 o                         
   9  13   7        136.05        133.71        16.94 o                         
  10  13   7         12.30         10.04        13.86 o                         
  11  13   7         62.33         73.05        16.13 o                         
  -9  14   7         15.25         10.47        15.34 o                         
  -8  14   7         12.21         27.18        17.55 o                         
  -7  14   7         28.62         33.26        16.38 o                         
  -6  14   7         71.73         52.76        16.14 o                         
  -5  14   7         20.59         29.89        15.16 o                         
  -4  14   7        752.92        759.35        36.86 o                         
  -3  14   7        314.26        287.09        22.97 o                         
  -2  14   7        549.57        511.87        29.94 o                         
  -1  14   7        421.20        341.34        25.37 o                         
   0  14   7        238.51        285.72        23.79 o                         
   1  14   7        185.93        201.38        23.28 o                         
   2  14   7        259.16        266.29        18.96 o                         
   3  14   7        221.61        244.01        19.54 o                         
   4  14   7        334.40        284.96        20.35 o                         
   5  14   7         45.10         66.18        14.30 o                         
   6  14   7        155.75        174.79        18.87 o                         
   7  14   7         55.79         57.25        14.97 o                         
   8  14   7         14.42         21.98        12.74 o                         
   9  14   7          9.09          5.10        13.55 o                         
  -8  15   7        104.16        156.60        29.67 o                         
  -7  15   7         64.10         44.38        18.03 o                         
  -6  15   7        155.86        142.50        22.84 o                         
  -5  15   7        187.67        177.70        24.12 o                         
  -4  15   7        361.31        330.58        27.79 o                         
  -3  15   7         12.44         27.68        14.43 o                         
  -2  15   7        146.91        148.42        24.72 o                         
  -1  15   7         55.43         63.43        16.14 o                         
   0  15   7        381.35        351.20        31.83 o                         
   1  15   7         81.76         45.00        16.20 o                         
   2  15   7        300.65        318.58        28.14 o                         
   3  15   7          7.22         30.03        14.15 o                         
   4  15   7        384.09        380.25        23.97 o                         
   5  15   7        357.61        360.17        23.90 o                         
   6  15   7         70.39         70.17        16.40 o                         
   7  15   7        144.70        171.15        18.75 o                         
   8  15   7         66.84        103.05        18.84 o                         
  -5  16   7         35.25         45.43        19.18 o                         
  -4  16   7        287.39        257.55        34.98 o                         
  -3  16   7         66.95         58.17        19.36 o                         
  -2  16   7        177.64        176.86        25.43 o                         
  -1  16   7         27.13          3.89        14.16 o                         
   0  16   7         19.46         28.57        18.72 o                         
   1  16   7         56.50         54.91        17.22 o                         
   2  16   7         89.83        142.30        25.30 o                         
   3  16   7        124.08        175.54        21.60 o                         
   4  16   7        464.86        464.67        33.60 o                         
   5  16   7         26.32         31.62        17.16 o                         
 -16   0   8        456.93        492.26        35.05 o                         
 -14   0   8        599.15        630.56        36.51 o                         
 -12   0   8        908.43        913.08        34.72 o                         
 -10   0   8        581.79        504.37        27.39 o                         
  -8   0   8        751.75        766.99        21.94 o                         
  -6   0   8       1166.73       1060.00        24.73 o                         
  -4   0   8        976.06       1019.30        22.67 o                         
  -2   0   8       6793.00       7211.49        91.10 o                         
   0   0   8       8948.10       9218.61       112.50 o                         
   2   0   8       2999.57       3270.94        59.80 o                         
   4   0   8        957.05       1010.74        19.08 o                         
   6   0   8       1261.06       1165.74        22.33 o                         
   8   0   8        336.84        352.05        21.09 o                         
  10   0   8        603.16        591.37        18.58 o                         
  12   0   8       1296.64       1303.77        28.81 o                         
  14   0   8       1179.09       1144.10        68.03 o                         
  16   0   8        369.47        406.26        31.14 o                         
 -17   1   8        510.84        567.74        26.94 o                         
 -16   1   8        124.61        162.59        16.64 o                         
 -15   1   8        153.78        164.38        16.12 o                         
 -14   1   8        105.09         81.01        12.62 o                         
 -13   1   8        363.80        392.75        19.90 o                         
 -12   1   8        596.55        573.79        29.69 o                         
 -11   1   8        107.48         85.54        10.42 o                         
 -10   1   8        322.15        302.31        15.38 o                         
  -9   1   8        884.95        900.58        15.88 o                         
  -8   1   8        260.61        235.58        10.17 o                         
  -7   1   8        263.49        258.24        10.24 o                         
  -6   1   8       1439.94       1523.33        21.58 o                         
  -5   1   8        197.73        212.48         8.81 o                         
  -4   1   8         11.95         14.99         4.12 o                         
  -3   1   8        691.72        657.56        12.12 o                         
  -2   1   8        725.83        775.04        12.75 o                         
  -1   1   8       2997.29       2988.06        30.84 o                         
   0   1   8       3176.40       2993.68        33.81 o                         
   1   1   8       3879.24       3904.03        38.00 o                         
   2   1   8        801.48        813.36        12.51 o                         
   3   1   8        352.50        353.25         9.21 o                         
   4   1   8         23.24         25.73         3.62 o                         
   5   1   8        446.79        482.80         9.06 o                         
   6   1   8       1633.83       1666.49        19.30 o                         
   7   1   8        214.03        222.86         7.82 o                         
   8   1   8        163.55        163.72         7.18 o                         
   9   1   8       1192.87       1217.46        19.11 o                         
  10   1   8        402.72        364.96        11.34 o                         
  11   1   8        137.46        143.46        11.61 o                         
  12   1   8        285.97        247.20        10.66 o                         
  13   1   8        789.53        850.40        24.65 o                         
  14   1   8        122.03        119.63        11.92 o                         
  15   1   8        259.30        304.93        17.95 o                         
  16   1   8        245.41        281.53        17.65 o                         
  17   1   8        640.01        662.61        39.43 o                         
 -17   2   8         12.84         13.95        12.94 o                         
 -16   2   8         29.46         35.87        11.98 o                         
 -15   2   8        496.98        511.17        27.87 o                         
 -14   2   8        231.29        218.23        16.47 o                         
 -13   2   8        353.23        341.00        18.75 o                         
 -12   2   8        691.12        731.13        24.81 o                         
 -11   2   8        525.22        493.21        20.13 o                         
 -10   2   8        144.42        122.81        10.79 o                         
  -9   2   8        487.56        480.30        18.28 o                         
  -8   2   8        491.74        488.31        12.40 o                         
  -7   2   8       1796.84       1865.33        23.82 o                         
  -6   2   8        788.09        786.58        14.09 o                         
  -5   2   8        523.26        510.41        11.27 o                         
  -4   2   8       1334.34       1335.40        17.97 o                         
  -3   2   8         63.95         80.09         5.50 o                         
  -2   2   8        916.84        976.94        16.52 o                         
  -1   2   8        602.81        560.41        11.93 o                         
   0   2   8       4589.13       4696.70        47.57 o                         
   1   2   8        286.28        262.86         7.95 o                         
   2   2   8       1741.93       1775.36        20.38 o                         
   3   2   8        135.54        161.51         8.04 o                         
   4   2   8        622.71        659.37        11.25 o                         
   5   2   8        235.58        231.71         7.10 o                         
   6   2   8        349.87        376.63        10.33 o                         
   7   2   8       3829.92       3882.51        34.18 o                         
   8   2   8        235.16        235.84         8.75 o                         
   9   2   8        248.18        250.87         9.43 o                         
  10   2   8        136.46        124.47         7.92 o                         
  11   2   8        231.33        213.44        10.04 o                         
  12   2   8        349.18        397.36        14.52 o                         
  13   2   8        203.56        177.23        12.86 o                         
  14   2   8        142.15        137.82        13.01 o                         
  15   2   8        358.82        387.40        20.00 o                         
  16   2   8         66.11         58.39        15.97 o                         
  17   2   8         27.21         20.40        13.37 o                         
 -17   3   8        128.23        150.07        16.94 o                         
 -16   3   8         23.85         16.49        11.82 o                         
 -15   3   8         64.20         46.20        13.22 o                         
 -14   3   8         76.78         84.26        15.69 o                         
 -13   3   8        200.92        212.61        15.75 o                         
 -12   3   8        332.06        353.43        18.29 o                         
 -11   3   8       1198.44       1227.98        27.55 o                         
 -10   3   8        166.50        139.88        10.28 o                         
  -9   3   8        295.70        321.06        12.47 o                         
  -8   3   8        698.64        708.06        15.43 o                         
  -7   3   8        359.73        398.92        11.80 o                         
  -6   3   8        871.75        910.08        16.19 o                         
  -5   3   8        465.76        480.05        11.29 o                         
  -4   3   8        875.64        957.19        14.97 o                         
  -3   3   8        148.85        138.94         8.12 o                         
  -2   3   8        797.21        874.24        12.87 o                         
  -1   3   8       2194.98       2289.10        26.47 o                         
   0   3   8       2710.61       2923.25        31.46 o                         
   1   3   8       2662.57       2747.62        28.79 o                         
   2   3   8        366.70        398.72        12.67 o                         
   3   3   8        322.10        293.01        11.34 o                         
   4   3   8       1209.01       1329.74        16.38 o                         
   5   3   8        732.33        763.24        11.74 o                         
   6   3   8       1938.98       1964.80        21.43 o                         
   7   3   8        652.66        702.67        12.42 o                         
   8   3   8        323.88        351.17        10.89 o                         
   9   3   8        136.52        141.55         7.68 o                         
  10   3   8        308.42        299.47        11.90 o                         
  11   3   8        843.02        871.26        18.06 o                         
  12   3   8        438.65        439.73        15.46 o                         
  13   3   8        284.16        276.04        15.01 o                         
  14   3   8         36.90         54.04        12.26 o                         
  15   3   8         36.51         69.06        13.69 o                         
  16   3   8         52.04         64.03        14.36 o                         
  17   3   8        116.06        125.28        17.78 o                         
 -17   4   8         95.97        100.94        21.16 o                         
 -16   4   8         65.53         49.17        12.76 o                         
 -15   4   8         13.95          3.11         9.82 o                         
 -14   4   8        177.82        197.15        16.08 o                         
 -13   4   8         10.87         -1.84         8.99 o                         
 -12   4   8        457.95        423.14        19.90 o                         
 -11   4   8       1011.03        962.01        24.38 o                         
 -10   4   8         75.58         80.37         9.11 o                         
  -9   4   8        159.92        173.52         9.86 o                         
  -8   4   8        794.81        788.87        15.72 o                         
  -7   4   8       2679.37       2760.69        31.96 o                         
  -6   4   8         30.68         25.50         4.89 o                         
  -5   4   8        109.56        128.61         8.08 o                         
  -4   4   8       2368.74       2473.92        26.17 o                         
  -3   4   8         54.95         47.12         4.09 o                         
  -2   4   8       2166.43       2221.08        22.73 o                         
  -1   4   8       5435.48       5554.33        53.06 o                         
   0   4   8         29.20         29.40         4.23 o                         
   1   4   8       3017.59       3075.53        29.29 o                         
   2   4   8       1293.45       1324.24        16.03 o                         
   3   4   8         69.70         38.32         4.19 o                         
   4   4   8       1082.56       1174.49        25.83 o                         
   5   4   8         96.20        105.24         5.65 o                         
   6   4   8         30.09         31.59         4.74 o                         
   7   4   8       3382.48       3459.27        35.51 o                         
   8   4   8       1072.51       1061.65        17.44 o                         
   9   4   8        214.00        242.48         9.92 o                         
  10   4   8         46.00         36.93         5.93 o                         
  11   4   8        645.54        653.73        20.12 o                         
  12   4   8        210.42        211.50        13.97 o                         
  13   4   8         23.35         22.11        11.00 o                         
  14   4   8         83.71         76.96        12.54 o                         
  15   4   8          8.56         10.43        10.85 o                         
  16   4   8        137.51        127.57        15.88 o                         
  17   4   8        204.09        283.06        26.22 o                         
 -17   5   8          8.80         -1.76        13.54 o                         
 -16   5   8         15.09         10.97        12.40 o                         
 -15   5   8        625.53        593.95        32.23 o                         
 -14   5   8        102.49         91.96        12.76 o                         
 -13   5   8        368.85        378.06        20.19 o                         
 -12   5   8        124.70        126.42        12.81 o                         
 -11   5   8        154.45        126.59        11.06 o                         
 -10   5   8         45.61         41.25         7.80 o                         
  -9   5   8        143.74        138.18         9.65 o                         
  -8   5   8        260.08        253.70        11.51 o                         
  -7   5   8        582.38        576.31        15.45 o                         
  -6   5   8        112.63        123.23         7.25 o                         
  -5   5   8        116.31        134.37         7.25 o                         
  -4   5   8        135.28        156.03         7.20 o                         
  -3   5   8        880.54        872.15        14.95 o                         
  -2   5   8       1038.68       1016.97        15.97 o                         
  -1   5   8         22.16          9.64         2.69 o                         
   0   5   8         30.53         22.37         4.41 o                         
   1   5   8         11.02          7.30         3.33 o                         
   2   5   8       2256.61       2188.05        25.87 o                         
   3   5   8       1098.51       1087.72        12.31 o                         
   4   5   8         99.32        116.89         5.19 o                         
   5   5   8        199.98        212.05         9.72 o                         
   6   5   8        252.82        291.16         9.75 o                         
   7   5   8        285.77        289.37        10.43 o                         
   8   5   8        167.37        172.69        10.29 o                         
   9   5   8        312.25        291.74        11.65 o                         
  10   5   8        103.20         98.02         9.76 o                         
  11   5   8        330.05        309.38        14.86 o                         
  12   5   8        267.94        309.74        16.87 o                         
  13   5   8        163.05        175.67        14.52 o                         
  14   5   8        215.90        202.96        15.55 o                         
  15   5   8        277.91        277.25        19.45 o                         
  16   5   8         33.46         36.55        12.54 o                         
  17   5   8          8.94         -1.11        13.13 o                         
 -16   6   8        166.80        158.08        17.75 o                         
 -15   6   8        206.94        221.49        19.36 o                         
 -14   6   8         92.35         86.50        13.78 o                         
 -13   6   8        212.35        222.21        15.30 o                         
 -12   6   8        393.48        395.03        18.48 o                         
 -11   6   8        114.23        111.46        10.92 o                         
 -10   6   8        710.94        696.83        20.95 o                         
  -9   6   8        423.71        386.79        15.03 o                         
  -8   6   8         27.88         31.51         6.21 o                         
  -7   6   8         71.65         73.27         7.00 o                         
  -6   6   8        105.92         92.61         6.99 o                         
  -5   6   8        603.71        625.29        14.47 o                         
  -4   6   8       1283.40       1310.51        20.11 o                         
  -3   6   8        428.77        428.20        11.47 o                         
  -2   6   8       1375.14       1419.90        19.47 o                         
  -1   6   8        130.32        127.23         7.37 o                         
   0   6   8        758.76        891.02        15.18 o                         
   1   6   8         59.40         67.05         5.08 o                         
   2   6   8       1885.12       1880.35        26.59 o                         
   3   6   8        673.62        660.35        15.54 o                         
   4   6   8        743.91        780.49        13.65 o                         
   5   6   8        549.75        577.76        14.07 o                         
   6   6   8         88.76         84.60         7.37 o                         
   7   6   8         55.29         54.85         7.35 o                         
   8   6   8         15.08         11.84         6.76 o                         
   9   6   8        222.97        211.74        12.00 o                         
  10   6   8        566.29        619.54        19.71 o                         
  11   6   8         68.98         56.88         9.18 o                         
  12   6   8        219.97        206.04        15.56 o                         
  13   6   8        164.81        141.72        13.18 o                         
  14   6   8        165.61        178.97        16.35 o                         
  15   6   8        278.50        290.35        19.63 o                         
  16   6   8        374.02        391.78        26.21 o                         
 -16   7   8         12.95         35.92        14.49 o                         
 -15   7   8         82.43         63.24        14.36 o                         
 -14   7   8         36.17         34.79        12.48 o                         
 -13   7   8         98.11         91.23        12.37 o                         
 -12   7   8         41.68         55.15        11.09 o                         
 -11   7   8        557.31        519.31        20.26 o                         
 -10   7   8         91.54         87.03         9.65 o                         
  -9   7   8        509.59        535.17        17.74 o                         
  -8   7   8        552.99        551.58        15.63 o                         
  -7   7   8       1022.45       1040.33        18.93 o                         
  -6   7   8        171.32        147.91         9.31 o                         
  -5   7   8        311.89        340.00        12.56 o                         
  -4   7   8        177.36        169.98         9.05 o                         
  -3   7   8        154.81        151.51         7.96 o                         
  -2   7   8        429.89        512.79        16.01 o                         
  -1   7   8        248.05        230.40         9.99 o                         
   0   7   8        322.58        314.81        10.32 o                         
   1   7   8        365.90        330.07         9.02 o                         
   2   7   8        281.89        339.47        15.86 o                         
   3   7   8        167.32        192.85        10.81 o                         
   4   7   8        117.05        144.37         9.55 o                         
   5   7   8        178.83        186.65        17.60 o                         
   6   7   8        166.82        197.09        13.16 o                         
   7   7   8        595.73        630.10        22.20 o                         
   8   7   8        244.88        257.74        14.78 o                         
   9   7   8        229.55        257.19        14.62 o                         
  10   7   8        116.29         99.62        10.68 o                         
  11   7   8        248.70        245.50        15.65 o                         
  12   7   8         72.82         72.61        12.52 o                         
  13   7   8         44.31         43.02        11.58 o                         
  14   7   8         42.57         30.49        13.54 o                         
  15   7   8        139.06         95.22        17.92 o                         
  16   7   8         28.61         30.28        14.62 o                         
 -15   8   8        135.42        146.60        16.97 o                         
 -14   8   8        359.23        386.39        21.40 o                         
 -13   8   8          6.19          6.77        11.13 o                         
 -12   8   8         95.36         89.81        12.61 o                         
 -11   8   8          3.91         -3.53         8.47 o                         
 -10   8   8       1128.94       1111.60        23.87 o                         
  -9   8   8        409.39        421.37        16.44 o                         
  -8   8   8        185.32        213.52        12.09 o                         
  -7   8   8        662.81        615.90        17.15 o                         
  -6   8   8         68.02         91.67         8.56 o                         
  -5   8   8        698.18        756.26        16.84 o                         
  -4   8   8       1080.08       1080.90        20.79 o                         
  -3   8   8        964.40        932.89        18.83 o                         
  -2   8   8       1946.84       1984.84        28.65 o                         
  -1   8   8        519.79        538.35        14.30 o                         
   0   8   8        177.91        210.88        10.78 o                         
   1   8   8        251.98        268.95        11.82 o                         
   2   8   8        928.81        963.04        20.17 o                         
   3   8   8        425.42        426.02        15.80 o                         
   4   8   8       1311.92       1269.64        27.31 o                         
   5   8   8        373.08        414.39        20.06 o                         
   6   8   8         89.14         83.87        10.41 o                         
   7   8   8        305.65        343.06        17.91 o                         
   8   8   8        100.06         89.91        11.83 o                         
   9   8   8        535.95        478.81        19.48 o                         
  10   8   8       1005.90        955.81        26.13 o                         
  11   8   8          6.42         20.12         9.61 o                         
  12   8   8        194.45        207.63        20.43 o                         
  13   8   8          8.60         28.29        11.52 o                         
  14   8   8        743.59        841.41        45.45 o                         
  15   8   8        250.47        269.42        22.16 o                         
 -15   9   8         65.23         51.44        19.36 o                         
 -14   9   8         39.04         35.75        14.61 o                         
 -13   9   8        302.00        329.07        21.87 o                         
 -12   9   8        119.54        160.62        15.60 o                         
 -11   9   8        539.66        552.17        23.43 o                         
 -10   9   8        223.06        238.72        15.73 o                         
  -9   9   8        204.96        208.56        15.89 o                         
  -8   9   8        276.78        260.63        15.74 o                         
  -7   9   8        726.57        739.76        20.46 o                         
  -6   9   8       1103.02       1122.40        23.15 o                         
  -5   9   8        819.37        780.92        20.10 o                         
  -4   9   8        142.88        132.39        10.16 o                         
  -3   9   8        548.79        590.26        16.90 o                         
  -2   9   8        151.91        145.04         9.49 o                         
  -1   9   8         74.81         52.18         7.64 o                         
   0   9   8         33.88         43.95         6.96 o                         
   1   9   8         83.29         78.20         7.93 o                         
   2   9   8        110.89        104.53         9.99 o                         
   3   9   8        266.33        276.31        14.54 o                         
   4   9   8         63.59         52.56         8.87 o                         
   5   9   8       1300.52       1188.00        33.25 o                         
   6   9   8       1548.51       1553.44        32.80 o                         
   7   9   8        944.28       1019.08        27.54 o                         
   8   9   8        446.56        448.64        21.36 o                         
   9   9   8        299.28        287.17        16.82 o                         
  10   9   8        178.88        175.09        14.32 o                         
  11   9   8        251.81        276.21        18.59 o                         
  12   9   8         54.89         72.68        12.74 o                         
  13   9   8        137.19        132.92        15.28 o                         
  14   9   8         17.26         19.73        13.31 o                         
  15   9   8        116.93        103.34        16.77 o                         
 -14  10   8         40.16         87.60        18.56 o                         
 -13  10   8          2.17          3.50        14.13 o                         
 -12  10   8         98.52        113.79        26.32 o                         
 -11  10   8        125.63        121.87        16.62 o                         
 -10  10   8        268.96        263.64        20.18 o                         
  -9  10   8        462.66        472.94        24.61 o                         
  -8  10   8        589.18        605.36        23.08 o                         
  -7  10   8        801.69        768.48        23.27 o                         
  -6  10   8         54.42         43.84         8.68 o                         
  -5  10   8         38.95         31.77         7.61 o                         
  -4  10   8        712.05        714.51        24.71 o                         
  -3  10   8         81.91         96.08        10.03 o                         
  -2  10   8         35.39         24.25         8.07 o                         
  -1  10   8         16.61         16.10         9.79 o                         
   0  10   8        587.00        524.21        18.91 o                         
   1  10   8         37.47         25.53         7.77 o                         
   2  10   8         62.19         57.95         9.35 o                         
   3  10   8        185.29        196.40        13.39 o                         
   4  10   8        749.37        773.30        23.68 o                         
   5  10   8         25.29         18.48         9.13 o                         
   6  10   8         74.35         89.31        11.88 o                         
   7  10   8        353.93        329.85        18.81 o                         
   8  10   8        733.59        721.94        27.84 o                         
   9  10   8        812.19        766.86        30.62 o                         
  10  10   8        490.95        497.41        22.76 o                         
  11  10   8         90.65         63.19        13.57 o                         
  12  10   8         84.63         90.42        14.75 o                         
  13  10   8          4.91         12.89        12.10 o                         
  14  10   8         32.12         30.87        14.62 o                         
 -13  11   8        177.08        174.80        21.46 o                         
 -12  11   8        331.10        336.24        48.58 o                         
 -11  11   8        263.11        270.97        21.48 o                         
 -10  11   8          0.11          2.06        12.46 o                         
  -9  11   8         29.64         26.38        12.94 o                         
  -8  11   8         90.97         83.87        12.93 o                         
  -7  11   8        304.63        311.10        18.64 o                         
  -6  11   8        696.17        697.02        25.56 o                         
  -5  11   8        135.38        137.80        15.17 o                         
  -4  11   8        349.93        368.49        19.10 o                         
  -3  11   8        396.80        410.20        20.14 o                         
  -2  11   8        312.70        285.48        16.62 o                         
  -1  11   8         54.11         36.08        12.74 o                         
   0  11   8       1335.99       1286.75        30.48 o                         
   1  11   8         26.30         29.05        10.43 o                         
   2  11   8        519.13        498.40        22.66 o                         
   3  11   8        621.41        620.13        25.22 o                         
   4  11   8        299.39        347.89        19.85 o                         
   5  11   8        201.23        262.04        19.48 o                         
   6  11   8       1575.30       1464.08        38.58 o                         
   7  11   8        394.67        407.22        24.83 o                         
   8  11   8        195.18        193.61        18.37 o                         
   9  11   8         36.55         31.13        11.69 o                         
  10  11   8          0.10        -10.73        10.73 o                         
  11  11   8        159.73        181.47        19.32 o                         
  12  11   8        217.83        221.92        22.01 o                         
  13  11   8        204.34        253.16        24.58 o                         
 -12  12   8         58.81         70.84        20.59 o                         
 -11  12   8         30.80         48.46        14.36 o                         
 -10  12   8         43.23         25.78        14.04 o                         
  -9  12   8         96.20        105.56        16.64 o                         
  -8  12   8        141.07        131.21        16.33 o                         
  -7  12   8        297.65        309.72        21.40 o                         
  -6  12   8        627.28        652.67        29.43 o                         
  -5  12   8        257.09        285.46        20.05 o                         
  -4  12   8        307.72        355.73        21.98 o                         
  -3  12   8       2983.37       2748.70        58.37 o                         
  -2  12   8        110.67        116.52        14.31 o                         
  -1  12   8       1431.86       1289.25        34.00 o                         
   0  12   8          0.00          1.82         8.88 o                         
   1  12   8        755.73        774.66        38.76 o                         
   2  12   8        236.30        237.89        17.22 o                         
   3  12   8       1460.15       1355.93        33.33 o                         
   4  12   8        136.00        139.02        18.13 o                         
   5  12   8        131.56        129.81        14.94 o                         
   6  12   8        444.31        430.63        25.29 o                         
   7  12   8        239.87        263.58        21.17 o                         
   8  12   8         90.64         99.36        16.18 o                         
   9  12   8        135.48        111.09        15.73 o                         
  10  12   8         87.90         63.81        14.19 o                         
  11  12   8         15.88          5.69        14.05 o                         
  12  12   8         32.34         40.73        17.20 o                         
 -11  13   8         62.01         98.86        22.96 o                         
 -10  13   8        139.29        165.33        31.31 o                         
  -9  13   8         93.50         48.68        16.00 o                         
  -8  13   8        352.98        349.51        26.03 o                         
  -7  13   8        407.01        418.09        25.27 o                         
  -6  13   8        243.81        273.59        21.34 o                         
  -5  13   8        168.79        178.37        29.81 o                         
  -4  13   8         79.21         70.92        16.25 o                         
  -3  13   8        294.52        300.67        32.77 o                         
  -2  13   8        901.73        843.52        37.23 o                         
  -1  13   8        227.25        191.58        19.47 o                         
   0  13   8        880.35        878.68        29.52 o                         
   1  13   8        130.59        115.27        16.14 o                         
   2  13   8        427.05        414.07        22.29 o                         
   3  13   8        474.57        392.18        22.05 o                         
   4  13   8         98.08         85.29        13.68 o                         
   5  13   8        338.41        309.16        20.76 o                         
   6  13   8        117.97        115.43        16.54 o                         
   7  13   8        253.20        249.15        21.11 o                         
   8  13   8        426.70        365.24        25.29 o                         
   9  13   8        201.76        178.52        18.96 o                         
  10  13   8        250.34        334.89        23.69 o                         
  11  13   8        124.11        116.79        34.86 o                         
  -9  14   8        123.53        131.28        23.70 o                         
  -8  14   8         67.32         49.97        18.84 o                         
  -7  14   8         37.87         19.97        15.30 o                         
  -6  14   8        170.12        169.15        20.54 o                         
  -5  14   8          4.64          3.63        13.23 o                         
  -4  14   8        244.36        278.09        25.27 o                         
  -3  14   8        663.13        723.77        37.67 o                         
  -2  14   8         13.59         34.06        13.75 o                         
  -1  14   8        587.14        585.06        32.78 o                         
   0  14   8        222.52        236.24        22.40 o                         
   1  14   8        430.29        442.73        28.95 o                         
   2  14   8         30.29         33.61        11.84 o                         
   3  14   8        362.34        374.02        22.62 o                         
   4  14   8        211.61        219.44        18.91 o                         
   5  14   8          2.24         -0.35        11.62 o                         
   6  14   8         85.32        108.13        15.70 o                         
   7  14   8         41.98         62.81        15.58 o                         
   8  14   8         32.87         32.97        13.78 o                         
   9  14   8         63.58         64.87        16.22 o                         
  -7  15   8         23.54         15.29        22.67 o                         
  -6  15   8         10.67         13.24        18.36 o                         
  -5  15   8        268.78        230.55        24.51 o                         
  -4  15   8        101.58         96.68        17.66 o                         
  -3  15   8         13.87        -11.65        13.89 o                         
  -2  15   8         93.86        121.80        19.64 o                         
  -1  15   8        214.98        263.37        24.39 o                         
   0  15   8          0.64        -10.16        12.40 o                         
   1  15   8        311.85        300.30        25.69 o                         
   2  15   8         86.59         88.12        18.35 o                         
   3  15   8         21.20         23.56        14.83 o                         
   4  15   8        204.31        227.30        19.73 o                         
   5  15   8        309.51        325.14        22.96 o                         
   6  15   8          8.55         23.70        14.08 o                         
   7  15   8         38.45         31.12        14.64 o                         
  -4  16   8         27.65         33.48        18.40 o                         
  -3  16   8        259.70        316.24        30.81 o                         
  -2  16   8         96.05         96.82        18.83 o                         
  -1  16   8         81.31         59.14        17.53 o                         
   0  16   8          3.89          7.23        15.04 o                         
   1  16   8         35.98         49.45        16.47 o                         
   2  16   8         90.26         72.46        18.05 o                         
   3  16   8        114.61         84.92        19.57 o                         
   4  16   8         55.87         40.60        16.67 o                         
 -17   0   9        154.77        174.65        26.02 o                         
 -15   0   9         37.07         40.44        16.45 o                         
 -13   0   9         74.44         83.87        17.13 o                         
 -11   0   9        273.61        263.31        25.91 o                         
  -9   0   9        409.92        384.77        19.30 o                         
  -7   0   9       1623.88       1639.05        33.66 o                         
  -5   0   9       2259.88       2242.48        39.42 o                         
  -3   0   9       1907.02       1902.50        60.52 o                         
  -1   0   9       9434.81       9339.61       115.28 o                         
   1   0   9       4686.57       4487.19       182.60 o                         
   3   0   9       3590.27       3776.81        50.42 o                         
   5   0   9       1128.18       1132.22        21.71 o                         
   7   0   9       1444.94       1466.68        25.01 o                         
   9   0   9        681.94        708.13        24.34 o                         
  11   0   9        154.48        173.85        13.68 o                         
  13   0   9        137.21        145.27        17.20 o                         
  15   0   9         81.36         88.91        19.56 o                         
  17   0   9        152.66        155.61        24.40 o                         
 -17   1   9         36.32         15.35        13.07 o                         
 -16   1   9         53.49         87.71        14.21 o                         
 -15   1   9        195.75        166.19        15.69 o                         
 -14   1   9         81.29         70.87        12.32 o                         
 -13   1   9         67.13         70.11        11.72 o                         
 -12   1   9        388.61        371.14        18.62 o                         
 -11   1   9         46.50         50.83        11.03 o                         
 -10   1   9        868.49        944.74        23.24 o                         
  -9   1   9         63.88         62.94         6.61 o                         
  -8   1   9        625.23        578.76        14.87 o                         
  -7   1   9        529.96        493.92        13.60 o                         
  -6   1   9       2304.36       2348.14        29.38 o                         
  -5   1   9        388.57        379.01        13.17 o                         
  -4   1   9       2658.76       2684.34        30.78 o                         
  -3   1   9        101.34        147.60         7.15 o                         
  -2   1   9      14546.04      15497.43       129.66 o                         
  -1   1   9       3368.65       3072.02       163.08 o                         
   0   1   9       1197.44       1151.05        16.10 o                         
   1   1   9       7405.42       7103.52        63.96 o                         
   2   1   9      12348.55      13199.45       111.65 o                         
   3   1   9         95.98        100.59         6.01 o                         
   4   1   9       2194.72       2248.58        22.73 o                         
   5   1   9        719.04        690.85        11.21 o                         
   6   1   9       1135.55       1181.77        17.96 o                         
   7   1   9        271.83        245.02         8.19 o                         
   8   1   9        369.60        371.58        10.02 o                         
   9   1   9        128.64        126.05         7.07 o                         
  10   1   9       1257.79       1277.80        18.15 o                         
  11   1   9         55.43         54.50         6.73 o                         
  12   1   9        384.44        386.00        12.86 o                         
  13   1   9        151.83        182.04        12.98 o                         
  14   1   9        134.34        118.42        12.83 o                         
  15   1   9        173.39        140.04        13.92 o                         
  16   1   9         43.49         62.88        13.09 o                         
  17   1   9         21.84         21.48        15.06 o                         
 -17   2   9         10.73         -2.14        12.29 o                         
 -16   2   9         45.25         23.76        12.13 o                         
 -15   2   9        489.37        547.68        31.17 o                         
 -14   2   9        562.62        539.77        24.09 o                         
 -13   2   9         95.09         88.96        12.16 o                         
 -12   2   9        140.83        104.84        11.88 o                         
 -11   2   9        109.51         91.82        10.33 o                         
 -10   2   9        862.97        880.74        23.35 o                         
  -9   2   9        341.73        389.04        12.45 o                         
  -8   2   9        158.51        168.95         8.77 o                         
  -7   2   9        899.46        916.37        17.83 o                         
  -6   2   9        403.11        429.73        11.63 o                         
  -5   2   9       1338.17       1315.65        18.82 o                         
  -4   2   9       2428.31       2372.58        28.30 o                         
  -3   2   9        430.18        449.33        13.18 o                         
  -2   2   9        981.01       1065.63        15.83 o                         
  -1   2   9        293.94        315.45        15.93 o                         
   0   2   9       1775.77       1903.02        28.33 o                         
   1   2   9        619.35        670.40        11.60 o                         
   2   2   9       1480.49       1507.57        18.82 o                         
   3   2   9        576.29        660.08        10.75 o                         
   4   2   9       1174.41       1197.96        15.97 o                         
   5   2   9       2525.52       2431.46        23.14 o                         
   6   2   9        328.30        342.74         9.25 o                         
   7   2   9       1006.20       1019.14        14.31 o                         
   8   2   9         74.09         69.37         5.75 o                         
   9   2   9        216.86        229.72         9.13 o                         
  10   2   9        400.65        436.38        18.69 o                         
  11   2   9        238.70        274.34        11.33 o                         
  12   2   9        210.45        198.45        10.26 o                         
  13   2   9        213.93        230.02        16.03 o                         
  14   2   9        259.98        278.04        16.70 o                         
  15   2   9        246.13        240.42        22.40 o                         
  16   2   9         22.23         26.41        12.60 o                         
  17   2   9          5.18         17.46        13.45 o                         
 -17   3   9        120.61        110.88        16.35 o                         
 -16   3   9          8.05          8.92        11.86 o                         
 -15   3   9        144.41        125.34        15.38 o                         
 -14   3   9        127.33        149.25        14.68 o                         
 -13   3   9        469.91        528.88        23.14 o                         
 -12   3   9        577.95        536.43        22.21 o                         
 -11   3   9        165.10        140.94        12.69 o                         
 -10   3   9        233.22        281.50        14.86 o                         
  -9   3   9        168.06        176.58        10.16 o                         
  -8   3   9        269.73        279.78        12.02 o                         
  -7   3   9       1325.78       1391.91        23.03 o                         
  -6   3   9        199.60        210.34        12.28 o                         
  -5   3   9        956.59        953.98        15.95 o                         
  -4   3   9        963.60        958.93        15.44 o                         
  -3   3   9        181.23        172.58         7.25 o                         
  -2   3   9       1219.54       1198.67        17.82 o                         
  -1   3   9       2958.43       2860.78        32.02 o                         
   0   3   9       4235.32       4605.92        45.89 o                         
   1   3   9       3660.63       3442.86        36.48 o                         
   2   3   9       1171.88       1217.45        15.84 o                         
   3   3   9        271.07        293.57         8.49 o                         
   4   3   9        490.67        512.65        11.01 o                         
   5   3   9       1388.21       1435.01        18.35 o                         
   6   3   9        353.28        433.70        10.17 o                         
   7   3   9       2940.57       2993.60        29.91 o                         
   8   3   9        176.09        180.57         8.12 o                         
   9   3   9        328.40        371.85        11.72 o                         
  10   3   9        103.11        105.21         7.70 o                         
  11   3   9        131.44        137.63         9.34 o                         
  12   3   9        984.62        919.20        20.50 o                         
  13   3   9        207.24        221.97        15.09 o                         
  14   3   9         72.90         76.72        12.46 o                         
  15   3   9        240.21        222.51        17.57 o                         
  16   3   9          5.91        -10.94        10.94 o                         
  17   3   9        215.96        245.06        20.77 o                         
 -17   4   9         48.85         35.26        13.99 o                         
 -16   4   9        187.74        219.86        18.35 o                         
 -15   4   9        428.83        418.23        22.33 o                         
 -14   4   9        238.49        223.63        17.50 o                         
 -13   4   9         76.33         46.33        11.86 o                         
 -12   4   9         67.85         75.51        11.95 o                         
 -11   4   9        734.94        743.82        24.40 o                         
 -10   4   9        169.53        165.64        11.81 o                         
  -9   4   9          1.25          0.94         6.16 o                         
  -8   4   9       1216.81       1237.54        21.59 o                         
  -7   4   9       1088.04       1128.98        19.87 o                         
  -6   4   9        148.33        141.75         8.52 o                         
  -5   4   9        752.34        754.90        14.47 o                         
  -4   4   9        107.82        112.54         7.90 o                         
  -3   4   9       1902.71       1931.51        23.37 o                         
  -2   4   9        819.79        816.23        11.15 o                         
  -1   4   9       1751.63       1838.02        23.70 o                         
   0   4   9          9.44         12.43         4.13 o                         
   1   4   9       1454.14       1522.19        19.81 o                         
   2   4   9        406.62        403.24         9.58 o                         
   3   4   9       3478.31       3435.83        33.37 o                         
   4   4   9         70.12         75.57         5.11 o                         
   5   4   9       1358.43       1418.34        17.09 o                         
   6   4   9        278.80        296.56         8.88 o                         
   7   4   9        479.51        497.25        14.35 o                         
   8   4   9        585.93        594.81        15.42 o                         
   9   4   9          2.47          8.91         5.41 o                         
  10   4   9        217.25        203.54        10.60 o                         
  11   4   9        511.10        525.44        18.41 o                         
  12   4   9         56.43         46.54         9.62 o                         
  13   4   9         34.66         29.40         8.89 o                         
  14   4   9        238.40        258.45        16.64 o                         
  15   4   9        224.59        252.36        20.24 o                         
  16   4   9         88.26         39.72        13.40 o                         
  17   4   9        109.68        130.71        17.94 o                         
 -16   5   9         51.22         79.46        15.61 o                         
 -15   5   9        276.43        275.04        19.33 o                         
 -14   5   9         58.16         58.69        11.88 o                         
 -13   5   9         12.39         15.18        11.78 o                         
 -12   5   9        481.17        425.15        19.97 o                         
 -11   5   9         85.22         98.65        11.11 o                         
 -10   5   9        152.05        132.10        11.87 o                         
  -9   5   9        178.45        169.27        10.55 o                         
  -8   5   9       1081.03       1039.93        18.85 o                         
  -7   5   9        306.08        302.11        11.49 o                         
  -6   5   9        302.61        292.78        11.40 o                         
  -5   5   9         16.42         10.55         4.53 o                         
  -4   5   9        164.16        171.49         7.62 o                         
  -3   5   9        481.66        493.50        13.12 o                         
  -2   5   9        324.26        323.19         9.22 o                         
  -1   5   9        601.48        565.56        11.96 o                         
   0   5   9       2080.87       2175.02        34.98 o                         
   1   5   9        949.40        951.84        14.52 o                         
   2   5   9        732.54        721.34        12.65 o                         
   3   5   9        448.39        426.54        10.15 o                         
   4   5   9        153.52        141.76         5.35 o                         
   5   5   9         27.68         21.16         4.50 o                         
   6   5   9        672.53        688.98        17.31 o                         
   7   5   9        180.10        185.64         9.92 o                         
   8   5   9        495.39        505.83        22.46 o                         
   9   5   9        251.85        218.49        12.98 o                         
  10   5   9        317.61        303.19        14.30 o                         
  11   5   9         44.43         70.48         9.38 o                         
  12   5   9       1078.24        932.87        26.44 o                         
  13   5   9          5.49          8.72         9.14 o                         
  14   5   9         27.06         35.83        10.76 o                         
  15   5   9        260.75        281.75        23.96 o                         
  16   5   9         37.35         45.59        13.33 o                         
 -16   6   9        412.05        415.82        26.31 o                         
 -15   6   9         55.72         35.42        14.59 o                         
 -14   6   9        115.91        103.73        15.26 o                         
 -13   6   9        105.42         87.17        12.79 o                         
 -12   6   9         15.42          2.27         9.68 o                         
 -11   6   9        357.80        328.57        16.50 o                         
 -10   6   9        261.31        231.82        15.23 o                         
  -9   6   9        668.21        667.96        18.92 o                         
  -8   6   9        383.35        422.54        14.25 o                         
  -7   6   9         91.40         87.25         7.70 o                         
  -6   6   9        155.08        163.97         8.77 o                         
  -5   6   9        322.58        369.84        11.68 o                         
  -4   6   9        224.91        263.17         9.34 o                         
  -3   6   9       1663.46       1516.53        21.52 o                         
  -2   6   9        466.98        495.60        12.02 o                         
  -1   6   9         50.18         58.46         5.59 o                         
   0   6   9       1806.63       1981.28        26.42 o                         
   1   6   9         36.12         36.80         4.76 o                         
   2   6   9       1047.20       1076.19        17.49 o                         
   3   6   9        751.02        671.47        17.39 o                         
   4   6   9        107.40        123.76         8.39 o                         
   5   6   9        173.52        201.48         8.64 o                         
   6   6   9         72.66         78.20         8.42 o                         
   7   6   9        194.02        181.04        11.43 o                         
   8   6   9        385.38        393.60        16.02 o                         
   9   6   9        313.01        317.70        15.05 o                         
  10   6   9        585.75        564.85        19.44 o                         
  11   6   9        702.71        754.53        30.72 o                         
  12   6   9         31.95         21.79        10.13 o                         
  13   6   9         58.73         84.46        13.45 o                         
  14   6   9        214.42        187.62        18.07 o                         
  15   6   9         77.70         97.27        15.22 o                         
  16   6   9        248.56        250.84        21.77 o                         
 -15   7   9         26.96         25.55        13.69 o                         
 -14   7   9          0.38        -10.77        10.77 o                         
 -13   7   9         14.34         19.61        11.95 o                         
 -12   7   9         95.84        103.49        12.29 o                         
 -11   7   9         45.72         59.12        10.08 o                         
 -10   7   9         19.41         18.44         8.06 o                         
  -9   7   9         27.50         24.00         7.34 o                         
  -8   7   9        360.63        388.92        14.14 o                         
  -7   7   9        730.96        706.39        19.88 o                         
  -6   7   9        932.39        917.55        17.67 o                         
  -5   7   9         14.40          9.97         5.73 o                         
  -4   7   9        708.08        734.06        17.07 o                         
  -3   7   9        380.22        352.99        14.86 o                         
  -2   7   9        257.35        329.74        12.24 o                         
  -1   7   9        476.79        505.32        13.58 o                         
   0   7   9        730.82        722.77        15.11 o                         
   1   7   9        669.83        650.78        16.00 o                         
   2   7   9        391.91        415.92        13.80 o                         
   3   7   9        250.07        252.69        13.26 o                         
   4   7   9       1476.79       1450.38        27.23 o                         
   5   7   9          6.76          6.01         6.21 o                         
   6   7   9        662.63        672.35        35.22 o                         
   7   7   9        639.61        623.53        22.33 o                         
   8   7   9        256.36        275.16        16.30 o                         
   9   7   9         59.04         44.30         9.97 o                         
  10   7   9         10.73          9.09         8.17 o                         
  11   7   9         20.65         32.36         9.20 o                         
  12   7   9         55.48         80.76        15.62 o                         
  13   7   9         20.53         10.04        11.27 o                         
  14   7   9          0.74         -0.17        11.67 o                         
  15   7   9         58.38         51.53        15.07 o                         
 -15   8   9          5.13          3.82        15.00 o                         
 -14   8   9         99.75         91.14        22.30 o                         
 -13   8   9         95.50        114.62        17.58 o                         
 -12   8   9         22.53         26.96        11.93 o                         
 -11   8   9         89.11         84.84        12.23 o                         
 -10   8   9         38.26         20.82         8.38 o                         
  -9   8   9        589.42        557.93        19.86 o                         
  -8   8   9        482.30        510.88        17.38 o                         
  -7   8   9       3824.13       3824.22        45.69 o                         
  -6   8   9       3217.10       3123.84        41.88 o                         
  -5   8   9        492.62        510.18        17.51 o                         
  -4   8   9        400.72        418.36        15.39 o                         
  -3   8   9         49.79         80.58         7.93 o                         
  -2   8   9       1229.17       1139.60        20.93 o                         
  -1   8   9        235.32        263.57        13.29 o                         
   0   8   9         33.55         43.67         7.17 o                         
   1   8   9        532.93        541.69        16.18 o                         
   2   8   9        618.98        594.85        18.70 o                         
   3   8   9         38.45         33.39        10.15 o                         
   4   8   9        184.48        178.57        12.20 o                         
   5   8   9        616.61        646.82        21.25 o                         
   6   8   9       1980.91       1933.40        36.46 o                         
   7   8   9       1686.00       1728.65        44.27 o                         
   8   8   9        236.24        263.36        21.29 o                         
   9   8   9        696.09        737.24        25.95 o                         
  10   8   9         17.38          7.35         8.82 o                         
  11   8   9        199.71        238.48        15.78 o                         
  12   8   9         16.05         14.33        10.18 o                         
  13   8   9         42.97         62.40        13.40 o                         
  14   8   9         59.81         71.03        15.28 o                         
  15   8   9          3.83          7.43        13.10 o                         
 -14   9   9        172.84        157.37        22.38 o                         
 -13   9   9         94.40        154.76        20.54 o                         
 -12   9   9        257.03        234.68        23.01 o                         
 -11   9   9        207.31        215.50        28.74 o                         
 -10   9   9        148.06        152.58        16.88 o                         
  -9   9   9        169.94        169.23        17.53 o                         
  -8   9   9        316.51        341.35        18.05 o                         
  -7   9   9        188.03        169.84        16.12 o                         
  -6   9   9       1422.37       1481.89        34.77 o                         
  -5   9   9         90.86         96.12        10.81 o                         
  -4   9   9        222.40        198.55        12.87 o                         
  -3   9   9       1201.85       1152.25        24.46 o                         
  -2   9   9        218.62        195.73        13.81 o                         
  -1   9   9         62.48         70.57        10.28 o                         
   0   9   9         12.87         17.23         7.70 o                         
   1   9   9        141.33        120.38        10.77 o                         
   2   9   9         98.86        109.66        13.59 o                         
   3   9   9        736.26        712.54        24.53 o                         
   4   9   9        159.78        165.30        17.49 o                         
   5   9   9        112.22        138.23        12.26 o                         
   6   9   9       3180.62       3275.78        52.25 o                         
   7   9   9        422.86        438.34        21.53 o                         
   8   9   9        652.88        680.14        25.70 o                         
   9   9   9         86.56         74.45        12.17 o                         
  10   9   9        294.58        299.47        18.54 o                         
  11   9   9        146.99        135.61        13.12 o                         
  12   9   9        147.56        125.12        19.37 o                         
  13   9   9         43.78         58.27        13.80 o                         
  14   9   9        159.81        157.33        20.82 o                         
 -13  10   9         26.18          6.97        15.16 o                         
 -12  10   9         51.89         46.84        16.05 o                         
 -11  10   9         76.46         63.39        16.18 o                         
 -10  10   9        463.79        485.77        26.41 o                         
  -9  10   9        807.31        840.55        32.46 o                         
  -8  10   9         83.17         82.25        12.73 o                         
  -7  10   9        215.93        247.52        17.66 o                         
  -6  10   9        672.74        663.44        23.39 o                         
  -5  10   9        340.63        315.28        18.10 o                         
  -4  10   9        255.80        280.52        21.51 o                         
  -3  10   9       2625.73       2600.71        44.38 o                         
  -2  10   9       1119.69       1014.30        25.93 o                         
  -1  10   9        288.91        275.83        17.74 o                         
   0  10   9        204.54        228.09        15.05 o                         
   1  10   9        205.97        178.57        14.34 o                         
   2  10   9        658.98        598.51        23.89 o                         
   3  10   9       3986.17       3883.70        59.28 o                         
   4  10   9        324.01        281.41        17.82 o                         
   5  10   9        765.92        800.42        32.89 o                         
   6  10   9        676.67        689.53        30.08 o                         
   7  10   9        474.08        463.52        25.13 o                         
   8  10   9         71.57         79.36        13.72 o                         
   9  10   9        371.29        397.00        23.93 o                         
  10  10   9        504.81        480.42        24.81 o                         
  11  10   9        106.08         88.51        16.81 o                         
  12  10   9         42.37         45.86        15.38 o                         
  13  10   9         38.91         45.25        14.91 o                         
 -12  11   9         29.57         10.56        14.94 o                         
 -11  11   9         94.87         99.95        17.63 o                         
 -10  11   9         84.57         61.93        14.60 o                         
  -9  11   9         20.70         17.18        11.52 o                         
  -8  11   9         26.80         21.22        10.75 o                         
  -7  11   9        466.55        490.66        25.80 o                         
  -6  11   9       1021.56        983.41        31.41 o                         
  -5  11   9         38.65         26.15        11.20 o                         
  -4  11   9        145.07        130.85        13.65 o                         
  -3  11   9        146.02        137.52        13.61 o                         
  -2  11   9        230.46        259.73        18.28 o                         
  -1  11   9        572.22        507.36        24.41 o                         
   0  11   9       1260.64       1266.93        33.43 o                         
   1  11   9        646.04        574.72        24.73 o                         
   2  11   9        189.62        218.16        16.30 o                         
   3  11   9        146.80        142.37        14.08 o                         
   4  11   9        157.50        150.25        17.23 o                         
   5  11   9         76.79         50.32        13.64 o                         
   6  11   9       1806.19       1577.93        39.83 o                         
   7  11   9        585.84        575.98        33.01 o                         
   8  11   9         60.12         66.61        14.56 o                         
   9  11   9         33.00         11.87        12.10 o                         
  10  11   9        142.73        129.85        18.25 o                         
  11  11   9        214.48        219.58        24.87 o                         
  12  11   9         24.99         13.71        14.69 o                         
 -11  12   9         24.65         20.77        14.29 o                         
 -10  12   9        378.45        360.50        27.47 o                         
  -9  12   9        472.51        451.45        39.39 o                         
  -8  12   9         11.94          1.49        13.39 o                         
  -7  12   9        447.97        458.17        25.55 o                         
  -6  12   9         16.24         13.77        11.57 o                         
  -5  12   9         45.83         34.09        12.21 o                         
  -4  12   9        347.44        326.88        22.97 o                         
  -3  12   9        612.66        555.42        29.66 o                         
  -2  12   9        125.07         95.57        14.20 o                         
  -1  12   9        128.48        111.67        16.06 o                         
   0  12   9         55.48         41.91        11.79 o                         
   1  12   9        289.52        309.60        19.21 o                         
   2  12   9         71.48         57.15        12.37 o                         
   3  12   9        319.93        309.51        21.45 o                         
   4  12   9        591.66        666.81        28.41 o                         
   5  12   9         33.37         13.83        10.78 o                         
   6  12   9          8.47          3.05        10.42 o                         
   7  12   9        245.73        222.46        20.12 o                         
   8  12   9         26.37         20.12        13.37 o                         
   9  12   9       1057.31       1044.07        36.97 o                         
  10  12   9        425.02        388.39        26.58 o                         
  11  12   9         30.51         24.18        15.19 o                         
 -10  13   9         40.78         45.02        16.75 o                         
  -9  13   9        239.59        216.73        23.84 o                         
  -8  13   9        130.54        119.98        19.42 o                         
  -7  13   9        200.93        154.56        18.50 o                         
  -6  13   9         34.51         42.51        15.48 o                         
  -5  13   9        404.44        333.81        25.52 o                         
  -4  13   9         55.77         52.38        14.64 o                         
  -3  13   9        139.03        115.37        21.56 o                         
  -2  13   9         13.22         -5.06        12.46 o                         
  -1  13   9        198.43        165.80        17.58 o                         
   0  13   9          3.66         -5.38        10.68 o                         
   1  13   9         88.80         67.59        12.57 o                         
   2  13   9          6.44         15.69        10.91 o                         
   3  13   9         69.07         51.72        12.51 o                         
   4  13   9        125.47        123.42        15.11 o                         
   5  13   9        330.92        305.22        21.22 o                         
   6  13   9         48.79         38.90        13.16 o                         
   7  13   9        355.69        347.96        33.92 o                         
   8  13   9        162.74        192.93        20.71 o                         
   9  13   9        114.49        112.93        16.91 o                         
  10  13   9         91.51         91.98        17.40 o                         
  -8  14   9        281.86        312.44        36.71 o                         
  -7  14   9         62.07         78.97        17.80 o                         
  -6  14   9         37.87         32.96        15.35 o                         
  -5  14   9         25.99         24.29        15.24 o                         
  -4  14   9        110.16        156.89        19.76 o                         
  -3  14   9         17.88         21.92        14.54 o                         
  -2  14   9         90.82         95.66        17.59 o                         
  -1  14   9         66.98         34.62        17.48 o                         
   0  14   9       1277.89       1185.52        41.25 o                         
   1  14   9         55.48         34.18        16.28 o                         
   2  14   9         76.31         57.89        13.43 o                         
   3  14   9         32.46          6.44        12.01 o                         
   4  14   9        248.35        196.67        18.98 o                         
   5  14   9         18.94          7.03        12.10 o                         
   6  14   9         62.29         62.17        20.20 o                         
   7  14   9         65.00         86.46        15.67 o                         
   8  14   9        207.43        210.31        23.51 o                         
  -6  15   9         69.38         71.04        19.05 o                         
  -5  15   9        246.39        240.15        30.45 o                         
  -4  15   9          3.17         26.73        15.88 o                         
  -3  15   9         55.86         80.33        18.69 o                         
  -2  15   9        159.66        135.78        35.94 o                         
  -1  15   9        140.03        135.87        19.65 o                         
   0  15   9        376.08        425.31        34.22 o                         
   1  15   9        133.12        115.90        19.63 o                         
   2  15   9        152.86        108.72        21.35 o                         
   3  15   9         45.61         54.54        17.63 o                         
   4  15   9          2.07          0.75        12.70 o                         
   5  15   9        160.39        175.67        19.18 o                         
   6  15   9        147.08        147.19        21.43 o                         
  -2  16   9         69.05         76.40        18.76 o                         
  -1  16   9         64.03         88.50        22.12 o                         
   0  16   9         30.19         15.61        19.83 o                         
   1  16   9        133.31        125.58        21.47 o                         
   2  16   9        112.04         92.09        20.57 o                         
 -16   0  10        169.93        174.97        24.40 o                         
 -14   0  10        475.55        551.35        43.20 o                         
 -12   0  10        149.73        138.37        19.87 o                         
 -10   0  10        384.48        393.96        25.56 o                         
  -8   0  10         31.90         23.24         9.44 o                         
  -6   0  10      10262.30      10112.28       130.06 o                         
  -4   0  10       4096.19       4390.25        63.96 o                         
  -2   0  10      17577.24      17339.12       204.86 o                         
   0   0  10       1170.59       1167.38        24.14 o                         
   2   0  10       7791.62       7829.26       209.46 o                         
   4   0  10       2321.07       2469.07        61.40 o                         
   6   0  10       4810.47       5238.88        97.18 o                         
   8   0  10         20.99         18.23         7.30 o                         
  10   0  10        587.31        566.46        19.04 o                         
  12   0  10        136.25        135.12        12.05 o                         
  14   0  10        220.81        213.54        30.63 o                         
  16   0  10        126.79        145.14        22.21 o                         
 -17   1  10        188.79        210.09        28.20 o                         
 -16   1  10          6.01         12.15        12.16 o                         
 -15   1  10        112.45        110.73        14.53 o                         
 -14   1  10          8.84          6.54        10.11 o                         
 -13   1  10        547.82        518.96        22.85 o                         
 -12   1  10        180.89        212.05        15.25 o                         
 -11   1  10        112.32        105.84        12.02 o                         
 -10   1  10         52.26         53.69         9.26 o                         
  -9   1  10        198.48        251.52        11.11 o                         
  -8   1  10         56.23         51.08         6.97 o                         
  -7   1  10        954.01        946.22        18.03 o                         
  -6   1  10         25.53         20.78         5.46 o                         
  -5   1  10       1455.71       1420.91        21.26 o                         
  -4   1  10        485.00        535.97        15.11 o                         
  -3   1  10         25.63         22.57         4.62 o                         
  -2   1  10        809.31        766.41        13.76 o                         
  -1   1  10       3835.28       3905.31        39.77 o                         
   0   1  10        784.64        720.68        17.06 o                         
   1   1  10       1912.92       2003.24        33.25 o                         
   2   1  10       1000.36        984.89        21.72 o                         
   3   1  10         55.65         52.43         5.13 o                         
   4   1  10       1017.16       1028.75        15.39 o                         
   5   1  10        726.24        746.92        12.73 o                         
   6   1  10         56.51         60.61         5.30 o                         
   7   1  10       1294.63       1301.81        17.65 o                         
   8   1  10         64.05         76.87         5.87 o                         
   9   1  10        205.06        219.46         8.46 o                         
  10   1  10         71.40         78.09         6.41 o                         
  11   1  10         50.19         40.81         6.06 o                         
  12   1  10        109.69        118.30         8.34 o                         
  13   1  10        525.09        538.31        19.32 o                         
  14   1  10         12.87         20.84         8.92 o                         
  15   1  10         84.88         53.30        12.41 o                         
  16   1  10          3.13         22.64        13.08 o                         
  17   1  10        176.89        180.12        21.09 o                         
 -17   2  10         48.80         53.99        14.77 o                         
 -16   2  10         72.34         85.35        14.91 o                         
 -15   2  10         11.71         20.85        10.85 o                         
 -14   2  10         21.56         26.14        11.58 o                         
 -13   2  10        380.05        379.49        19.83 o                         
 -12   2  10         89.15         77.05        11.88 o                         
 -11   2  10        458.74        450.26        19.91 o                         
 -10   2  10        281.08        247.58        14.74 o                         
  -9   2  10         52.67         48.13         6.90 o                         
  -8   2  10        168.53        164.73         9.06 o                         
  -7   2  10        437.59        482.79        13.15 o                         
  -6   2  10       2003.77       2110.38        26.66 o                         
  -5   2  10        622.78        583.76        13.06 o                         
  -4   2  10        390.94        400.16        11.59 o                         
  -3   2  10        477.82        474.17        11.58 o                         
  -2   2  10        411.43        422.80        12.42 o                         
  -1   2  10       2403.32       2385.26        30.25 o                         
   0   2  10       1922.76       1951.45        26.19 o                         
   1   2  10       3874.29       3910.14        43.10 o                         
   2   2  10        779.75        738.70        13.12 o                         
   3   2  10        304.58        310.43         8.63 o                         
   4   2  10        646.22        622.58        11.36 o                         
   5   2  10        876.96        876.74        13.58 o                         
   6   2  10       2656.79       2712.99        26.13 o                         
   7   2  10        232.89        250.57         8.66 o                         
   8   2  10         79.45         71.95         5.84 o                         
   9   2  10         47.58         52.95         5.74 o                         
  10   2  10        160.52        162.98         8.59 o                         
  11   2  10        529.18        501.83        14.47 o                         
  12   2  10        201.25        201.93        10.84 o                         
  13   2  10        793.47        892.81        25.02 o                         
  14   2  10         11.89          1.66         9.45 o                         
  15   2  10         13.30         12.55        11.24 o                         
  16   2  10         40.43         47.73        13.32 o                         
  17   2  10         52.61         67.97        15.80 o                         
 -16   3  10        207.99        247.68        19.54 o                         
 -15   3  10        640.98        660.45        27.86 o                         
 -14   3  10          7.66         15.39        10.33 o                         
 -13   3  10        519.91        499.20        23.20 o                         
 -12   3  10        565.37        590.00        23.46 o                         
 -11   3  10        597.25        561.97        29.12 o                         
 -10   3  10         46.87         50.29         9.33 o                         
  -9   3  10       1133.20       1174.70        23.78 o                         
  -8   3  10        255.65        271.80        11.31 o                         
  -7   3  10        127.19        133.35         8.22 o                         
  -6   3  10        163.43        145.43         8.14 o                         
  -5   3  10        549.31        555.52        12.89 o                         
  -4   3  10       1035.79       1093.22        20.99 o                         
  -3   3  10       1399.51       1417.71        19.24 o                         
  -2   3  10       4115.98       4123.57        43.40 o                         
  -1   3  10        745.89        753.32        14.46 o                         
   0   3  10        350.79        270.38         9.94 o                         
   1   3  10        427.96        472.28        11.98 o                         
   2   3  10       5423.13       5532.66        48.92 o                         
   3   3  10        641.10        655.36        26.01 o                         
   4   3  10       2202.10       2227.11        25.47 o                         
   5   3  10        316.35        353.60         9.93 o                         
   6   3  10        347.31        343.57        10.89 o                         
   7   3  10        251.29        306.36         9.56 o                         
   8   3  10        269.66        259.22         9.41 o                         
   9   3  10       1597.33       1624.39        21.84 o                         
  10   3  10         36.47         28.98         6.27 o                         
  11   3  10        409.55        412.70        15.04 o                         
  12   3  10        251.53        263.27        12.30 o                         
  13   3  10        638.44        594.72        22.68 o                         
  14   3  10         11.53         -5.66         9.45 o                         
  15   3  10        283.68        302.66        25.29 o                         
  16   3  10         92.26         81.76        18.02 o                         
 -16   4  10         12.12         35.55        12.54 o                         
 -15   4  10        163.50        167.11        17.92 o                         
 -14   4  10         46.27         36.68        12.06 o                         
 -13   4  10        195.26        174.59        15.37 o                         
 -12   4  10        518.05        489.10        21.80 o                         
 -11   4  10        113.16         95.10        11.32 o                         
 -10   4  10          2.36         -6.96         6.96 o                         
  -9   4  10        125.95        135.31        10.69 o                         
  -8   4  10        113.33        112.93         8.70 o                         
  -7   4  10        158.06        144.88         9.24 o                         
  -6   4  10        219.45        227.58        10.10 o                         
  -5   4  10        595.29        595.29        14.14 o                         
  -4   4  10        891.90        858.05        15.07 o                         
  -3   4  10        757.85        760.64        20.41 o                         
  -2   4  10        297.40        282.87        10.55 o                         
  -1   4  10        233.33        246.61        10.54 o                         
   0   4  10        896.00       1025.81        16.92 o                         
   1   4  10        160.48        162.39         7.78 o                         
   2   4  10        160.26        154.07         7.50 o                         
   3   4  10       1713.85       1690.97        22.73 o                         
   4   4  10       1667.32       1573.97        22.18 o                         
   5   4  10        596.45        601.13        12.11 o                         
   6   4  10        171.15        186.41         7.46 o                         
   7   4  10        351.17        355.32        10.61 o                         
   8   4  10         72.32         67.42         6.95 o                         
   9   4  10        198.62        236.63        11.67 o                         
  10   4  10          3.00         -5.91         5.91 o                         
  11   4  10        255.75        288.34        14.94 o                         
  12   4  10        394.88        398.67        17.68 o                         
  13   4  10        439.49        460.92        23.15 o                         
  14   4  10         20.94         22.32        10.52 o                         
  15   4  10        366.88        373.83        21.87 o                         
  16   4  10         26.48         31.08        13.77 o                         
 -16   5  10        120.67        145.56        18.08 o                         
 -15   5  10         15.38         12.70        12.44 o                         
 -14   5  10        351.93        399.17        21.90 o                         
 -13   5  10         75.42         67.83        12.12 o                         
 -12   5  10        516.76        551.09        23.20 o                         
 -11   5  10        226.54        190.96        14.41 o                         
 -10   5  10         33.33         42.31         8.87 o                         
  -9   5  10        812.06        830.85        21.01 o                         
  -8   5  10        152.78        144.69        10.50 o                         
  -7   5  10        209.12        208.21        11.25 o                         
  -6   5  10        172.33        185.19         9.69 o                         
  -5   5  10        426.54        406.56        13.34 o                         
  -4   5  10        189.25        224.54        10.66 o                         
  -3   5  10        296.20        313.24        10.66 o                         
  -2   5  10        107.26        100.10         7.03 o                         
  -1   5  10        183.72        172.15         7.86 o                         
   0   5  10       2155.32       2298.51        31.28 o                         
   1   5  10        395.12        357.06        12.31 o                         
   2   5  10        238.59        211.94         6.54 o                         
   3   5  10        151.20        149.90         7.06 o                         
   4   5  10        213.13        243.35        11.06 o
[truncated: 257,502 more chars]
