# Supplementary material for: Synthesis, crystal structures, and Hirshfeld analysis of three hexa­hydro­quinoline derivatives
Source: Acta Crystallogr E Crystallogr Commun. 2022 Oct 4;78(Pt 11):1089–96. doi: 10.1107/S2056989022009495 (PMC9638977; doi:10.1107/S2056989022009495)
Supplement: Supplementary file 4 [file e-78-01089-IIIsup7.hkl]

data_III                                                                        
_shelx_title ' CL_3SS91_7_0m in P21/n No14' 
_shelx_refln_list_code          4                                               
_shelx_F_calc_maximum      213.42                                               
_exptl_crystal_F_000       792.00                                               
_reflns_d_resolution_high  0.7481                                               
                                                                                
loop_                                                                           
 _space_group_symop_operation_xyz                                               
 'x, y, z'                                                                      
 '-x+1/2, y+1/2, -z+1/2'                                                        
 '-x, -y, -z'                                                                   
 'x-1/2, -y-1/2, z-1/2'                                                         
                                                                                
_cell_length_a     9.2745                                                       
_cell_length_b    22.1655                                                       
_cell_length_c    11.3475                                                       
_cell_angle_alpha  90.000                                                       
_cell_angle_beta  108.201                                                       
_cell_angle_gamma  90.000                                                       
                                                                                
_shelx_F_squared_multiplier     1.000                                           
                                                                                
loop_                                                                           
 _refln_index_h                                                                 
 _refln_index_k                                                                 
 _refln_index_l                                                                 
 _refln_F_squared_calc                                                          
 _refln_F_squared_meas                                                          
 _refln_F_squared_sigma                                                         
 _refln_observed_status                                                         
   2   0   0       1876.74       1766.60        20.74 o                         
   4   0   0       2726.36       2686.60        25.49 o                         
   6   0   0        117.65         96.15         6.73 o                         
   8   0   0         82.58         92.74         8.70 o                         
  10   0   0        561.53        552.35        28.77 o                         
   1   1   0       1371.39       1091.36        24.22 o                         
   2   1   0       8334.64       8204.95        55.69 o                         
   3   1   0        470.49        472.22         7.14 o                         
   4   1   0       1408.44       1479.29        11.26 o                         
   5   1   0          0.40         -2.03         2.03 o                         
   6   1   0        367.89        346.83         6.16 o                         
   7   1   0         74.34         73.69         4.48 o                         
   8   1   0        883.65        882.88        13.20 o                         
   9   1   0        132.52        120.67         7.37 o                         
  10   1   0        315.26        367.18        11.60 o                         
  11   1   0         11.29          9.61         7.80 o                         
   1   2   0       1864.26       1358.78        31.28 o                         
   2   2   0        717.78        805.97         7.27 o                         
   3   2   0       1615.01       1583.28        11.44 o                         
   4   2   0        722.78        648.05         6.79 o                         
   5   2   0        405.13        398.52         5.75 o                         
   6   2   0         21.86         23.30         2.93 o                         
   7   2   0         80.09         77.35         4.67 o                         
   8   2   0        223.26        250.78         8.01 o                         
   9   2   0          4.56          9.12         5.31 o                         
  10   2   0        194.57        205.19        10.20 o                         
  11   2   0        198.88        219.71        11.53 o                         
   1   3   0        816.77        653.69         8.89 o                         
   2   3   0        285.44        348.46         4.70 o                         
   3   3   0       2579.15       2410.15        16.58 o                         
   4   3   0         81.45         82.42         3.27 o                         
   5   3   0        166.73        142.55         3.60 o                         
   6   3   0        150.76        143.65         4.55 o                         
   7   3   0        575.33        559.80        10.97 o                         
   8   3   0         65.72         63.51         5.53 o                         
   9   3   0        452.06        440.00        12.95 o                         
  10   3   0          0.18          1.31         7.52 o                         
  11   3   0         17.32         18.54         8.23 o                         
   1   4   0          6.74          5.59         1.89 o                         
   2   4   0       5728.43       5781.11        36.33 o                         
   3   4   0          4.45          3.26         2.02 o                         
   4   4   0       1987.97       2032.46        14.04 o                         
   5   4   0         54.70         46.16         2.58 o                         
   6   4   0        215.19        189.11         5.36 o                         
   7   4   0        138.20        138.52         5.79 o                         
   8   4   0        164.03        155.66         6.32 o                         
   9   4   0          5.13         19.16         5.70 o                         
  10   4   0        119.46        144.11         9.25 o                         
  11   4   0          1.93         -3.59         8.29 o                         
   1   5   0       1446.88       1376.63        10.23 o                         
   2   5   0       9543.48       9655.23        56.91 o                         
   3   5   0       1131.25       1159.48         9.86 o                         
   4   5   0        317.93        266.55         4.64 o                         
   5   5   0       1197.18       1177.27        10.45 o                         
   6   5   0       1604.35       1589.13        14.33 o                         
   7   5   0        542.42        566.46         9.91 o                         
   8   5   0        630.71        625.54        10.86 o                         
   9   5   0        193.70        191.81         9.27 o                         
  10   5   0         74.41         78.50         9.73 o                         
  11   5   0         91.25         81.71        10.96 o                         
   0   6   0      30498.80      30372.23       246.49 o                         
   1   6   0       6804.68       6780.97        38.85 o                         
   2   6   0         40.07         33.09         2.02 o                         
   3   6   0        451.89        433.38         5.62 o                         
   4   6   0         79.36         56.07         2.82 o                         
   5   6   0          3.18          3.64         2.40 o                         
   6   6   0         20.49         23.03         3.24 o                         
   7   6   0        498.14        460.55         8.64 o                         
   8   6   0         34.36         37.43         4.82 o                         
   9   6   0        133.28        137.47         7.75 o                         
  10   6   0        294.22        312.52        17.50 o                         
  11   6   0         45.47         33.40        10.08 o                         
   1   7   0       4057.58       3897.15        23.37 o                         
   2   7   0       5442.53       5517.73        31.37 o                         
   3   7   0       1229.31       1113.33         9.42 o                         
   4   7   0        190.50        209.12         4.43 o                         
   5   7   0         13.22         11.74         2.53 o                         
   6   7   0         42.77         53.75         4.46 o                         
   7   7   0         22.99         24.89         4.09 o                         
   8   7   0          5.68         -1.54         4.56 o                         
   9   7   0         37.76         46.69         6.92 o                         
  10   7   0        132.16        151.45        10.54 o                         
  11   7   0        149.00        147.11        12.83 o                         
   0   8   0       1782.29       1692.55        16.99 o                         
   1   8   0        382.05        373.56         4.71 o                         
   2   8   0       7260.47       7333.00        42.74 o                         
   3   8   0       1393.85       1451.94        12.21 o                         
   4   8   0       1172.80       1210.31        10.43 o                         
   5   8   0          1.96          3.84         2.83 o                         
   6   8   0        218.98        207.64         6.64 o                         
   7   8   0        607.59        559.75         9.69 o                         
   8   8   0         42.38         39.86         6.18 o                         
   9   8   0          6.72         12.34         6.72 o                         
  10   8   0         56.91         57.26         9.64 o                         
  11   8   0          7.86         -0.04         9.64 o                         
   1   9   0       4867.63       5157.87        31.96 o                         
   2   9   0        125.34        130.11         3.62 o                         
   3   9   0        410.48        471.96         6.04 o                         
   4   9   0       2190.83       2277.63        16.10 o                         
   5   9   0         95.87         90.14         3.61 o                         
   6   9   0       1609.42       1566.09        15.75 o                         
   7   9   0          5.46         13.47         4.68 o                         
   8   9   0         14.94         17.57         6.00 o                         
   9   9   0        171.59        170.19        10.94 o                         
  10   9   0          0.36         -0.92         7.33 o                         
  11   9   0          3.52         10.51         9.01 o                         
   0  10   0       1399.67       1466.65        16.09 o                         
   1  10   0       4394.02       4813.58        33.81 o                         
   2  10   0      13245.05      13654.90        80.85 o                         
   3  10   0        649.64        703.66         7.80 o                         
   4  10   0         17.13         28.17         2.72 o                         
   5  10   0       3295.14       3185.54        24.24 o                         
   6  10   0        103.95        106.56         4.89 o                         
   7  10   0         65.39         55.51         5.33 o                         
   8  10   0          5.62          4.45         5.76 o                         
   9  10   0         96.94        113.06         9.68 o                         
  10  10   0         11.29         13.01         7.66 o                         
  11  10   0          6.44         12.45        10.61 o                         
   1  11   0        134.78         89.62         3.82 o                         
   2  11   0        294.86        235.20         4.54 o                         
   3  11   0       1453.62       1497.60        11.96 o                         
   4  11   0        285.45        293.47         5.77 o                         
   5  11   0         56.76         61.28         3.99 o                         
   6  11   0        990.51        965.12        14.33 o                         
   7  11   0        183.74        173.70         6.77 o                         
   8  11   0         30.94         29.97         7.03 o                         
   9  11   0        118.24        119.05        10.41 o                         
  10  11   0        126.37        159.19        10.45 o                         
   0  12   0        635.30        721.25         9.92 o                         
   1  12   0        542.12        488.39         6.20 o                         
   2  12   0          1.79          2.98         2.40 o                         
   3  12   0         61.75         57.46         3.39 o                         
   4  12   0        800.91        814.28         9.10 o                         
   5  12   0         22.40         16.99         3.48 o                         
   6  12   0        587.25        548.76        10.58 o                         
   7  12   0         90.76         95.03         5.88 o                         
   8  12   0          0.36         -6.40         6.40 o                         
   9  12   0         68.01         65.46         8.10 o                         
  10  12   0         10.81         10.21         7.63 o                         
   1  13   0          0.63          0.99         2.41 o                         
   2  13   0       1874.22       1826.67        14.80 o                         
   3  13   0          1.89          3.34         2.82 o                         
   4  13   0         10.81          4.78         3.08 o                         
   5  13   0         22.88         27.73         4.10 o                         
   6  13   0        440.13        405.81         9.17 o                         
   7  13   0          0.06         -1.72         4.77 o                         
   8  13   0         40.37         45.22         6.52 o                         
   9  13   0          2.40          3.10         8.49 o                         
  10  13   0         86.38         62.72        10.85 o                         
   0  14   0        165.15        153.62         5.18 o                         
   1  14   0         16.75         15.55         2.80 o                         
   2  14   0       1016.47       1054.12        11.16 o                         
   3  14   0        366.95        352.69         6.83 o                         
   4  14   0        493.84        497.86         9.58 o                         
   5  14   0        117.52        103.46         5.62 o                         
   6  14   0        235.01        219.20         7.31 o                         
   7  14   0         51.61         66.12         6.29 o                         
   8  14   0          4.85          9.28         6.00 o                         
   9  14   0         17.95         10.06         9.18 o                         
  10  14   0          0.65         -2.50         8.46 o                         
   1  15   0        232.36        209.42         5.16 o                         
   2  15   0        200.58        215.75         5.68 o                         
   3  15   0        242.28        219.81         6.09 o                         
   4  15   0         76.17         76.73         7.12 o                         
   5  15   0        578.71        498.79        10.16 o                         
   6  15   0        816.76        739.90        12.01 o                         
   7  15   0         62.43         50.26         7.63 o                         
   8  15   0         65.63         69.63         7.30 o                         
   9  15   0          3.98         -5.13         8.13 o                         
  10  15   0         19.20         33.83        10.58 o                         
   0  16   0       1357.47       1370.17        26.73 o                         
   1  16   0        192.29        164.26         5.18 o                         
   2  16   0         15.58         12.58         3.29 o                         
   3  16   0        340.91        321.04         7.37 o                         
   4  16   0        518.18        552.63        11.63 o                         
   5  16   0        412.21        430.63        10.04 o                         
   6  16   0        168.76        162.15         8.36 o                         
   7  16   0         82.25         83.47         7.55 o                         
   8  16   0          6.97          5.54         6.92 o                         
   9  16   0        115.76        146.45        11.32 o                         
   1  17   0        325.21        367.02         7.42 o                         
   2  17   0         20.72         26.80         3.83 o                         
   3  17   0          2.71         10.91         3.92 o                         
   4  17   0        491.13        525.74         9.71 o                         
   5  17   0          4.25         -2.85         4.59 o                         
   6  17   0        390.65        361.14        11.04 o                         
   7  17   0         67.64         53.15         7.45 o                         
   8  17   0        110.96        113.92        10.13 o                         
   9  17   0          1.01         17.49         8.94 o                         
   0  18   0          0.58         -4.44         4.44 o                         
   1  18   0         57.64         62.76         5.37 o                         
   2  18   0        495.10        555.11        11.25 o                         
   3  18   0        555.01        515.48        10.60 o                         
   4  18   0          0.56         13.40         4.66 o                         
   5  18   0         80.68         97.00         8.02 o                         
   6  18   0         18.60         12.19         6.74 o                         
   7  18   0          0.47         -0.16         7.21 o                         
   8  18   0         48.20         63.85         8.45 o                         
   9  18   0          4.11          8.23         9.87 o                         
   1  19   0        351.50        313.94         8.21 o                         
   2  19   0        493.25        470.06        10.38 o                         
   3  19   0        460.53        459.63        11.65 o                         
   4  19   0        300.60        347.09        14.37 o                         
   5  19   0         17.28         13.15         6.24 o                         
   6  19   0          0.67         -1.02         6.76 o                         
   7  19   0         92.39         80.24        10.61 o                         
   8  19   0         20.70         18.50         9.21 o                         
   9  19   0         36.94         59.62        19.05 o                         
   0  20   0         28.25         27.96         6.09 o                         
   1  20   0         89.90         94.70         7.64 o                         
   2  20   0         29.86         36.61         8.02 o                         
   3  20   0       1771.40       1663.06        21.47 o                         
   4  20   0         41.86         65.39         8.43 o                         
   5  20   0         14.90         21.29         7.20 o                         
   6  20   0        175.98        167.22        10.42 o                         
   7  20   0         82.02         66.71         9.08 o                         
   8  20   0         73.70         62.02         9.92 o                         
   1  21   0         49.93         54.88         6.86 o                         
   2  21   0        422.85        487.31        12.47 o                         
   3  21   0        137.02        155.26         8.23 o                         
   4  21   0          3.49          6.80         6.69 o                         
   5  21   0         18.13         17.55         8.23 o                         
   6  21   0        161.93        133.18        10.84 o                         
   7  21   0         24.61         17.04         8.37 o                         
   8  21   0         48.74         48.44         9.90 o                         
   0  22   0        243.77        258.83        18.61 o                         
   1  22   0         73.95         84.00         7.67 o                         
   2  22   0        371.63        408.10        13.04 o                         
   3  22   0         81.60         75.99         7.31 o                         
   4  22   0        200.49        208.26        11.85 o                         
   5  22   0         77.43         86.93        10.56 o                         
   6  22   0         66.59         73.92        11.60 o                         
   7  22   0         22.88         21.43         9.01 o                         
   1  23   0         12.97         26.53         7.29 o                         
   2  23   0         77.57         68.33        10.19 o                         
   3  23   0         18.66         12.68         9.55 o                         
   4  23   0        193.89        163.96        14.35 o                         
   5  23   0         81.80         65.44        10.21 o                         
   6  23   0         20.47         14.27         9.47 o                         
   7  23   0          0.87          2.25        16.97 o                         
   0  24   0        125.86        114.89        15.87 o                         
   1  24   0          3.04          3.49         7.15 o                         
   2  24   0         15.02         17.37         8.59 o                         
   3  24   0        305.85        304.84        13.70 o                         
   4  24   0         77.02         80.54        11.30 o                         
   5  24   0          0.12         -4.45         9.97 o                         
   6  24   0          0.88         10.36        10.45 o                         
   1  25   0        225.16        195.31        13.22 o                         
   2  25   0         13.86         23.07         9.09 o                         
   3  25   0         32.29         24.03         8.90 o                         
   4  25   0         82.64         86.84        17.19 o                         
   5  25   0          1.20         -2.42        10.27 o                         
   6  25   0          0.93         -3.12        12.84 o                         
   0  26   0         66.89         52.80        14.65 o                         
   1  26   0        113.82        138.29        12.25 o                         
   2  26   0         68.06         69.20        10.81 o                         
   3  26   0         32.13         27.42         9.09 o                         
   4  26   0         15.75         11.55        10.66 o                         
   5  26   0         53.62         70.60        21.40 o                         
   1  27   0        111.60        136.18        15.39 o                         
   2  27   0        623.37        686.32        22.88 o                         
   3  27   0          0.31         -4.37        16.40 o                         
   4  27   0          8.44         11.62        10.79 o                         
   0  28   0        125.00        161.96        29.77 o                         
   1  28   0          1.75         12.51        11.43 o                         
   2  28   0         16.01         16.44        11.22 o                         
   3  28   0        208.86        258.43        24.05 o                         
   1  29   0         17.83         24.60        10.89 o                         
   2  29   0        419.82        356.22        21.24 o                         
 -11   0   1        258.85        209.89        14.67 o                         
  -9   0   1        245.31        263.93        13.27 o                         
  -7   0   1        559.57        496.04        11.87 o                         
  -5   0   1        779.20        726.99        11.96 o                         
  -3   0   1      25201.10      25954.59       283.77 o                         
   1   0   1       5368.98       5550.34       301.47 o                         
   3   0   1        525.29        623.70         7.98 o                         
   5   0   1       1813.50       1871.57        18.59 o                         
   7   0   1          2.03          9.06         5.79 o                         
   9   0   1         83.93         76.23         8.81 o                         
  11   0   1        238.32        224.38        20.42 o                         
 -12   1   1         14.33         46.42        24.22 o                         
 -11   1   1         35.89         40.12         7.62 o                         
 -10   1   1          4.73         14.03         6.23 o                         
  -9   1   1       1503.76       1450.63        20.54 o                         
  -8   1   1         93.20        118.19         6.18 o                         
  -7   1   1         15.03         14.24         3.45 o                         
  -6   1   1         91.42        106.86         4.07 o                         
  -5   1   1         42.29         44.09         2.74 o                         
  -4   1   1        371.14        369.55         8.02 o                         
  -3   1   1       1340.42       1381.26        11.87 o                         
  -2   1   1       1253.70       1416.29        11.50 o                         
  -1   1   1         68.50         52.98         4.54 o                         
   1   1   1      20265.49      21355.57       313.34 o                         
   2   1   1       3145.21       3373.10        25.16 o                         
   3   1   1          3.34         13.77         1.96 o                         
   4   1   1         47.37         59.17         2.81 o                         
   5   1   1         87.12        102.30         3.10 o                         
   6   1   1          0.50          6.98         2.50 o                         
   7   1   1        130.09        148.44         5.58 o                         
   8   1   1        196.94        206.90         7.44 o                         
   9   1   1        337.80        335.26        10.06 o                         
  10   1   1         44.73         43.60         7.65 o                         
  11   1   1         71.83         74.35         9.04 o                         
 -11   2   1        278.50        314.26        11.92 o                         
 -10   2   1        194.08        196.82         9.97 o                         
  -9   2   1        281.65        272.74         8.91 o                         
  -8   2   1        627.32        627.14        10.55 o                         
  -7   2   1         36.79         35.62         3.99 o                         
  -6   2   1        722.16        721.60         8.68 o                         
  -5   2   1        211.54        236.93         5.95 o                         
  -4   2   1        783.61        742.46         8.66 o                         
  -3   2   1       1129.33       1113.21        10.29 o                         
  -2   2   1      45546.03      48130.94       287.67 o                         
  -1   2   1       2099.83       2104.02        26.31 o                         
   1   2   1       2084.48       1965.97        23.64 o                         
   2   2   1         20.53         27.64         2.16 o                         
   3   2   1        324.74        330.38         4.54 o                         
   4   2   1        444.98        457.15         5.26 o                         
   5   2   1        977.91        977.63         8.51 o                         
   6   2   1        368.48        372.29         6.01 o                         
   7   2   1         17.62         13.58         4.51 o                         
   8   2   1        737.70        755.25        12.54 o                         
   9   2   1        130.16        125.76         8.37 o                         
  10   2   1          3.79          0.38         6.73 o                         
  11   2   1        206.32        188.83        12.07 o                         
 -11   3   1          2.23         -4.55         7.40 o                         
 -10   3   1        119.07        111.73         8.07 o                         
  -9   3   1        195.39        184.87         7.96 o                         
  -8   3   1          0.91          8.51         4.11 o                         
  -7   3   1       2309.99       2336.38        22.12 o                         
  -6   3   1        347.20        317.47         6.10 o                         
  -5   3   1        896.38        948.80         8.92 o                         
  -4   3   1        551.78        561.55        10.01 o                         
  -3   3   1         48.12         54.91         2.54 o                         
  -2   3   1         43.14        130.96         4.24 o                         
  -1   3   1        488.52        366.48         6.61 o                         
   1   3   1       1107.86       1030.63        10.77 o                         
   2   3   1         94.61         92.53         3.00 o                         
   3   3   1        185.93        179.99         4.67 o                         
   4   3   1       2141.86       2211.93        13.96 o                         
   5   3   1          0.02          0.67         2.07 o                         
   6   3   1         19.39         11.25         3.14 o                         
   7   3   1         48.46         40.93         4.71 o                         
   8   3   1        692.86        678.80        12.05 o                         
   9   3   1        435.26        447.70        12.15 o                         
  10   3   1        141.01        144.48        10.45 o                         
  11   3   1         38.91         53.01         9.73 o                         
 -11   4   1         61.73         66.50         8.68 o                         
 -10   4   1          9.45         14.98         6.30 o                         
  -9   4   1         72.41         71.45         6.57 o                         
  -8   4   1        343.13        350.91         8.70 o                         
  -7   4   1        229.54        224.77         6.63 o                         
  -6   4   1         12.84          5.57         2.78 o                         
  -5   4   1       1524.01       1451.47        11.84 o                         
  -4   4   1         74.89         68.71         3.19 o                         
  -3   4   1       7764.79       8118.41        50.72 o                         
  -2   4   1      20747.94      22177.04       178.28 o                         
  -1   4   1       7774.90       7714.11        56.41 o                         
   0   4   1          1.08         40.57         2.38 o                         
   1   4   1      15123.56      15722.18        91.04 o                         
   2   4   1         17.82         14.31         1.70 o                         
   3   4   1        188.72        174.01         3.45 o                         
   4   4   1         77.35         66.02         3.02 o                         
   5   4   1        256.17        233.44         4.53 o                         
   6   4   1          1.96          2.29         2.75 o                         
   7   4   1        434.10        437.51         8.83 o                         
   8   4   1        493.40        498.08        10.10 o                         
   9   4   1          3.40         10.66         5.73 o                         
  10   4   1         31.44         23.40         8.85 o                         
  11   4   1        322.78        331.67        14.78 o                         
 -11   5   1         14.51          5.95         8.47 o                         
 -10   5   1         30.05         34.60         7.34 o                         
  -9   5   1        452.82        448.50        11.18 o                         
  -8   5   1        102.63        105.81         5.71 o                         
  -7   5   1       1028.99        989.02        12.89 o                         
  -6   5   1         15.73          9.17         2.83 o                         
  -5   5   1         42.43         34.92         3.16 o                         
  -4   5   1        520.15        532.29         6.79 o                         
  -3   5   1         40.08         33.73         2.71 o                         
  -2   5   1       6577.42       6683.32        43.97 o                         
  -1   5   1       3609.93       3404.89        25.96 o                         
   0   5   1      17961.09      16927.01       106.99 o                         
   1   5   1          0.02          9.97         2.99 o                         
   2   5   1         79.42         75.48         2.62 o                         
   3   5   1       1284.47       1351.97         9.17 o                         
   4   5   1       2885.43       3020.04        20.64 o                         
   5   5   1          0.03         -1.69         2.48 o                         
   6   5   1        143.94        127.93         4.64 o                         
   7   5   1        598.93        608.34         9.81 o                         
   8   5   1         99.09         91.64         6.45 o                         
   9   5   1         98.78         90.93         7.72 o                         
  10   5   1          1.68          5.13         7.55 o                         
  11   5   1        115.13        126.43        11.18 o                         
 -11   6   1          2.55         -6.83         9.04 o                         
 -10   6   1        530.12        545.11        16.55 o                         
  -9   6   1         12.56         10.51         5.73 o                         
  -8   6   1        103.66        117.80         9.58 o                         
  -7   6   1        540.66        491.82        10.31 o                         
  -6   6   1          2.67          1.36         2.78 o                         
  -5   6   1         19.11         20.54         2.79 o                         
  -4   6   1        334.03        344.24         5.73 o                         
  -3   6   1       4713.93       4821.99        33.06 o                         
  -2   6   1       1022.40       1036.57        10.28 o                         
  -1   6   1       7332.90       7432.82        46.18 o                         
   0   6   1       3159.35       2682.21        19.70 o                         
   1   6   1       1312.16       1397.63        11.02 o                         
   2   6   1        882.81       1037.88         7.81 o                         
   3   6   1         18.92         22.15         2.56 o                         
   4   6   1        111.27        114.86         3.39 o                         
   5   6   1         74.82         67.80         3.18 o                         
   6   6   1        871.10        864.21        10.89 o                         
   7   6   1        148.59        138.52         6.14 o                         
   8   6   1        243.67        249.43         8.23 o                         
   9   6   1         57.92         64.29         7.35 o                         
  10   6   1         61.94         78.44         9.67 o                         
  11   6   1        151.93        177.35        12.05 o                         
 -11   7   1        207.08        211.22        12.36 o                         
 -10   7   1         54.48         57.61         8.61 o                         
  -9   7   1         63.97         72.83         8.35 o                         
  -8   7   1        414.45        390.58         9.30 o                         
  -7   7   1        330.93        345.07         7.55 o                         
  -6   7   1        137.50        118.81         4.47 o                         
  -5   7   1         64.46         81.47         3.75 o                         
  -4   7   1       1309.27       1342.62        11.56 o                         
  -3   7   1        209.28        229.46         5.27 o                         
  -2   7   1        533.58        417.83         5.36 o                         
  -1   7   1       1460.29       1469.15        11.32 o                         
   0   7   1       1772.35       1745.22        11.98 o                         
   1   7   1        452.19        366.34         5.92 o                         
   2   7   1         23.26         19.53         2.50 o                         
   3   7   1        791.40        795.75         6.88 o                         
   4   7   1        284.07        256.80         4.85 o                         
   5   7   1          3.11          1.43         2.28 o                         
   6   7   1       1935.78       1935.74        17.65 o                         
   7   7   1       1462.38       1461.16        16.31 o                         
   8   7   1          8.73         10.69         5.82 o                         
   9   7   1         10.10          1.62         6.19 o                         
  10   7   1          3.66          6.16         7.72 o                         
  11   7   1         70.27         59.70        12.30 o                         
 -11   8   1          3.08         17.28        11.09 o                         
 -10   8   1        139.07        151.69        13.59 o                         
  -9   8   1          0.32         -6.14         6.14 o                         
  -8   8   1        256.79        259.46         9.63 o                         
  -7   8   1       1076.76       1042.77        13.98 o                         
  -6   8   1         89.11         73.89         4.16 o                         
  -5   8   1        160.05        151.04         4.94 o                         
  -4   8   1       1037.56       1151.33        10.41 o                         
  -3   8   1        114.10        155.38         3.73 o                         
  -2   8   1       3758.59       4014.32        25.55 o                         
  -1   8   1         18.99         23.25         2.47 o                         
   0   8   1        373.87        382.35         4.90 o                         
   1   8   1       2981.18       2973.06        20.23 o                         
   2   8   1        110.72        112.56         3.39 o                         
   3   8   1         76.01         64.04         4.64 o                         
   4   8   1       1074.98       1088.33         9.22 o                         
   5   8   1        148.47        166.39         4.26 o                         
   6   8   1        122.55        139.55         5.98 o                         
   7   8   1        128.20        111.75         5.69 o                         
   8   8   1          5.28          1.27         5.01 o                         
   9   8   1        293.95        280.19        13.59 o                         
  10   8   1         90.35         85.53         9.68 o                         
  11   8   1          0.01        -16.46        16.46 o                         
 -11   9   1        173.59        235.65        28.40 o                         
 -10   9   1          4.03          9.68         7.78 o                         
  -9   9   1        243.76        232.60        10.88 o                         
  -8   9   1         46.03         41.23         6.57 o                         
  -7   9   1        936.97        861.30        16.59 o                         
  -6   9   1         14.89         13.64         3.57 o                         
  -5   9   1        157.79        159.84         6.08 o                         
  -4   9   1        106.38        134.96         3.85 o                         
  -3   9   1         63.40         62.84         2.89 o                         
  -2   9   1        155.22        184.29         5.18 o                         
  -1   9   1        723.55        782.22         7.29 o                         
   0   9   1         21.24         66.91         2.42 o                         
   1   9   1        238.53        254.66         4.25 o                         
   2   9   1         36.22         37.89         2.49 o                         
   3   9   1         78.22        101.50         3.30 o                         
   4   9   1        690.73        703.69         7.25 o                         
   5   9   1        186.92        184.00         4.76 o                         
   6   9   1        766.35        758.23        10.41 o                         
   7   9   1         82.72         82.07         5.59 o                         
   8   9   1        151.97        152.03         9.00 o                         
   9   9   1         99.62        107.82         8.51 o                         
  10   9   1          4.13          4.92         7.89 o                         
 -11  10   1         20.53         27.46        10.25 o                         
 -10  10   1         18.18          9.94         8.00 o                         
  -9  10   1         17.39         19.41         7.01 o                         
  -8  10   1        197.18        207.95        14.39 o                         
  -7  10   1          0.05          1.13         4.18 o                         
  -6  10   1        276.39        240.32         9.85 o                         
  -5  10   1         24.76         19.71         3.02 o                         
  -4  10   1        420.19        393.03         5.88 o                         
  -3  10   1        993.05        923.90         8.35 o                         
  -2  10   1       5858.16       5999.45        41.74 o                         
  -1  10   1       1677.57       1583.85        10.99 o                         
   0  10   1         62.71         59.41         4.57 o                         
   1  10   1        744.34        829.70         7.82 o                         
   2  10   1       4770.48       4930.78        30.17 o                         
   3  10   1        146.78        149.38         3.95 o                         
   4  10   1         58.63         66.98         3.25 o                         
   5  10   1        445.27        412.02         6.82 o                         
   6  10   1        359.45        375.20         9.04 o                         
   7  10   1        327.31        297.53         8.27 o                         
   8  10   1        127.59        138.64         9.03 o                         
   9  10   1         53.66         63.93         7.74 o                         
  10  10   1         75.89         80.22        10.69 o                         
 -11  11   1          5.52         10.78         9.49 o                         
 -10  11   1        168.14        178.48        10.68 o                         
  -9  11   1         39.33         23.42         7.04 o                         
  -8  11   1         68.50         57.75         8.14 o                         
  -7  11   1        210.55        190.92         7.04 o                         
  -6  11   1        704.97        670.06        10.28 o                         
  -5  11   1       1055.51       1055.39        12.61 o                         
  -4  11   1        957.77        963.30         9.51 o                         
  -3  11   1       3815.53       3742.64        27.55 o                         
  -2  11   1        277.04        253.06         4.39 o                         
  -1  11   1         89.79         93.89         3.18 o                         
   0  11   1         41.01         48.54         2.62 o                         
   1  11   1          9.22          2.89         2.40 o                         
   2  11   1         72.00        106.28         3.87 o                         
   3  11   1        107.05        117.12         4.05 o                         
   4  11   1        987.27       1010.17        10.18 o                         
   5  11   1         11.63          4.44         3.41 o                         
   6  11   1        343.01        328.89         8.64 o                         
   7  11   1        818.14        790.40        12.88 o                         
   8  11   1        233.04        235.65         9.72 o                         
   9  11   1          6.92         10.04         6.80 o                         
  10  11   1         48.28         57.26         9.58 o                         
 -10  12   1          0.41         -1.70         8.10 o                         
  -9  12   1         30.82         34.38         7.36 o                         
  -8  12   1          6.60          7.31         6.08 o                         
  -7  12   1        211.33        228.83         8.24 o                         
  -6  12   1        397.97        368.37         9.59 o                         
  -5  12   1          2.25          0.28         3.26 o                         
  -4  12   1        334.14        323.02         6.43 o                         
  -3  12   1         89.42         73.91         3.43 o                         
  -2  12   1         69.42         79.75         2.82 o                         
  -1  12   1        972.04        939.49        10.56 o                         
   0  12   1       3489.60       3651.44        24.00 o                         
   1  12   1       2067.96       2020.97        14.98 o                         
   2  12   1        413.50        444.11         9.62 o                         
   3  12   1         50.94         49.64         3.15 o                         
   4  12   1         93.91         97.54         3.92 o                         
   5  12   1        674.82        619.26         9.58 o                         
   6  12   1         65.78         72.27         5.23 o                         
   7  12   1          4.22         10.59         4.64 o                         
   8  12   1        183.58        186.32         9.19 o                         
   9  12   1         15.53         12.77         7.24 o                         
  10  12   1         15.24         15.48         9.86 o                         
 -10  13   1         20.25         32.50         8.34 o                         
  -9  13   1        182.19        210.75        11.55 o                         
  -8  13   1        217.10        191.54        10.26 o                         
  -7  13   1         74.43         56.44         5.64 o                         
  -6  13   1         21.12         15.85         4.50 o                         
  -5  13   1        941.76        923.39        11.15 o                         
  -4  13   1        263.12        233.49         5.59 o                         
  -3  13   1       1515.56       1568.34        18.03 o                         
  -2  13   1         98.04        120.28         3.58 o                         
  -1  13   1          1.28          2.80         2.17 o                         
   0  13   1        153.21        150.59         4.70 o                         
   1  13   1         48.24         50.58         2.75 o                         
   2  13   1         78.71         78.91         3.62 o                         
   3  13   1         60.63         48.84         3.29 o                         
   4  13   1        818.61        800.64         9.60 o                         
   5  13   1          8.82          7.92         3.70 o                         
   6  13   1        135.56        125.56         6.06 o                         
   7  13   1        109.38        106.60         7.28 o                         
   8  13   1        126.28        127.65         7.98 o                         
   9  13   1         10.98         -7.39         7.66 o                         
  10  13   1         50.36         62.21        10.68 o                         
 -10  14   1          1.30          8.33         8.03 o                         
  -9  14   1         25.36         29.60         7.66 o                         
  -8  14   1         84.52         85.43         7.88 o                         
  -7  14   1         42.27         59.37         6.16 o                         
  -6  14   1          7.27          4.07         4.49 o                         
  -5  14   1        410.49        384.46         8.35 o                         
  -4  14   1        730.96        700.84         8.87 o                         
  -3  14   1        420.98        402.12         7.01 o                         
  -2  14   1       2166.05       2208.34        17.43 o                         
  -1  14   1        679.06        679.99         7.48 o                         
   0  14   1        276.35        283.63         5.54 o                         
   1  14   1        378.50        354.71         5.92 o                         
   2  14   1         31.27         26.97         3.03 o                         
   3  14   1          2.68          2.86         3.25 o                         
   4  14   1        156.71        159.86         5.74 o                         
   5  14   1        128.14        143.34         5.79 o                         
   6  14   1         22.63         13.03         4.61 o                         
   7  14   1         65.90         56.37         6.97 o                         
   8  14   1        129.19        124.35         8.95 o                         
   9  14   1          2.81          8.26         9.04 o                         
  10  14   1          0.80         -5.81         8.97 o                         
 -10  15   1        148.33        132.65        10.56 o                         
  -9  15   1         69.30         56.62        12.35 o                         
  -8  15   1         65.08         62.29         6.97 o                         
  -7  15   1        319.89        290.93        11.39 o                         
  -6  15   1         40.63         44.41         5.06 o                         
  -5  15   1         77.28         76.00         5.50 o                         
  -4  15   1        457.77        489.53        11.12 o                         
  -3  15   1          0.83          5.95         3.71 o                         
  -2  15   1        320.90        344.05         6.89 o                         
  -1  15   1        421.04        408.93         6.45 o                         
   0  15   1         20.52         17.01         2.69 o                         
   1  15   1          1.45         -2.34         2.34 o                         
   2  15   1         82.42         78.90         3.86 o                         
   3  15   1          2.69          5.59         3.89 o                         
   4  15   1        181.82        168.60         5.71 o                         
   5  15   1        186.81        197.94         7.19 o                         
   6  15   1         55.75         55.56         6.51 o                         
   7  15   1        105.31        104.09         8.65 o                         
   8  15   1          8.10          2.31         6.61 o                         
   9  15   1         19.11          6.71        10.33 o                         
 -10  16   1         71.86         88.61        10.20 o                         
  -9  16   1         35.49         34.63         8.92 o                         
  -8  16   1        113.08        109.49         7.99 o                         
  -7  16   1        609.32        596.52        14.24 o                         
  -6  16   1         94.14         75.12         5.71 o                         
  -5  16   1       3053.45       2843.56        28.71 o                         
  -4  16   1        101.22         97.99         5.89 o                         
  -3  16   1       1221.43       1231.30        12.72 o                         
  -2  16   1        100.77        113.14         5.08 o                         
  -1  16   1         15.19         21.48         3.17 o                         
   0  16   1         41.92         47.41         4.32 o                         
   1  16   1        163.86        156.95         4.38 o                         
   2  16   1        143.48        146.92         5.22 o                         
   3  16   1         99.32        100.22         5.06 o                         
   4  16   1        250.33        238.69         8.13 o                         
   5  16   1        488.75        500.97        13.33 o                         
   6  16   1        107.60         91.69         7.98 o                         
   7  16   1        182.03        190.38         9.75 o                         
   8  16   1         21.31         19.50         8.81 o                         
   9  16   1          0.09         -8.57         8.57 o                         
  -9  17   1          2.99         11.61         9.70 o                         
  -8  17   1          0.08         -6.15         6.15 o                         
  -7  17   1         65.60         64.35         7.38 o                         
  -6  17   1         36.72         39.79         5.81 o                         
  -5  17   1        626.92        641.10        11.83 o                         
  -4  17   1        735.27        685.40        11.47 o                         
  -3  17   1        282.86        290.25         7.33 o                         
  -2  17   1        199.09        223.44         8.26 o                         
  -1  17   1          9.27          7.38         3.34 o                         
   0  17   1        249.57        236.55         6.69 o                         
   1  17   1        113.57        117.73         4.73 o                         
   2  17   1         14.92          5.00         3.86 o                         
   3  17   1         19.37         26.73         4.84 o                         
   4  17   1        500.58        490.93        13.16 o                         
   5  17   1          0.80         10.69         5.59 o                         
   6  17   1         31.58         38.61         7.23 o                         
   7  17   1          9.38         10.47         7.47 o                         
   8  17   1         61.68         66.03        10.09 o                         
   9  17   1         13.32         19.28         9.32 o                         
  -9  18   1         71.44         51.37        10.71 o                         
  -8  18   1        169.77        183.14        11.48 o                         
  -7  18   1         71.06         67.73         7.16 o                         
  -6  18   1          4.46          4.76         5.70 o                         
  -5  18   1       1376.81       1282.37        16.57 o                         
  -4  18   1         89.24        125.50         7.19 o                         
  -3  18   1         92.29         81.93         5.73 o                         
  -2  18   1        135.60        140.35         7.45 o                         
  -1  18   1        269.30        265.32         7.62 o                         
   0  18   1        332.88        307.40         7.35 o                         
   1  18   1        324.50        317.61         8.81 o                         
   2  18   1        552.69        564.76        11.48 o                         
   3  18   1         19.63          9.42         4.64 o                         
   4  18   1          5.45         10.96         5.05 o                         
   5  18   1       1332.21       1402.40        21.44 o                         
   6  18   1          0.38          5.30         7.86 o                         
   7  18   1         10.57         15.99         7.63 o                         
   8  18   1         18.24         10.66         9.24 o                         
   9  18   1         52.72         67.07        12.98 o                         
  -9  19   1         29.95         41.60        10.11 o                         
  -8  19   1        106.31         93.81         9.24 o                         
  -7  19   1         52.42         52.97         8.95 o                         
  -6  19   1         18.90         24.98         6.50 o                         
  -5  19   1          0.54         -5.93         6.53 o                         
  -4  19   1        153.61        166.55         8.23 o                         
  -3  19   1         65.74         76.40         5.84 o                         
  -2  19   1          2.86          0.91         4.06 o                         
  -1  19   1        295.52        290.13         9.36 o                         
   0  19   1        375.85        361.32         9.63 o                         
   1  19   1         54.31         62.23         6.26 o                         
   2  19   1          0.01         16.61         5.19 o                         
   3  19   1         21.59         27.43         5.24 o                         
   4  19   1       1259.50       1185.51        16.86 o                         
   5  19   1         57.55         41.69         7.38 o                         
   6  19   1          7.40          5.71         7.04 o                         
   7  19   1          9.84          3.18         7.52 o                         
   8  19   1         16.48         15.29        10.49 o                         
  -8  20   1        245.96        256.85        14.53 o                         
  -7  20   1         39.86         25.80         8.71 o                         
  -6  20   1         89.53         86.27         8.75 o                         
  -5  20   1         83.09         77.68         7.43 o                         
  -4  20   1         36.01         32.50         7.10 o                         
  -3  20   1        286.92        276.63         9.13 o                         
  -2  20   1         82.24         93.06         6.55 o                         
  -1  20   1         57.44         41.46         5.31 o                         
   0  20   1        507.89        509.14        10.72 o                         
   1  20   1        658.16        660.84        13.11 o                         
   2  20   1         71.97         50.56         6.67 o                         
   3  20   1       1051.70       1184.85        18.15 o                         
   4  20   1         27.48         23.58         6.12 o                         
   5  20   1          5.10         14.14         6.99 o                         
   6  20   1         12.76         20.44         8.41 o                         
   7  20   1          2.38         10.81         8.00 o                         
   8  20   1         21.11         34.91        10.24 o                         
  -8  21   1         33.59         42.38        10.57 o                         
  -7  21   1          9.36         22.03         8.31 o                         
  -6  21   1         14.50         14.08        10.55 o                         
  -5  21   1        930.08        969.48        27.37 o                         
  -4  21   1         19.11         13.36         7.50 o                         
  -3  21   1        103.58        127.83         9.18 o                         
  -2  21   1         63.12         66.68         6.40 o                         
  -1  21   1         58.71         46.09         6.61 o                         
   0  21   1         52.06         43.85         5.80 o                         
   1  21   1          1.29          9.55         5.70 o                         
   2  21   1        142.51        220.19         9.75 o                         
   3  21   1        818.98        747.04        19.22 o                         
   4  21   1        186.39        151.27        12.00 o                         
   5  21   1        121.93        111.33         9.35 o                         
   6  21   1         87.62         91.47         9.58 o                         
   7  21   1          8.75          5.14         8.42 o                         
  -8  22   1         24.88         53.49        14.57 o                         
  -7  22   1         51.32         58.19        11.90 o                         
  -6  22   1        436.31        466.41        19.26 o                         
  -5  22   1        820.34        821.75        26.22 o                         
  -4  22   1          1.29         -1.06         9.03 o                         
  -3  22   1         61.21         62.61         8.12 o                         
  -2  22   1          1.74          9.20         7.49 o                         
  -1  22   1         46.39         45.55         6.63 o                         
   0  22   1        495.51        530.49        14.95 o                         
   1  22   1        325.20        305.09        11.10 o                         
   2  22   1         26.79         45.50         6.71 o                         
   3  22   1        162.46        179.37         9.13 o                         
   4  22   1         46.96         54.85         9.16 o                         
   5  22   1        107.17        113.85        15.17 o                         
   6  22   1          1.53         -2.11         8.63 o                         
   7  22   1        165.38        167.94        13.34 o                         
  -7  23   1         12.25         13.89        10.71 o                         
  -6  23   1          8.31          2.54        10.11 o                         
  -5  23   1         62.08         47.61        10.36 o                         
  -4  23   1        155.55        184.20        13.15 o                         
  -3  23   1        315.11        273.75        12.04 o                         
  -2  23   1         12.12         15.49         7.81 o                         
  -1  23   1         42.25         50.30         8.14 o                         
   0  23   1          3.84          8.11         7.70 o                         
   1  23   1          6.88          8.75         6.02 o                         
   2  23   1         67.13         76.28         8.88 o                         
   3  23   1        104.02        110.85        10.04 o                         
   4  23   1         26.55         23.17         8.52 o                         
   5  23   1         19.52         26.53         9.34 o                         
   6  23   1        263.99        276.42        15.02 o                         
   7  23   1        141.65        160.62        12.28 o                         
  -7  24   1         62.84         73.92        19.88 o                         
  -6  24   1        334.66        312.38        17.37 o                         
  -5  24   1        111.58         84.78        12.09 o                         
  -4  24   1         19.53         22.98         9.59 o                         
  -3  24   1        220.12        230.31        12.23 o                         
  -2  24   1          3.29          2.62         9.52 o                         
  -1  24   1         20.86         29.61         8.86 o                         
   0  24   1        106.16         87.74        10.39 o                         
   1  24   1         75.95         64.79         8.33 o                         
   2  24   1          8.91          2.93         7.04 o                         
   3  24   1         67.14         63.03         8.46 o                         
   4  24   1         51.31         50.53        10.72 o                         
   5  24   1         27.65         28.86         9.64 o                         
   6  24   1         27.86         28.23        10.23 o                         
  -6  25   1         94.16        144.93        16.90 o                         
  -5  25   1         83.56        101.56        13.03 o                         
  -4  25   1          0.00         -9.41         9.41 o                         
  -3  25   1          7.27          5.16         9.01 o                         
  -2  25   1          0.78          6.67         7.49 o                         
  -1  25   1          1.81         -7.87         8.17 o                         
   0  25   1          0.03         -0.59         8.41 o                         
   1  25   1         13.88          6.85         7.99 o                         
   2  25   1         50.83         41.17        11.54 o                         
   3  25   1          3.93          9.72         8.48 o                         
   4  25   1        299.83        284.07        16.67 o                         
   5  25   1        112.23        126.84        14.55 o                         
  -5  26   1          0.43         14.48        10.68 o                         
  -4  26   1         84.44        100.08        13.76 o                         
  -3  26   1         76.58         89.79        11.87 o                         
  -2  26   1        119.27         97.29        10.44 o                         
  -1  26   1          0.32         -8.85         8.95 o                         
   0  26   1         18.65         33.62         9.92 o                         
   1  26   1         17.33         19.21         9.71 o                         
   2  26   1        572.27        594.97        25.30 o                         
   3  26   1        513.42        520.47        18.22 o                         
   4  26   1         52.39         50.62        24.72 o                         
   5  26   1          0.21          6.34        11.07 o                         
  -4  27   1          4.09         -1.50        10.83 o                         
  -3  27   1          5.06          6.61        11.54 o                         
  -2  27   1         53.84         63.75        11.35 o                         
  -1  27   1          8.39         10.55         9.75 o                         
   0  27   1          0.21          7.53        11.63 o                         
   1  27   1          6.28          4.44        11.04 o                         
   2  27   1         12.30         18.40         9.34 o                         
   3  27   1          5.38         -6.18        10.36 o                         
   4  27   1        123.40        142.87        14.54 o                         
  -3  28   1          2.42         15.24        13.11 o                         
  -2  28   1         82.41         96.54        12.43 o                         
  -1  28   1        153.15        191.10        16.09 o                         
   0  28   1        300.96        358.22        35.56 o                         
   1  28   1         28.93         14.48        11.17 o                         
   2  28   1          6.33         29.31        10.93 o                         
   3  28   1         30.51         23.68        13.13 o                         
  -2  29   1          1.42         17.57        13.13 o                         
  -1  29   1         43.02         22.90        11.56 o                         
   0  29   1         60.64         51.08        11.93 o                         
   1  29   1          5.70          8.09        10.88 o                         
 -12   0   2        190.01        176.12        19.02 o                         
 -10   0   2         18.83         19.26         8.87 o                         
  -8   0   2        738.56        720.69        21.21 o                         
  -6   0   2        784.47        792.07        13.45 o                         
  -4   0   2       2470.81       2294.52        24.93 o                         
  -2   0   2       6106.69       6229.05        57.54 o                         
   0   0   2       2464.28       2165.59        32.82 o                         
   2   0   2      13838.18      14728.56       132.54 o                         
   4   0   2       1355.06       1486.68        16.60 o                         
   6   0   2        629.79        704.91        10.98 o                         
   8   0   2        639.08        631.83        15.93 o                         
  10   0   2        104.11        130.52        14.15 o                         
 -12   1   2         49.93         61.17        10.39 o                         
 -11   1   2         19.62         29.28         7.26 o                         
 -10   1   2          2.75          7.59         6.41 o                         
  -9   1   2          2.33          6.11         5.79 o                         
  -8   1   2        183.55        201.48         8.64 o                         
  -7   1   2         65.23         63.45         4.19 o                         
  -6   1   2         28.94         44.87         3.40 o                         
  -5   1   2        850.33        936.82         9.85 o                         
  -4   1   2        172.53        144.89         6.18 o                         
  -3   1   2       3793.67       3794.71        27.54 o                         
  -2   1   2          3.86          3.55         2.04 o                         
  -1   1   2       2145.69       2030.33        22.51 o                         
   0   1   2       4099.51       4235.74        43.51 o                         
   2   1   2       4422.87       4498.08        25.51 o                         
   3   1   2        668.48        744.72         6.86 o                         
   4   1   2        678.64        686.99         7.15 o                         
   5   1   2        453.20        528.00         6.03 o                         
   6   1   2        379.86        382.90         6.06 o                         
   7   1   2         10.60         15.14         3.87 o                         
   8   1   2        242.83        232.03         8.05 o                         
   9   1   2          3.04          2.47         5.38 o                         
  10   1   2         16.98         33.17         7.61 o                         
  11   1   2         76.27         72.99         9.38 o                         
 -12   2   2         27.89         34.46         9.58 o                         
 -11   2   2          0.36         -0.65         7.11 o                         
 -10   2   2         90.39         90.75         8.07 o                         
  -9   2   2       1500.30       1536.17        23.67 o                         
  -8   2   2        326.97        284.51         9.86 o                         
  -7   2   2          3.71          4.32         3.49 o                         
  -6   2   2          0.00          5.13         2.86 o                         
  -5   2   2       2273.54       2358.62        23.02 o                         
  -4   2   2          1.91         34.38         4.18 o                         
  -3   2   2       3647.13       3646.91        26.60 o                         
  -2   2   2       3638.49       3574.14        26.81 o                         
  -1   2   2       1811.73       1797.75        20.42 o                         
   0   2   2       1868.04       1536.85        14.59 o                         
   1   2   2         33.04         22.91         2.02 o                         
   2   2   2         76.18         66.89         2.35 o                         
   3   2   2        195.10        180.28         4.72 o                         
   4   2   2         57.90         83.71         3.30 o                         
   5   2   2        100.11        123.78         3.45 o                         
   6   2   2        132.29        143.83         5.37 o                         
   7   2   2         17.02         12.22         4.19 o                         
   8   2   2        359.61        328.82        12.61 o                         
   9   2   2         10.73         15.99         5.90 o                         
  10   2   2        290.63        328.76        13.52 o                         
  11   2   2        366.31        394.07        15.67 o                         
 -12   3   2         38.44         31.22        10.03 o                         
 -11   3   2          2.43          2.88         7.29 o                         
 -10   3   2        294.11        292.34        12.82 o                         
  -9   3   2         22.93         33.30         6.12 o                         
  -8   3   2         28.48         34.48         4.73 o                         
  -7   3   2        833.64        829.43        10.91 o                         
  -6   3   2         38.70         38.44         3.24 o                         
  -5   3   2       3338.57       3388.27        22.85 o                         
  -4   3   2        175.86        167.47         5.51 o                         
  -3   3   2        628.66        670.18         6.72 o                         
  -2   3   2       5917.71       6172.05        38.61 o                         
  -1   3   2      12729.93      13133.88        93.36 o                         
   0   3   2       3072.23       2873.08        21.91 o                         
   1   3   2       2239.73       1883.71        14.80 o                         
   2   3   2        642.15        692.56         5.48 o                         
   3   3   2        765.56        827.78         6.89 o                         
   4   3   2        165.41        161.21         3.54 o                         
   5   3   2       2964.00       3024.96        18.89 o                         
   6   3   2        180.15        168.25         5.44 o                         
   7   3   2         12.31         11.48         3.71 o                         
   8   3   2        906.74        884.94        16.78 o                         
   9   3   2        107.56        104.74         7.12 o                         
  10   3   2          2.54         -5.00         6.81 o                         
  11   3   2         24.97         10.35         9.82 o                         
 -12   4   2          0.05          1.34        10.52 o                         
 -11   4   2         68.48         78.06         8.86 o                         
 -10   4   2          0.79         -0.82         6.48 o                         
  -9   4   2        196.76        181.85         7.61 o                         
  -8   4   2         51.03         55.07         5.16 o                         
  -7   4   2          0.03         -3.23         3.65 o                         
  -6   4   2        518.52        563.93         7.28 o                         
  -5   4   2        359.40        407.85         7.03 o                         
  -4   4   2       2117.77       2570.38        17.73 o                         
  -3   4   2       1854.04       1889.61        13.92 o                         
  -2   4   2        770.55        814.82        13.51 o                         
  -1   4   2          0.32         18.99         2.13 o                         
   0   4   2       2299.64       2254.09        17.15 o                         
   1   4   2         35.37         43.93         2.66 o                         
   2   4   2         40.22         57.76         2.10 o                         
   3   4   2        721.09        822.58         7.10 o                         
   4   4   2        263.74        248.67         4.10 o                         
   5   4   2        288.07        315.11         5.53 o                         
   6   4   2         16.20         19.34         2.94 o                         
   7   4   2         66.47         71.39         4.41 o                         
   8   4   2         46.10         55.52         5.82 o                         
   9   4   2          3.06         -5.03         5.97 o                         
  10   4   2        284.39        293.56        14.29 o                         
  11   4   2         99.18        106.90         9.95 o                         
 -12   5   2         66.85         75.53        13.21 o                         
 -11   5   2         86.58         70.86         8.71 o                         
 -10   5   2        237.78        242.73        12.83 o                         
  -9   5   2         29.36         35.55         5.39 o                         
  -8   5   2         99.15        105.53         5.68 o                         
  -7   5   2          2.82          9.50         3.68 o                         
  -6   5   2        110.12        123.56         4.34 o                         
  -5   5   2        945.93       1017.98         9.43 o                         
  -4   5   2       1773.23       1876.92        15.36 o                         
  -3   5   2       3855.25       3853.59        26.94 o                         
  -2   5   2       3111.84       3081.59        22.79 o                         
  -1   5   2        201.87        183.54         3.69 o                         
   0   5   2         14.54         29.70         2.39 o                         
   1   5   2        906.64       1048.17        10.32 o                         
   2   5   2       1832.19       2001.48        13.44 o                         
   3   5   2          7.87         11.87         2.10 o                         
   4   5   2       1030.59       1015.53         8.70 o                         
   5   5   2          0.19         -0.80         2.14 o                         
   6   5   2       1192.40       1156.14        11.22 o                         
   7   5   2        364.46        322.72         7.33 o                         
   8   5   2       1315.91       1345.24        16.92 o                         
   9   5   2         90.13         92.61         8.54 o                         
  10   5   2         85.94         88.26         9.62 o                         
 -11   6   2         77.24         70.42         9.73 o                         
 -10   6   2         74.01         79.31         7.43 o                         
  -9   6   2          9.40          6.51         4.84 o                         
  -8   6   2        195.57        196.18         6.75 o                         
  -7   6   2        935.35        887.89        13.44 o                         
  -6   6   2         25.25         28.05         3.24 o                         
  -5   6   2         17.71         18.99         2.52 o                         
  -4   6   2       5800.09       6061.29        39.54 o                         
  -3   6   2       6379.37       6871.51        45.86 o                         
  -2   6   2        115.75        151.64         3.36 o                         
  -1   6   2       2160.63       2307.72        15.92 o                         
   0   6   2       2278.41       2448.39        18.66 o                         
   1   6   2         19.78         18.50         2.70 o                         
   2   6   2       1832.57       1966.09        15.48 o                         
   3   6   2        876.41        898.78         7.68 o                         
   4   6   2         42.71         43.45         2.59 o                         
   5   6   2          4.25          5.93         2.34 o                         
   6   6   2          0.59         -0.47         2.86 o                         
   7   6   2        231.43        233.40         6.21 o                         
   8   6   2         11.85         11.08         5.10 o                         
   9   6   2        152.48        146.67        12.52 o                         
  10   6   2         97.93        111.42        11.68 o                         
 -11   7   2         94.08         97.41        10.35 o                         
 -10   7   2        103.21        112.08         8.87 o                         
  -9   7   2          1.81          2.08         5.06 o                         
  -8   7   2          6.34          2.50         4.29 o                         
  -7   7   2        305.31        276.17         7.83 o                         
  -6   7   2       1128.98       1158.40        11.82 o                         
  -5   7   2         91.50         97.58         4.14 o                         
  -4   7   2          3.37         16.37         2.89 o                         
  -3   7   2          5.54         18.98         2.49 o                         
  -2   7   2       1601.27       1482.88        10.48 o                         
  -1   7   2        434.27        453.22         5.42 o                         
   0   7   2         19.52         24.46         2.04 o                         
   1   7   2         74.49         81.31         3.37 o                         
   2   7   2       1280.17       1418.49        11.77 o                         
   3   7   2        306.91        321.30         4.88 o                         
   4   7   2         22.98         28.83         2.48 o                         
   5   7   2        109.02         97.89         3.59 o                         
   6   7   2        417.50        427.88         7.61 o                         
   7   7   2        531.64        514.45         9.44 o                         
   8   7   2         15.66         18.40         5.69 o                         
   9   7   2         53.18         49.05         9.70 o                         
  10   7   2        383.88        409.97        15.06 o                         
 -11   8   2        368.78        407.74        17.51 o                         
 -10   8   2        126.34        119.65         9.21 o                         
  -9   8   2         38.61         36.84         6.73 o                         
  -8   8   2         62.62         57.44         5.21 o                         
  -7   8   2        301.31        280.18         6.95 o                         
  -6   8   2        257.46        218.19         6.01 o                         
  -5   8   2        157.50        181.75         5.06 o                         
  -4   8   2       2998.96       2994.97        21.38 o                         
  -3   8   2       2786.44       2930.93        20.60 o                         
  -2   8   2        231.90        239.06         4.47 o                         
  -1   8   2        407.93        353.56         4.68 o                         
   0   8   2          7.46          4.41         2.02 o                         
   1   8   2          2.89          8.03         2.63 o                         
   2   8   2         77.05         79.68         3.39 o                         
   3   8   2       1165.31       1076.25         8.63 o                         
   4   8   2        447.63        451.42         6.76 o                         
   5   8   2       1069.78       1059.11        10.50 o                         
   6   8   2         74.31         81.59         5.52 o                         
   7   8   2        602.44        583.02        10.56 o                         
   8   8   2        173.74        176.42        11.73 o                         
   9   8   2        117.31        135.58         8.86 o                         
  10   8   2         71.53         78.73        12.11 o                         
 -11   9   2        212.56        216.66        15.71 o                         
 -10   9   2          0.01         -3.86         7.39 o                         
  -9   9   2         80.85         82.20         8.29 o                         
  -8   9   2         62.19         43.92         5.88 o                         
  -7   9   2        135.26        118.30         5.42 o                         
  -6   9   2        565.71        541.39         8.71 o                         
  -5   9   2         17.47         17.66         3.09 o                         
  -4   9   2        364.35        318.79         5.53 o                         
  -3   9   2       1610.99       1703.92        12.36 o                         
  -2   9   2        489.17        460.11         5.48 o                         
  -1   9   2        141.49        118.46         3.61 o                         
   0   9   2       1018.82       1066.75         9.41 o                         
   1   9   2          3.19         10.54         2.64 o                         
   2   9   2       1387.39       1464.83        15.69 o                         
   3   9   2        221.25        195.42         6.19 o                         
   4   9   2        292.17        285.00         5.57 o                         
   5   9   2        966.54       1009.98        10.81 o                         
   6   9   2        377.45        347.52         8.88 o                         
   7   9   2          1.25          2.46         4.11 o                         
   8   9   2         13.85         14.67         5.97 o                         
   9   9   2         60.37         56.90         7.76 o                         
  10   9   2        843.06        958.16        51.97 o                         
 -11  10   2          2.41         -5.76        10.77 o                         
 -10  10   2        199.40        199.10        11.48 o                         
  -9  10   2          5.63          9.55         6.98 o                         
  -8  10   2        168.01        145.83         7.69 o                         
  -7  10   2        163.35        184.83         6.91 o                         
  -6  10   2         14.68         12.56         3.70 o                         
  -5  10   2       1167.83       1221.43        12.58 o                         
  -4  10   2        263.95        264.91         5.12 o                         
  -3  10   2       2596.85       2741.67        18.29 o                         
  -2  10   2         20.02         18.60         2.39 o                         
  -1  10   2       3275.61       3440.72        22.45 o                         
   0  10   2          0.21         -2.07         2.19 o                         
   1  10   2        527.14        543.14         9.81 o                         
   2  10   2       1747.99       1750.88        14.98 o                         
   3  10   2         72.80         55.17         3.01 o                         
   4  10   2        584.73        534.10         7.55 o                         
   5  10   2         26.59         33.53         3.50 o                         
   6  10   2          0.34          1.30         4.12 o                         
   7  10   2         66.08         60.29         5.12 o                         
   8  10   2        131.27        128.17         8.22 o                         
   9  10   2         31.34         21.75         7.21 o                         
  10  10   2        119.61        109.77        13.31 o                         
 -11  11   2         53.51         69.43        16.18 o                         
 -10  11   2          0.22          1.56         7.89 o                         
  -9  11   2          1.72         -6.71         6.71 o                         
  -8  11   2         60.22         46.25         6.31 o                         
  -7  11   2        143.72        135.01         6.36 o                         
  -6  11   2        112.08        102.20         5.71 o                         
  -5  11   2        788.71        779.86         9.50 o                         
  -4  11   2         27.69         33.94         2.81 o                         
  -3  11   2         16.04          7.24         2.22 o                         
  -2  11   2        573.93        612.24         6.55 o                         
  -1  11   2        100.21         88.01         3.04 o                         
   0  11   2         22.00         24.77         2.82 o                         
   1  11   2         19.23         37.07         2.23 o                         
   2  11   2         76.61         81.53         3.30 o                         
   3  11   2        297.01        311.72         6.15 o                         
   4  11   2        228.34        237.68         5.65 o                         
   5  11   2          0.27          5.34         3.23 o                         
   6  11   2          0.58          4.17         3.93 o                         
   7  11   2        505.81        502.79        11.21 o                         
   8  11   2         29.53         21.23         7.60 o                         
   9  11   2        162.17        154.59        10.69 o                         
  10  11   2         23.20         11.00         9.73 o                         
 -11  12   2         18.58         12.49         8.63 o                         
 -10  12   2        127.74        111.63        10.16 o                         
  -9  12   2          3.33          2.07         6.65 o                         
  -8  12   2        353.87        309.83        10.82 o                         
  -7  12   2        724.38        636.86        11.03 o                         
  -6  12   2         83.84         68.56         5.33 o                         
  -5  12   2          6.95          9.90         3.59 o                         
  -4  12   2       1630.89       1631.07        13.47 o                         
  -3  12   2        158.06        169.60         3.95 o                         
  -2  12   2        813.98        874.14         9.44 o                         
  -1  12   2        303.86        288.34         4.99 o                         
   0  12   2       2499.62       2638.19        18.42 o                         
   1  12   2        142.67        162.70         3.87 o                         
   2  12   2       1903.01       1907.52        18.13 o                         
   3  12   2          7.52          8.41         3.46 o                         
   4  12   2         43.54         43.82         3.79 o                         
   5  12   2        261.56        251.89         6.99 o                         
   6  12   2          1.85          3.72         4.25 o                         
   7  12   2         15.73         12.56         6.28 o                         
   8  12   2         23.99         17.71         6.82 o                         
   9  12   2        127.46        156.65        10.82 o                         
  10  12   2         16.94         35.51        11.85 o                         
 -10  13   2          0.04         -8.05         8.05 o                         
  -9  13   2         20.59          5.22         6.82 o                         
  -8  13   2        123.11        125.77         8.23 o                         
  -7  13   2         91.93         86.23         5.81 o                         
  -6  13   2         49.90         47.45         5.28 o                         
  -5  13   2        706.65        701.18        10.75 o                         
  -4  13   2          2.28          7.80         3.00 o                         
  -3  13   2        352.76        324.34         5.94 o                         
  -2  13   2        407.77        385.11         5.90 o                         
  -1  13   2         91.83        109.89         3.60 o                         
   0  13   2       1136.44       1179.99         9.96 o                         
   1  13   2        114.47        127.94         3.70 o                         
   2  13   2        110.07        106.47         3.85 o                         
   3  13   2         38.82         50.61         3.88 o                         
   4  13   2        108.24        103.81         4.66 o                         
   5  13   2        632.60        582.46        11.75 o                         
   6  13   2        122.06        116.65         6.69 o                         
   7  13   2         58.14         60.33         7.54 o                         
   8  13   2          2.55         -2.84         6.42 o                         
   9  13   2        296.98        354.63        18.05 o                         
 -10  14   2         22.44         44.50        18.16 o                         
  -9  14   2         44.20         32.45         7.63 o                         
  -8  14   2         49.00         35.25         6.88 o                         
  -7  14   2         92.26         79.91         6.00 o                         
  -6  14   2         90.24         78.44         5.26 o                         
  -5  14   2        152.23        180.28         5.89 o                         
  -4  14   2         67.20         61.53         3.99 o                         
  -3  14   2         29.80         25.57         3.16 o                         
  -2  14   2        390.90        415.14         5.76 o                         
  -1  14   2        320.01        359.97         5.66 o                         
   0  14   2         77.48         69.43         3.11 o                         
   1  14   2         55.36         44.83         3.09 o                         
   2  14   2         96.01         78.90         4.49 o                         
   3  14   2        145.12        127.01         5.39 o                         
   4  14   2         31.70         24.91         4.74 o                         
   5  14   2          5.97          8.09         4.40 o                         
   6  14   2         51.22         53.91         6.84 o                         
   7  14   2          0.58         -0.79         6.92 o                         
   8  14   2         17.35         20.73         7.22 o                         
   9  14   2         74.63         69.28         9.55 o                         
 -10  15   2          3.01         -0.23         8.82 o                         
  -9  15   2         16.16          8.37         8.12 o                         
  -8  15   2          0.60         -2.20         5.92 o                         
  -7  15   2         88.71         94.24         6.44 o                         
  -6  15   2        507.58        443.34         9.53 o                         
  -5  15   2        313.16        315.70         8.98 o                         
  -4  15   2        454.39        443.73         8.01 o                         
  -3  15   2          3.65          5.19         3.13 o                         
  -2  15   2          2.59          6.57         2.75 o                         
  -1  15   2        733.83        751.76         8.41 o                         
   0  15   2        972.79       1030.61        10.61 o                         
   1  15   2         79.68         58.90         3.52 o                         
   2  15   2          2.46         -0.09         3.30 o                         
   3  15   2        254.81        215.64         6.79 o                         
   4  15   2        363.62        376.70        14.47 o                         
   5  15   2         56.81         49.25         5.75 o                         
   6  15   2        248.50        250.87         9.74 o                         
   7  15   2         39.51         43.75         7.06 o                         
   8  15   2          3.08         -7.34         8.32 o                         
   9  15   2        437.26        494.91        17.08 o                         
 -10  16   2         93.31        111.08        10.30 o                         
  -9  16   2          9.32         25.48         9.61 o                         
  -8  16   2         75.84         83.38         7.53 o                         
  -7  16   2          1.82          5.39         8.24 o                         
  -6  16   2        307.45        311.33        10.88 o                         
  -5  16   2         12.68         19.37         4.27 o                         
  -4  16   2          1.07          0.56         3.67 o                         
  -3  16   2        220.09        228.17         6.30 o                         
  -2  16   2       1359.67       1296.78        16.31 o                         
  -1  16   2       1182.73       1214.99        12.78 o                         
   0  16   2        547.80        458.71         7.77 o                         
   1  16   2          4.30          4.74         3.40 o                         
   2  16   2          0.47          5.68         4.07 o                         
   3  16   2        516.33        562.48        12.72 o                         
   4  16   2         43.96         53.21         5.43 o                         
   5  16   2        148.61        140.06         7.91 o                         
   6  16   2         11.92         12.13         6.65 o                         
   7  16   2         58.03         54.01         8.12 o                         
   8  16   2         71.51         64.71         9.05 o                         
   9  16   2          1.28         -8.28         9.31 o                         
 -10  17   2          3.94         14.82        13.20 o                         
  -9  17   2         24.12         47.09        10.66 o                         
  -8  17   2         81.04         74.07         8.88 o                         
  -7  17   2        150.92        131.26         8.44 o                         
  -6  17   2          9.13         -5.02         5.02 o                         
  -5  17   2          7.74         11.19         4.63 o                         
  -4  17   2       1311.15       1231.11        14.49 o                         
  -3  17   2         16.65         11.26         3.81 o                         
  -2  17   2        218.99        245.09         7.43 o                         
  -1  17   2         27.93         40.29         4.11 o                         
   0  17   2         61.68         68.26         4.60 o                         
   1  17   2         89.12        115.34         5.17 o                         
   2  17   2        201.44        149.69         5.87 o                         
   3  17   2         30.31         23.67         4.66 o                         
   4  17   2         70.15         57.51         6.32 o                         
   5  17   2         34.90         29.81         6.44 o                         
   6  17   2         38.82         36.46         7.33 o                         
   7  17   2         26.01         32.49         7.80 o                         
   8  17   2          3.88          7.03         8.14 o                         
  -9  18   2        160.27        200.36        13.92 o                         
  -8  18   2          7.10          9.23         8.11 o                         
  -7  18   2        356.44        320.46        11.46 o                         
  -6  18   2          0.12          4.86         5.37 o                         
  -5  18   2        363.11        351.04        10.19 o                         
  -4  18   2         24.03         16.17         4.78 o                         
  -3  18   2         66.92         80.93         5.44 o                         
  -2  18   2        206.71        208.37         7.72 o                         
  -1  18   2        713.19        714.36        10.81 o                         
   0  18   2         98.04         96.88         5.60 o                         
   1  18   2        170.02        181.98         7.00 o                         
   2  18   2        251.32        264.67         9.46 o                         
   3  18   2         68.96         61.48         7.33 o                         
   4  18   2          8.71         10.97         5.76 o                         
   5  18   2          1.58          8.27         6.43 o                         
   6  18   2          8.52          8.94         7.07 o                         
   7  18   2        175.80        184.02        11.27 o                         
   8  18   2         20.57          7.59         8.53 o                         
  -9  19   2          3.22          5.79         8.94 o                         
  -8  19   2          0.67          6.83         7.56 o                         
  -7  19   2          2.35          5.53         6.76 o                         
  -6  19   2         60.31         67.15         7.22 o                         
  -5  19   2         30.81         22.84         5.98 o                         
  -4  19   2        165.36        158.40         8.15 o                         
  -3  19   2        368.50        363.70         9.83 o                         
  -2  19   2        266.82        251.83         8.08 o                         
  -1  19   2        219.73        208.30         8.72 o                         
   0  19   2         64.31         61.91         5.19 o                         
   1  19   2        821.58        783.25        13.00 o                         
   2  19   2          0.35         -0.01         4.32 o                         
   3  19   2          1.59          4.55         4.83 o                         
   4  19   2         50.07         35.51         6.39 o                         
   5  19   2         89.39        100.50         8.64 o                         
   6  19   2          1.43          0.10         7.14 o                         
   7  19   2          5.55          8.21         8.04 o                         
   8  19   2          0.31          9.64         8.86 o                         
  -9  20   2         41.07         35.89        10.28 o                         
  -8  20   2        172.39        160.03        12.49 o                         
  -7  20   2        142.57        110.86         9.51 o                         
  -6  20   2        531.10        564.44        15.61 o                         
  -5  20   2         43.23         47.44         6.81 o                         
  -4  20   2        197.18        182.54         9.31 o                         
  -3  20   2        109.75        114.74         6.79 o                         
  -2  20   2         17.59         26.65         5.49 o                         
  -1  20   2        978.36        930.13        15.99 o                         
   0  20   2        644.65        627.76        11.95 o                         
   1  20   2          2.37          9.54         4.91 o                         
   2  20   2        101.05        110.83         6.98 o                         
   3  20   2        445.60        452.69        11.03 o                         
   4  20   2        208.02        186.36         8.03 o                         
   5  20   2        382.57        380.95        13.57 o                         
   6  20   2         53.80         64.80         8.77 o                         
   7  20   2         21.88         24.74         8.99 o                         
   8  20   2         34.81         29.26        23.71 o                         
  -8  21   2         93.31        104.11        11.58 o                         
  -7  21   2          3.22         -1.28         9.50 o                         
  -6  21   2          0.58         10.93         8.07 o                         
  -5  21   2        490.23        468.66        14.81 o                         
  -4  21   2        170.05        142.30         9.07 o                         
  -3  21   2         67.24         62.25         6.48 o                         
  -2  21   2        195.61        175.77         9.28 o                         
  -1  21   2        157.92        180.01         8.16 o                         
   0  21   2         24.61         24.88         7.50 o                         
   1  21   2        398.59        398.77        12.67 o                         
   2  21   2       1175.77       1144.30        18.20 o                         
   3  21   2         13.98          7.88         5.73 o                         
   4  21   2         96.53         95.95         7.41 o                         
   5  21   2         64.97         74.31         8.90 o                         
   6  21   2          2.25          4.94         7.92 o                         
   7  21   2         60.23         69.22        14.27 o                         
  -8  22   2        756.14        829.47        26.53 o                         
  -7  22   2          0.62         -8.28        12.09 o                         
  -6  22   2        111.03         93.03        13.84 o                         
  -5  22   2        193.31        191.63        13.36 o                         
  -4  22   2        148.37        135.58         9.44 o                         
  -3  22   2          0.82         -1.04         5.94 o                         
  -2  22   2         40.73         46.67         7.46 o                         
  -1  22   2         13.48         19.76         6.22 o                         
   0  22   2        587.74        579.72        15.87 o                         
   1  22   2         43.15         51.47         8.50 o                         
   2  22   2         24.05         23.05         6.93 o                         
   3  22   2        469.76        514.69        16.28 o                         
   4  22   2          5.17         -1.42         7.80 o                         
   5  22   2         85.78         78.88         9.58 o                         
   6  22   2         23.17         27.38         8.67 o                         
   7  22   2         15.33          1.64         9.84 o                         
  -7  23   2        102.95         85.91        12.89 o                         
  -6  23   2          6.52          3.48        16.17 o                         
  -5  23   2        245.21        209.96        13.92 o                         
  -4  23   2          4.12          8.13         8.79 o                         
  -3  23   2          6.67          8.68         6.68 o                         
  -2  23   2         13.32          9.16         6.84 o                         
  -1  23   2        244.05        234.96        12.18 o                         
   0  23   2        250.40        227.41        11.38 o                         
   1  23   2        258.28        279.17        11.37 o                         
   2  23   2        600.72        595.57        15.67 o                         
   3  23   2        252.71        246.22        11.48 o                         
   4  23   2        126.28        122.49        21.52 o                         
   5  23   2         25.79         29.02         9.53 o                         
   6  23   2         12.20         13.02         9.15 o                         
  -7  24   2        168.90        168.04        14.88 o                         
  -6  24   2          2.77          6.68        10.29 o                         
  -5  24   2        142.39        162.14        13.49 o                         
  -4  24   2        154.06        157.11        12.94 o                         
  -3  24   2         20.50          7.68         7.71 o                         
  -2  24   2         40.90         51.00        10.21 o                         
  -1  24   2          0.71         -1.55         7.77 o                         
   0  24   2         36.42         46.01         7.64 o                         
   1  24   2        201.98        198.26         9.85 o                         
   2  24   2         10.35          1.80         8.58 o                         
   3  24   2          6.03         13.54         7.59 o                         
   4  24   2         56.22         65.59        10.31 o                         
   5  24   2          0.85          4.40        10.09 o                         
   6  24   2          6.13         12.42        16.34 o                         
  -6  25   2         18.54         20.19        14.42 o                         
  -5  25   2          3.30         15.11        10.63 o                         
  -4  25   2         81.99         78.22        20.76 o                         
  -3  25   2         29.85         34.54        10.08 o                         
  -2  25   2         47.77         48.48         8.67 o                         
  -1  25   2         60.09         66.40        14.20 o                         
   0  25   2        112.60        113.64        11.30 o                         
   1  25   2        114.40        107.86         9.21 o                         
   2  25   2        285.03        276.32        13.42 o                         
   3  25   2          9.11         15.94         8.63 o                         
   4  25   2         24.46         27.42        10.99 o                         
   5  25   2          0.78          0.37        10.63 o                         
  -5  26   2        164.23        165.41        17.35 o                         
  -4  26   2          1.06         -6.86         9.90 o                         
  -3  26   2          7.39         -4.43        11.09 o                         
  -2  26   2        108.16         97.28        12.45 o                         
  -1  26   2          9.95         20.93        10.63 o                         
   0  26   2         17.13         29.67         9.81 o                         
   1  26   2        131.13        152.52        15.11 o                         
   2  26   2        201.70        245.13        14.80 o                         
   3  26   2          1.89         -7.88         7.88 o                         
   4  26   2          4.28         14.73        13.07 o                         
  -5  27   2         58.54         83.07        13.45 o                         
  -4  27   2          2.95          1.97        10.58 o                         
  -3  27   2          2.98         17.41        14.98 o                         
  -2  27   2         15.15         21.21        10.25 o                         
  -1  27   2         16.41         20.29        10.09 o                         
   0  27   2          1.46          0.49        14.97 o                         
   1  27   2         41.79         46.36        12.77 o                         
   2  27   2         27.76         33.15        10.81 o                         
   3  27   2         70.48         74.92        11.11 o                         
   4  27   2          5.47         13.90        12.61 o                         
  -3  28   2         87.87        140.08        20.68 o                         
  -2  28   2          0.08         18.35        11.77 o                         
  -1  28   2         60.43         69.81        17.03 o                         
   0  28   2         89.15         93.69        14.27 o                         
   1  28   2        165.27        174.60        30.57 o                         
   2  28   2        571.87        614.09        20.74 o                         
  -2  29   2          4.89          9.37        13.23 o                         
  -1  29   2         64.61         63.14        14.42 o                         
   0  29   2         50.60         42.44        16.99 o                         
   1  29   2          7.15          7.34        12.35 o                         
 -11   0   3         19.40         26.77        13.62 o                         
  -9   0   3         16.88          8.72        13.40 o                         
  -7   0   3        149.87        180.38         8.25 o                         
  -5   0   3        105.37        113.09         7.12 o                         
  -3   0   3       4217.21       4232.90        41.06 o                         
  -1   0   3       2004.81       2288.79        23.15 o                         
   1   0   3       7760.64       8804.06        63.64 o                         
   3   0   3       3438.98       3785.65        30.01 o                         
   5   0   3        112.26        144.47         5.10 o                         
   7   0   3         10.89          6.12         5.12 o                         
   9   0   3        116.15        125.10        11.65 o                         
 -12   1   3         14.31         22.48         9.20 o                         
 -11   1   3         23.42         32.18         7.31 o                         
 -10   1   3          0.19          6.47         7.63 o                         
  -9   1   3         81.57         77.22         6.19 o                         
  -8   1   3        513.27        459.23        12.20 o                         
  -7   1   3        677.53        651.25        10.09 o                         
  -6   1   3        105.27        109.06         4.34 o                         
  -5   1   3        305.38        337.54         6.24 o                         
  -4   1   3        221.75        267.81         6.21 o                         
  -3   1   3         19.64         26.83         2.55 o                         
  -2   1   3        183.40        124.42         6.21 o                         
  -1   1   3         50.65         61.29         3.28 o                         
   0   1   3       5094.97       5291.40        33.29 o                         
   1   1   3        313.51        299.99         3.38 o                         
   2   1   3       2598.37       2716.97        15.03 o                         
   3   1   3       8664.25       9796.91        50.80 o                         
   4   1   3         19.94         33.77         2.34 o                         
   5   1   3         15.72         17.26         2.51 o                         
   6   1   3         65.73         49.11         3.59 o                         
   7   1   3          1.38          5.59         3.73 o                         
   8   1   3        267.20        246.66         8.28 o                         
   9   1   3          0.12         -3.89         5.67 o                         
  10   1   3          0.08         -0.42         8.66 o                         
 -12   2   3         24.23         31.69         8.85 o                         
 -11   2   3          5.19          5.07         7.29 o                         
 -10   2   3         35.64         37.17         6.98 o                         
  -9   2   3         47.49         35.65         6.48 o                         
  -8   2   3          6.95         11.49         4.32 o                         
  -6   2   3        883.35        870.17        10.39 o                         
  -5   2   3        784.96        825.19         8.52 o                         
  -4   2   3        251.57        245.67         5.39 o                         
  -3   2   3         47.70         61.08         2.58 o                         
  -2   2   3        690.47        711.70         9.45 o                         
  -1   2   3       1948.57       2188.21        15.82 o                         
   0   2   3       2231.49       2121.66        14.64 o                         
   2   2   3         93.52         80.31         2.45 o                         
   3   2   3         22.35         38.54         2.41 o                         
   4   2   3       1881.21       1917.59        13.53 o                         
   5   2   3          0.26          1.85         2.24 o                         
   6   2   3         91.05         78.26         3.86 o                         
   7   2   3        156.35        138.08         5.35 o                         
   8   2   3         21.59         19.69         5.15 o                         
   9   2   3        236.85        272.32        16.94 o                         
  10   2   3         96.15        105.44        10.39 o                         
 -12   3   3         17.54         19.28         7.92 o                         
 -11   3   3         23.60         20.86         7.66 o                         
 -10   3   3          2.01          3.89         6.48 o                         
  -9   3   3         95.82         81.31         5.88 o                         
  -8   3   3        601.73        554.85        10.11 o                         
  -7   3   3        143.90        153.99         6.66 o                         
  -6   3   3        383.32        357.69         6.59 o                         
  -5   3   3       2368.40       2350.32        17.00 o                         
  -4   3   3       2386.60       2489.66        17.26 o                         
  -3   3   3         67.24         70.75         2.67 o                         
  -2   3   3       1736.30       1551.95        12.84 o                         
  -1   3   3        190.26        247.98         4.11 o                         
   0   3   3         20.91         21.96         1.96 o                         
   1   3   3        673.19        716.91         6.94 o                         
   2   3   3         72.72         66.54         2.35 o                         
   3   3   3         73.28        112.11         3.16 o                         
   4   3   3         12.63         15.96         2.15 o                         
   5   3   3         16.56         18.53         2.40 o                         
   6   3   3        276.93        266.02         6.20 o                         
   7   3   3         24.27         17.50         3.79 o                         
   8   3   3        439.77        471.84        11.00 o                         
   9   3   3        497.71        528.75        13.20 o                         
  10   3   3          0.02          1.08         8.47 o                         
 -12   4   3          3.47          2.48        10.08 o                         
 -11   4   3         22.69         37.62         8.00 o                         
 -10   4   3        320.75        308.22        15.42 o                         
  -9   4   3         13.00          9.51         5.10 o                         
  -8   4   3          2.85         -4.55         4.55 o                         
  -7   4   3        277.31        294.95         7.93 o                         
  -6   4   3        466.37        448.28         7.83 o                         
  -5   4   3        113.26        104.16         3.57 o                         
  -4   4   3        418.71        474.63         6.07 o                         
  -3   4   3       4371.66       4449.04        27.88 o                         
  -2   4   3         61.77         59.68         2.73 o                         
  -1   4   3        859.70        877.80         7.55 o                         
   0   4   3       1601.96       1503.16        12.03 o                         
   1   4   3        167.73        185.89         3.83 o                         
   2   4   3        184.82        186.30         6.37 o                         
   3   4   3         25.20         45.69         2.29 o                         
   4   4   3        844.50        914.91         7.68 o                         
   5   4   3       2003.46       1987.96        13.73 o                         
   6   4   3         12.41         14.65         3.05 o                         
   7   4   3        461.79        459.07        10.31 o                         
   8   4   3        266.31        261.08         8.82 o                         
   9   4   3        161.86        135.24        10.42 o                         
  10   4   3        164.22        174.61        10.56 o                         
 -12   5   3          0.61          4.77        10.02 o                         
 -11   5   3          2.51         -7.98         7.98 o                         
 -10   5   3        521.26        539.73        14.53 o                         
  -9   5   3        147.27        132.58         7.39 o                         
  -8   5   3          3.13          4.96         4.34 o                         
  -7   5   3        749.33        727.45        10.47 o                         
  -6   5   3        271.98        268.00         5.58 o                         
  -5   5   3        149.10        161.64         4.20 o                         
  -4   5   3        194.06        154.91         3.95 o                         
  -3   5   3       2760.82       2942.02        20.43 o                         
  -2   5   3        437.52        371.37         4.98 o                         
  -1   5   3        316.42        373.91         4.80 o                         
   0   5   3       1892.81       2010.65        16.25 o                         
   1   5   3        135.07        121.44         3.45 o                         
   2   5   3        344.99        339.76         4.60 o                         
   3   5   3        151.74        152.61         3.29 o                         
   4   5   3        195.91        190.92         4.01 o                         
   5   5   3          1.95          4.93         2.37 o                         
   6   5   3          2.06          3.43         2.92 o                         
   7   5   3        121.84         97.20         5.00 o                         
   8   5   3        228.24        242.74         8.22 o                         
   9   5   3        317.83        332.91        13.06 o                         
  10   5   3         68.27         69.94         8.67 o                         
 -12   6   3         61.39         54.19        12.54 o                         
 -11   6   3          3.09         -2.51         7.32 o                         
 -10   6   3         36.87         51.30         6.99 o                         
  -9   6   3         19.22         20.40         5.42 o                         
  -8   6   3        346.54        351.69         8.77 o                         
  -7   6   3          8.96          6.53         3.72 o                         
  -6   6   3        263.96        253.60         7.22 o                         
  -5   6   3        924.97        911.76         9.37 o                         
  -4   6   3         38.37         54.53         4.29 o                         
  -3   6   3        247.71        271.20         5.07 o                         
  -2   6   3        117.19         74.87         2.86 o                         
  -1   6   3        179.90        211.63         4.53 o                         
   0   6   3          4.61          6.03         2.31 o                         
   1   6   3       3611.62       3950.81        29.26 o                         
   2   6   3       1079.91       1105.63         8.82 o                         
   3   6   3        501.08        534.71         6.18 o                         
   4   6   3         83.36         91.54         3.42 o                         
   5   6   3        273.56        295.80         5.95 o                         
   6   6   3          6.31          4.46         3.06 o                         
   7   6   3        483.14        444.45        10.40 o                         
   8   6   3        284.07        294.06         8.90 o                         
   9   6   3         24.66         38.20         7.91 o                         
  10   6   3          1.38          7.76        10.14 o                         
 -11   7   3         53.05         68.68         9.73 o                         
 -10   7   3       1147.56       1166.52        18.35 o                         
  -9   7   3         11.05          8.73         5.36 o                         
  -8   7   3        241.02        217.83         7.31 o                         
  -7   7   3        651.10        617.69        10.00 o                         
  -6   7   3         10.82         10.09         3.04 o                         
  -5   7   3       1600.70       1653.84        13.98 o                         
  -4   7   3        201.14        192.47         4.54 o                         
  -3   7   3         92.33        120.72         4.79 o                         
  -2   7   3        847.95        988.05         8.90 o                         
  -1   7   3       2136.17       2021.79        14.00 o                         
   0   7   3        419.20        539.16         7.03 o                         
   1   7   3         32.08         29.60         3.57 o                         
   2   7   3        548.84        573.86         6.38 o                         
   3   7   3        470.20        425.68         5.30 o                         
   4   7   3         18.25         24.26         2.42 o                         
   5   7   3        807.88        772.73         8.47 o                         
   6   7   3        251.90        238.72         7.39 o                         
   7   7   3         35.48         44.00         4.74 o                         
   8   7   3          8.42          3.27         5.26 o                         
   9   7   3          4.48         -8.04         8.04 o                         
  10   7   3          5.55          1.70         9.91 o                         
 -11   8   3          1.18        -11.87        13.33 o                         
 -10   8   3        530.35        575.58        16.10 o                         
  -9   8   3         57.88         59.18         6.12 o                         
  -8   8   3         49.62         44.90         5.08 o                         
  -7   8   3        601.92        574.37         9.80 o                         
  -6   8   3        739.51        722.15         9.76 o                         
  -5   8   3        700.91        747.50         8.82 o                         
  -4   8   3        248.46        248.45         4.74 o                         
  -3   8   3        861.30        898.08         8.30 o                         
  -2   8   3        144.20        132.71         3.24 o                         
  -1   8   3         31.32         46.59         2.91 o                         
   0   8   3       3673.29       4030.03        29.98 o                         
   1   8   3       2486.94       2556.55        19.61 o                         
   2   8   3        333.46        304.59         5.99 o                         
   3   8   3        384.38        358.88         5.12 o                         
   4   8   3        327.44        278.82         6.14 o                         
   5   8   3        175.32        154.27         4.96 o                         
   6   8   3         80.62         81.39         5.07 o                         
   7   8   3         37.27         33.42         4.93 o                         
   8   8   3         31.86         28.35         7.99 o                         
   9   8   3         19.33         16.80         8.35 o                         
  10   8   3         50.09         38.23        11.29 o                         
 -11   9   3         74.40         43.83        10.33 o                         
 -10   9   3        190.74        197.59        12.52 o                         
  -9   9   3         18.16         18.86         7.82 o                         
  -8   9   3         70.48         67.06         5.66 o                         
  -7   9   3         19.05         10.15         4.18 o                         
  -6   9   3         33.95         45.36         4.79 o                         
  -5   9   3        245.28        262.14         8.02 o                         
  -4   9   3        165.65        201.45         4.75 o                         
  -3   9   3         23.24         38.77         2.64 o                         
  -2   9   3       1480.27       1478.34        13.79 o                         
  -1   9   3         42.64         63.34         3.01 o                         
   0   9   3        402.59        368.81         6.16 o                         
   1   9   3        266.27        308.09         6.37 o                         
   2   9   3        917.00        880.64         9.82 o                         
   3   9   3       1142.73       1114.79        13.01 o                         
   4   9   3        571.99        555.43         7.79 o                         
   5   9   3       1932.50       1800.06        15.82 o                         
   6   9   3       1410.42       1388.84        14.90 o                         
   7   9   3        673.59        647.03        11.03 o                         
   8   9   3        183.32        189.12         9.15 o                         
   9   9   3        135.61        156.70        11.72 o                         
  10   9   3          7.56         11.70        10.77 o                         
 -11  10   3         21.18         40.80        11.61 o                         
 -10  10   3        222.71        247.87        13.14 o                         
  -9  10   3        544.29        519.82        14.10 o                         
  -8  10   3         22.66         24.05         5.61 o                         
  -7  10   3         50.17         60.61         5.09 o                         
  -6  10   3        640.24        645.96         9.67 o                         
  -5  10   3          8.91         19.26         3.26 o                         
  -4  10   3        868.85        889.81         8.74 o                         
  -3  10   3        361.71        363.47         5.54 o                         
  -2  10   3        324.85        329.90         4.92 o                         
  -1  10   3        142.07        123.33         3.91 o                         
   0  10   3          4.85         11.99         2.33 o                         
   1  10   3        542.60        508.86         7.18 o                         
   2  10   3       1788.33       1846.20        14.84 o                         
   3  10   3        407.61        379.90         7.12 o                         
   4  10   3        485.39        492.78         8.25 o                         
   5  10   3       1003.29        987.93        11.17 o                         
   6  10   3        340.71        324.01         8.00 o                         
   7  10   3         32.58         32.68         5.73 o                         
   8  10   3         16.44         30.27         6.41 o                         
   9  10   3        364.87        379.29        14.63 o                         
  10  10   3         10.64         14.86         9.92 o                         
 -11  11   3        139.79        141.70        12.82 o                         
 -10  11   3          3.19         -7.74         7.74 o                         
  -9  11   3          3.78          6.81         6.82 o                         
  -8  11   3         11.63          2.34         6.09 o                         
  -7  11   3          2.02          6.60         4.69 o                         
  -6  11   3          7.49          8.67         3.67 o                         
  -5  11   3          5.38          5.57         3.20 o                         
  -4  11   3        100.40         95.81         3.44 o                         
  -3  11   3        500.10        600.92         6.71 o                         
  -2  11   3        142.18        139.08         4.20 o                         
  -1  11   3         41.04         49.54         2.72 o                         
   0  11   3        267.43        215.34         4.70 o                         
   1  11   3        592.26        532.13         8.02 o                         
   2  11   3        260.68        273.37         5.37 o                         
   3  11   3        171.01        160.46         5.05 o                         
   4  11   3       1381.73       1284.02        14.03 o                         
   5  11   3       1045.59        942.40        11.80 o                         
   6  11   3        744.69        738.69        11.95 o                         
   7  11   3        322.76        321.97        11.04 o                         
   8  11   3        324.01        317.88        14.30 o                         
   9  11   3          0.73         -3.68         8.03 o                         
 -11  12   3         99.10        100.94        12.14 o                         
 -10  12   3        285.41        373.75        14.40 o                         
  -9  12   3        285.83        254.37        11.69 o                         
  -8  12   3         27.28         17.21         7.75 o                         
  -7  12   3        154.36        162.64         7.00 o                         
  -6  12   3        118.20        145.84         6.94 o                         
  -5  12   3          0.26          3.03         3.31 o                         
  -4  12   3          0.21          3.29         2.58 o                         
  -3  12   3       2158.57       2185.45        16.17 o                         
  -2  12   3          8.33          9.98         2.83 o                         
  -1  12   3        493.20        497.75         7.28 o                         
   0  12   3        140.82        122.65         3.63 o                         
   1  12   3         97.16        100.18         5.06 o                         
   2  12   3       1919.95       1876.97        17.77 o                         
   3  12   3          3.53          4.27         4.09 o                         
   4  12   3          3.68          5.39         3.76 o                         
   5  12   3        281.62        279.94         8.17 o                         
   6  12   3        220.94        210.73         8.32 o                         
   7  12   3        107.08        102.14         7.92 o                         
   8  12   3         24.43         24.16         7.07 o                         
   9  12   3        138.15        145.49        10.89 o                         
 -11  13   3        214.15        242.19        13.53 o                         
 -10  13   3          3.40         19.37         7.88 o                         
  -9  13   3         47.71         44.55         7.66 o                         
  -8  13   3         31.02         16.54         6.39 o                         
  -7  13   3        330.07        298.83         8.85 o                         
  -6  13   3        133.34        144.23         6.33 o                         
  -5  13   3          3.66         11.36         3.96 o                         
  -4  13   3        707.74        751.97         8.67 o                         
  -3  13   3        409.63        449.61         6.52 o                         
  -2  13   3       2472.88       2500.73        19.81 o                         
  -1  13   3        482.06        477.33         8.89 o                         
   0  13   3        175.68        148.96         4.98 o                         
   1  13   3          0.54         -0.02         2.96 o                         
   2  13   3        499.34        504.59         8.81 o                         
   3  13   3          5.06         10.15         4.48 o                         
   4  13   3        152.99        138.52         7.20 o                         
   5  13   3         15.56         18.69         4.30 o                         
   6  13   3        251.80        233.04        11.08 o                         
   7  13   3        376.73        378.78        11.31 o                         
   8  13   3          9.89          7.02         8.48 o                         
   9  13   3          1.59         14.11        10.36 o                         
 -10  14   3        543.85        573.26        18.58 o                         
  -9  14   3         49.81         43.70         8.41 o                         
  -8  14   3         18.44         11.73         7.01 o                         
  -7  14   3        139.23        135.79         6.90 o                         
  -6  14   3        311.29        315.50         8.30 o                         
  -5  14   3        807.98        785.75        11.06 o                         
  -4  14   3          2.25          6.63         3.26 o                         
  -3  14   3        269.49        278.82         5.61 o                         
  -2  14   3        490.77        484.87         6.86 o                         
  -1  14   3         20.25         20.07         3.36 o                         
   0  14   3       1713.45       1697.18        15.29 o                         
   1  14   3        319.90        333.06         6.53 o                         
   2  14   3          5.45         10.29         3.44 o                         
   3  14   3          6.26         11.52         3.92 o                         
   4  14   3          2.55          6.93         4.14 o                         
   5  14   3         69.11         80.73         6.56 o                         
   6  14   3         31.70         27.97         6.30 o                         
   7  14   3         56.77         56.70         7.00 o                         
   8  14   3         33.31         26.86         9.03 o                         
   9  14   3         10.39          6.14         8.73 o                         
 -10  15   3          4.65          4.76         8.16 o                         
  -9  15   3         26.61         33.96         8.50 o                         
  -8  15   3         30.89         30.69         7.57 o                         
  -7  15   3        380.61        344.62         9.92 o                         
  -6  15   3        173.05        183.97         6.64 o                         
  -5  15   3         59.31         58.73         6.26 o                         
  -4  15   3        105.33        103.04         4.52 o                         
  -3  15   3         33.16         36.10         3.77 o                         
  -2  15   3         80.35         75.26         3.92 o                         
  -1  15   3        365.10        382.68         7.61 o                         
   0  15   3        872.79        859.71        12.83 o                         
   1  15   3         27.58         21.24         3.41 o                         
   2  15   3        165.24        153.11         9.76 o                         
   3  15   3          0.84         -0.02         4.57 o                         
   4  15   3         10.51          7.80         4.38 o                         
   5  15   3         32.43         16.44         5.75 o                         
   6  15   3        357.87        362.33        12.90 o                         
   7  15   3          5.76          6.88         6.72 o                         
   8  15   3         43.94         45.83         8.76 o                         
   9  15   3          3.07          3.92         8.85 o                         
 -10  16   3          7.82          1.87         8.28 o                         
  -9  16   3         43.30         45.33         8.27 o                         
  -8  16   3         32.67         23.75         6.75 o                         
  -7  16   3          2.20          8.28         5.93 o                         
  -6  16   3          2.60          5.41         4.47 o                         
  -5  16   3         15.20         18.25         4.15 o                         
  -4  16   3        479.58        470.87        12.63 o                         
  -3  16   3         34.89         24.98         4.14 o                         
  -2  16   3         42.69         53.65         4.40 o                         
  -1  16   3       1318.84       1344.00        13.68 o                         
   0  16   3        671.26        666.09        13.74 o                         
   1  16   3         44.64         32.64         4.02 o                         
   2  16   3         30.87         26.58         4.33 o                         
   3  16   3        858.87        870.54        12.21 o                         
   4  16   3          4.45          3.85         4.50 o                         
   5  16   3         28.07         16.27         5.59 o                         
   6  16   3         50.04         47.13         7.14 o                         
   7  16   3          6.41          1.44         7.36 o                         
   8  16   3          2.75          0.71         8.82 o                         
 -10  17   3         31.00         29.09         9.69 o                         
  -9  17   3         39.40         48.04         8.80 o                         
  -8  17   3        198.00        198.15         9.62 o                         
  -7  17   3         16.08         10.88         6.00 o                         
  -6  17   3        155.02        129.50         6.69 o                         
  -5  17   3         13.51         11.10         5.16 o                         
  -4  17   3        314.39        328.88         9.35 o                         
  -3  17   3          0.73          5.68         4.05 o                         
  -2  17   3       2244.20       2281.53        20.14 o                         
  -1  17   3        724.29        733.85        10.90 o                         
   0  17   3         45.93         29.58         4.45 o                         
   1  17   3         83.34         77.09         5.39 o                         
   2  17   3        149.94        171.52         6.74 o                         
   3  17   3        137.91        132.73         6.85 o                         
   4  17   3        145.58        151.17         7.43 o                         
   5  17   3         52.14         57.70         7.77 o                         
   6  17   3         11.38          2.12         6.57 o                         
   7  17   3        673.79        715.74        20.48 o                         
   8  17   3        375.79        379.59        20.48 o                         
  -9  18   3         73.83        103.28        10.66 o                         
  -8  18   3         10.77         24.83         8.47 o                         
  -7  18   3          5.07          3.99         6.72 o                         
  -6  18   3         23.49         17.32         5.87 o                         
  -5  18   3         85.18         82.02         6.52 o                         
  -4  18   3        704.04        675.57        12.75 o                         
  -3  18   3          0.64          8.32         5.05 o                         
  -2  18   3       2561.62       2486.37        28.83 o                         
  -1  18   3        165.21        163.76         6.61 o                         
   0  18   3        106.73         92.67         5.72 o                         
   1  18   3        155.77        165.36         6.28 o                         
   2  18   3        208.19        200.85         8.78 o                         
   3  18   3       1863.45       1850.24        20.18 o                         
   4  18   3        265.63        275.25         9.00 o                         
   5  18   3         44.76         47.47         7.73 o                         
   6  18   3          0.39         -8.39         8.39 o                         
   7  18   3         17.05         15.74         8.86 o                         
   8  18   3         53.75         78.68        10.26 o                         
  -9  19   3         38.64         34.09        10.24 o                         
  -8  19   3        135.55        157.54        12.06 o                         
  -7  19   3         98.06         66.86         8.66 o                         
  -6  19   3          0.20          5.65         6.30 o                         
  -5  19   3         17.73         16.60         6.12 o                         
  -4  19   3         67.75         60.53         6.20 o                         
  -3  19   3        108.36        108.52         6.42 o                         
  -2  19   3        114.00        125.43         8.20 o                         
  -1  19   3        794.83        764.84        13.30 o                         
   0  19   3       2866.81       2874.19        28.00 o                         
   1  19   3        364.90        340.43         9.17 o                         
   2  19   3         89.24         83.82         6.48 o                         
   3  19   3         74.89         71.17         5.75 o                         
   4  19   3         74.29         77.19         7.29 o                         
   5  19   3        127.78        100.66         7.90 o                         
   6  19   3          8.90          5.22         7.70 o                         
   7  19   3        349.32        450.79        27.09 o                         
  -9  20   3        249.51        277.29        15.76 o                         
  -8  20   3         17.57         14.12         9.61 o                         
  -7  20   3         90.60         78.57         9.97 o                         
  -6  20   3          0.50         -0.22         7.57 o                         
  -5  20   3        262.10        240.53        16.64 o                         
  -4  20   3          1.43          1.92         5.82 o                         
  -3  20   3         72.87         64.04         7.75 o                         
  -2  20   3        272.90        231.79         9.59 o                         
  -1  20   3         20.46         28.46         4.80 o                         
   0  20   3       1419.97       1418.04        19.26 o                         
   1  20   3         30.64         30.40         5.52 o                         
   2  20   3         34.67         34.86         6.16 o                         
   3  20   3         30.27         37.40         5.81 o                         
   4  20   3        161.10        134.80         8.04 o                         
   5  20   3         62.24         77.46         7.70 o                         
   6  20   3          9.67         21.82         8.33 o                         
   7  20   3         53.07         65.83        17.08 o                         
  -8  21   3        135.89        165.56        13.50 o                         
  -7  21   3         20.85          7.10         8.93 o                         
  -6  21   3        140.55        136.23        12.51 o                         
  -5  21   3         38.76         44.97         8.33 o                         
  -4  21   3         84.76         94.85        10.53 o                         
  -3  21   3         53.05         40.39         6.69 o                         
  -2  21   3          2.14          3.50         5.83 o                         
  -1  21   3         36.39         33.35         5.25 o                         
   0  21   3        194.55        165.73         7.77 o                         
   1  21   3        132.16        148.50         8.26 o                         
   2  21   3         71.53         71.83         6.68 o                         
   3  21   3         73.35         70.06         7.19 o                         
   4  21   3         12.31         18.64         5.97 o                         
   5  21   3         40.98         51.77         8.13 o                         
   6  21   3         11.26         16.67         7.83 o                         
   7  21   3          6.28         24.59         8.55 o                         
  -8  22   3        784.76        870.65        27.00 o                         
  -7  22   3          3.08         -0.83         9.99 o                         
  -6  22   3         99.37         95.07        11.87 o                         
  -5  22   3          2.04          4.14         7.87 o                         
  -4  22   3          7.53          7.60         7.68 o                         
  -3  22   3        253.52        258.61        10.91 o                         
  -2  22   3          3.89         -0.10         6.26 o                         
  -1  22   3        336.57        328.67        14.46 o                         
   0  22   3         44.63         41.11         6.32 o                         
   1  22   3          0.80          5.39         6.30 o                         
   2  22   3         30.76         25.19         7.17 o                         
   3  22   3          2.21         -4.71         6.89 o                         
   4  22   3        121.63        120.18         9.13 o                         
   5  22   3          9.25         13.29         7.96 o                         
   6  22   3         45.60         43.50         9.41 o                         
  -7  23   3         13.60         11.34        12.50 o                         
  -6  23   3        230.91        241.25        14.32 o                         
  -5  23   3        225.80        210.93        15.59 o                         
  -4  23   3        443.11        448.99        20.90 o                         
  -3  23   3          2.14         12.24         6.78 o                         
  -2  23   3          0.32          0.75         5.94 o                         
  -1  23   3         37.12         24.46         7.51 o                         
   0  23   3         27.11         28.47         6.41 o                         
   1  23   3        302.91        263.92        10.50 o                         
   2  23   3          6.42          4.79         6.40 o                         
   3  23   3         86.06         84.44         9.44 o                         
   4  23   3        269.39        297.18        17.92 o                         
   5  23   3        181.51        193.74        13.23 o                         
   6  23   3        357.22        396.12        30.39 o                         
  -7  24   3        170.05        220.56        16.27 o                         
  -6  24   3        167.52        152.39        14.15 o                         
  -5  24   3          1.99         -0.94         9.78 o                         
  -4  24   3         67.37         76.19         9.90 o                         
  -3  24   3         74.27         89.56        11.02 o                         
  -2  24   3        357.44        331.40        14.56 o                         
  -1  24   3         11.40         10.82         7.09 o                         
   0  24   3        223.15        225.93        12.24 o                         
   1  24   3          0.44          1.79         6.83 o                         
   2  24   3        106.73        117.70        11.47 o                         
   3  24   3         14.36         15.04         8.52 o                         
   4  24   3         64.83         48.05        10.41 o                         
   5  24   3          7.66          5.98        10.45 o                         
  -6  25   3         39.99         50.07        12.30 o                         
  -5  25   3         63.84         51.07        11.42 o                         
  -4  25   3         15.56          3.06        10.17 o                         
  -3  25   3          6.30          2.00         9.38 o                         
  -2  25   3         44.61         59.18        10.19 o                         
  -1  25   3         13.07         13.54         8.43 o                         
   0  25   3         36.54         36.26         9.65 o                         
   1  25   3         83.03         72.28        10.90 o                         
   2  25   3         66.96         66.49         9.65 o                         
   3  25   3          7.00         12.46         8.36 o                         
   4  25   3        146.82        148.14        28.18 o                         
   5  25   3        153.23        161.78        13.12 o                         
  -5  26   3         29.24         15.07        11.24 o                         
  -4  26   3          0.51          4.71        10.49 o                         
  -3  26   3         23.27         19.79        10.78 o                         
  -2  26   3         37.61         36.74        11.07 o                         
  -1  26   3          1.69         -1.99         8.08 o                         
   0  26   3         32.57         34.16        11.22 o                         
   1  26   3        180.02        179.75        12.36 o                         
   2  26   3        311.27        337.76        15.08 o                         
   3  26   3         98.10        100.43        10.36 o                         
   4  26   3         36.83         36.41        12.15 o                         
  -4  27   3        179.52        226.87        16.12 o                         
  -3  27   3        227.29        257.20        18.92 o                         
  -2  27   3         21.86         19.97        10.20 o                         
  -1  27   3          7.00         15.44        10.02 o                         
   0  27   3         30.00         38.85        13.32 o                         
   1  27   3         76.44        100.65        14.24 o                         
   2  27   3        329.19        336.14        24.23 o                         
   3  27   3         46.29         72.87        11.47 o                         
  -3  28   3        158.67        194.42        22.04 o                         
  -2  28   3        216.10        200.25        15.15 o                         
  -1  28   3          0.06         -9.90         9.90 o                         
   0  28   3          0.56        -10.50        11.21 o                         
   1  28   3        241.58        248.15        22.34 o                         
   2  28   3         80.43         68.64        10.87 o                         
  -1  29   3        178.92        249.25        34.81 o                         
 -12   0   4         26.84         14.25        16.95 o                         
 -10   0   4        207.53        235.12        15.60 o                         
  -8   0   4        736.77        699.69        17.45 o                         
  -6   0   4         88.34         85.74         6.75 o                         
  -4   0   4        145.93        141.55         5.97 o                         
  -2   0   4       1034.42        841.98        10.37 o                         
   0   0   4        704.18        831.32        10.34 o                         
   2   0   4       5533.03       6112.39        43.40 o                         
   4   0   4       2593.34       2718.81        22.46 o                         
   6   0   4        348.91        362.58         9.85 o                         
   8   0   4       1106.77       1083.45        23.39 o                         
  10   0   4        495.00        498.51        19.22 o                         
 -12   1   4         12.41         11.27         8.90 o                         
 -11   1   4         25.90         29.52         7.29 o                         
 -10   1   4        157.09        167.26         9.28 o                         
  -9   1   4          2.81          3.87         5.09 o                         
  -8   1   4        295.55        308.70         8.94 o                         
  -7   1   4        103.36        100.85         4.83 o                         
  -6   1   4        940.67       1017.82        11.27 o                         
  -5   1   4        210.90        216.14         5.41 o                         
  -4   1   4        549.88        535.50         6.63 o                         
  -3   1   4         84.51        104.24         2.88 o                         
  -2   1   4       2959.04       3210.42        21.59 o                         
  -1   1   4       9076.85       9419.28        58.33 o                         
   0   1   4       1056.80       1117.77        10.14 o                         
   1   1   4        125.95        180.16         4.22 o                         
   2   1   4       1746.74       2024.14        11.76 o                         
   3   1   4          3.66          6.76         1.84 o                         
   4   1   4       1005.46       1096.69         8.49 o                         
   5   1   4         68.63         54.31         3.14 o                         
   6   1   4        131.34        127.93         6.45 o                         
   7   1   4        227.82        219.34         6.82 o                         
   8   1   4         11.96         12.85         5.25 o                         
   9   1   4         34.80         30.08         6.36 o                         
  10   1   4         34.39         35.29         7.28 o                         
 -12   2   4          0.99         -0.39         8.25 o                         
 -11   2   4          0.21         -6.64         7.62 o                         
 -10   2   4        126.64        106.39         8.11 o                         
  -9   2   4         49.99         52.44         7.41 o                         
  -8   2   4        369.98        368.31         8.89 o                         
  -7   2   4        271.93        274.90        10.97 o                         
  -6   2   4        298.98        317.21         6.74 o                         
  -5   2   4       6891.67       6922.41        49.83 o                         
  -4   2   4        107.45        130.43         3.77 o                         
  -3   2   4       2038.19       1924.01        14.33 o                         
  -2   2   4       1126.04       1198.73         9.30 o                         
  -1   2   4       1530.14       1676.73        12.59 o                         
   0   2   4       1066.90       1163.45        10.62 o                         
   1   2   4       1996.96       2236.36        14.16 o                         
   2   2   4        586.90        671.48         5.96 o                         
   3   2   4        657.06        654.95         5.94 o                         
   4   2   4        600.72        730.57         7.97 o                         
   5   2   4        243.52        264.31         5.00 o                         
   6   2   4         69.70         47.76         3.87 o                         
   7   2   4          1.22          3.86         3.77 o                         
   8   2   4        526.22        486.16        14.11 o                         
   9   2   4        318.43        338.99        13.38 o                         
  10   2   4         63.75         75.53         9.07 o                         
 -12   3   4          2.98          1.70         8.23 o                         
 -11   3   4         44.18         52.43         8.95 o                         
 -10   3   4        100.46         93.33         8.05 o                         
  -9   3   4        573.21        619.77        14.06 o                         
  -8   3   4        303.33        280.02         9.63 o                         
  -7   3   4        174.98        158.44         5.67 o                         
  -6   3   4        422.88        425.70         7.16 o                         
  -5   3   4         17.64         37.43         3.39 o                         
  -4   3   4       1221.40       1227.01        10.31 o                         
  -3   3   4        173.79        194.23         5.41 o                         
  -2   3   4       1189.96       1212.30         9.90 o                         
  -1   3   4       2392.62       2408.96        16.98 o                         
   0   3   4        483.06        457.63         6.48 o                         
   1   3   4       2301.49       2599.88        14.97 o                         
   2   3   4         82.55         77.04         2.39 o                         
   3   3   4         58.67         77.56         2.91 o                         
   4   3   4          1.68          6.41         2.06 o                         
   5   3   4        813.66        868.12         8.54 o                         
   6   3   4          0.50          0.64         3.13 o                         
   7   3   4        133.86        128.35         5.25 o                         
   8   3   4         24.85         15.53         5.37 o                         
   9   3   4          2.47          8.46         6.84 o                         
  10   3   4          7.17         10.52         7.40 o                         
 -12   4   4         61.44         80.42        12.37 o                         
 -11   4   4         69.84         61.99         9.27 o                         
 -10   4   4         34.54         45.85         7.12 o                         
  -9   4   4         11.14         18.51         6.05 o                         
  -8   4   4        706.37        655.51        10.97 o                         
  -7   4   4        276.91        285.11         7.17 o                         
  -6   4   4       1371.16       1311.62        12.75 o                         
  -5   4   4        938.19       1006.95         9.52 o                         
  -4   4   4        572.05        508.50         6.54 o                         
  -3   4   4        623.81        753.99         6.91 o                         
  -2   4   4         18.18          9.24         2.50 o                         
  -1   4   4          0.53          0.53         2.02 o                         
   0   4   4        848.85        869.78         9.48 o                         
   1   4   4        491.83        525.92         7.43 o                         
   2   4   4       1417.38       1512.31        10.46 o                         
   3   4   4          1.68          5.68         1.84 o                         
   4   4   4        373.18        368.41         5.10 o                         
   5   4   4          4.38          8.03         2.76 o                         
   6   4   4         84.21         68.94         3.78 o                         
   7   4   4        127.92        171.57         6.03 o                         
   8   4   4        106.84        112.78         7.07 o                         
   9   4   4        107.34        100.36         8.68 o                         
  10   4   4        310.52        354.85        18.94 o                         
 -12   5   4        187.18        205.34        12.71 o                         
 -11   5   4         37.31         39.40         8.82 o                         
 -10   5   4        309.27        257.50        11.82 o                         
  -9   5   4         78.05         82.98         6.35 o                         
  -8   5   4         44.86         48.52         4.97 o                         
  -7   5   4        269.48        272.48         7.77 o                         
  -6   5   4       1223.45       1274.27        11.70 o                         
  -5   5   4         36.89         23.33         2.72 o                         
  -4   5   4        260.36        291.81         5.15 o                         
  -3   5   4        457.37        465.07         5.77 o                         
  -2   5   4       5066.13       5277.39        34.17 o                         
  -1   5   4       1190.81       1188.90         9.92 o                         
   0   5   4       1329.85       1392.56        12.02 o                         
   1   5   4        356.48        435.27         6.27 o                         
   2   5   4         18.46         25.52         2.29 o                         
   3   5   4        146.26        165.38         3.47 o                         
   4   5   4       1055.18        977.54         8.05 o                         
   5   5   4        305.46        275.21         5.90 o                         
   6   5   4          2.94          1.74         3.08 o                         
   7   5   4          6.92          5.90         4.35 o                         
   8   5   4          0.83         -2.51         5.44 o                         
   9   5   4        139.55        124.25         9.93 o                         
  10   5   4         10.24         14.18        11.51 o                         
 -12   6   4        222.34        299.66        21.21 o                         
 -11   6   4         23.42         24.85         9.72 o                         
 -10   6   4        108.57        110.46         7.86 o                         
  -9   6   4        590.36        573.39        13.24 o                         
  -8   6   4        470.20        402.37         9.44 o                         
  -7   6   4        588.76        586.54         9.79 o                         
  -6   6   4          3.75          1.57         2.82 o                         
  -5   6   4        720.71        708.51         8.00 o                         
  -4   6   4        732.10        771.03         8.35 o                         
  -3   6   4       3660.28       3731.39        24.24 o                         
  -2   6   4        692.11        878.66         8.76 o                         
  -1   6   4       3601.16       3731.62        25.02 o                         
   0   6   4          2.37          3.80         2.39 o                         
   1   6   4        126.11        141.86         6.94 o                         
   2   6   4       2046.66       2177.98        15.17 o                         
   3   6   4        494.08        536.81         6.45 o                         
   4   6   4        117.85        113.37         3.91 o                         
   5   6   4        140.26        174.99         4.97 o                         
   6   6   4        169.74        194.66         5.73 o                         
   7   6   4          0.05          0.01         4.63 o                         
   8   6   4        161.61        176.13         8.63 o                         
   9   6   4          7.52          3.66        10.99 o                         
  10   6   4        103.70        112.14        10.71 o                         
 -12   7   4         47.59         73.31        16.59 o                         
 -11   7   4         52.13         57.59         8.79 o                         
 -10   7   4         14.91         12.93         6.52 o                         
  -9   7   4         29.38         30.50         5.69 o                         
  -8   7   4          2.82          7.00         4.63 o                         
  -7   7   4        383.50        398.63         8.65 o                         
  -6   7   4        114.88        110.93         4.42 o                         
  -5   7   4         88.59         93.58         3.86 o                         
  -4   7   4        198.80        196.58         4.60 o                         
  -3   7   4        267.84        322.46         5.20 o                         
  -2   7   4       1365.65       1435.40        11.79 o                         
  -1   7   4       3210.04       3477.16        23.69 o                         
   0   7   4       3419.55       3638.63        26.03 o                         
   1   7   4       4093.20       4086.38        29.24 o                         
   2   7   4        504.26        537.77         6.18 o                         
   3   7   4         46.67         50.13         2.76 o                         
   4   7   4         56.22         61.49         3.38 o                         
   5   7   4         86.42        100.94         5.29 o                         
   6   7   4        725.07        652.45         9.24 o                         
   7   7   4         21.68         23.96         5.86 o                         
   8   7   4         52.35         53.87         7.90 o                         
   9   7   4        270.34        258.52        15.67 o                         
 -11   8   4          3.08         -2.98         9.12 o                         
 -10   8   4         44.47         51.70         7.71 o                         
  -9   8   4          4.40          4.89         5.45 o                         
  -8   8   4         31.04         24.77         4.76 o                         
  -7   8   4        732.24        750.88        12.38 o                         
  -6   8   4        188.78        171.80         5.58 o                         
  -5   8   4        669.14        675.60         8.37 o                         
  -4   8   4       1022.77       1037.17         9.48 o                         
  -3   8   4          9.82          9.82         2.32 o                         
  -2   8   4        364.51        362.88         5.76 o                         
  -1   8   4       4893.35       5099.57        33.44 o                         
   0   8   4        738.75        723.57         9.26 o                         
   1   8   4       2747.49       2686.22        19.81 o                         
   2   8   4        112.14        102.73         3.33 o                         
   3   8   4          2.00         -0.02         2.50 o                         
   4   8   4         81.91         92.85         4.13 o                         
   5   8   4       1379.52       1254.25        12.71 o                         
   6   8   4       1333.52       1301.72        13.61 o                         
   7   8   4        352.32        358.93        10.87 o                         
   8   8   4         78.83         82.14         8.65 o                         
   9   8   4        169.05        197.41        20.90 o                         
 -11   9   4          0.58          0.98        10.53 o                         
 -10   9   4        110.48        103.09         9.59 o                         
  -9   9   4         74.57         74.73         6.86 o                         
  -8   9   4         24.73         19.50         5.13 o                         
  -7   9   4         14.37         15.54         4.69 o                         
  -6   9   4        536.76        551.16         9.03 o                         
  -5   9   4        122.33        127.12         4.31 o                         
  -4   9   4       1272.25       1280.49        11.04 o                         
  -3   9   4       1207.43       1152.90        10.02 o                         
  -2   9   4       1629.93       1633.87        13.27 o                         
  -1   9   4         50.47         61.17         3.48 o                         
   0   9   4         31.25         31.22         2.78 o                         
   1   9   4        387.97        439.19         6.63 o                         
   2   9   4        269.99        300.27         6.93 o                         
   3   9   4          1.68          3.18         3.08 o                         
   4   9   4        149.16        151.37         5.64 o                         
   5   9   4        526.33        546.02        10.60 o                         
   6   9   4         87.24         76.82         5.54 o                         
   7   9   4        137.18        137.87         8.05 o                         
   8   9   4         11.65         16.03         6.87 o                         
   9   9   4          7.68          1.30        10.52 o                         
 -11  10   4         39.85         49.56        10.68 o                         
 -10  10   4          0.72          8.25         7.81 o                         
  -9  10   4         97.05        110.75         8.93 o                         
  -8  10   4        165.48        148.78         7.54 o                         
  -7  10   4         41.56         33.95         4.57 o                         
  -6  10   4        474.02        473.65         9.21 o                         
  -5  10   4         64.44         56.11         3.89 o                         
  -4  10   4         20.84         16.91         2.67 o                         
  -3  10   4        496.57        500.88         6.14 o                         
  -2  10   4        196.47        226.65         5.29 o                         
  -1  10   4        148.31        134.43         5.10 o                         
   0  10   4        492.03        461.81         6.61 o                         
   1  10   4        566.47        566.50         9.51 o                         
   2  10   4          1.03          1.93         2.71 o                         
   3  10   4          1.52          5.50         3.62 o                         
   4  10   4        832.77        821.25        11.65 o                         
   5  10   4        587.02        549.20        12.09 o                         
   6  10   4        439.66        404.20        10.30 o                         
   7  10   4         38.62         36.21         6.55 o                         
   8  10   4         80.29         70.49         8.03 o                         
   9  10   4         13.18         21.06        10.17 o                         
 -11  11   4         27.19         27.49        10.21 o                         
 -10  11   4         38.49         36.39         8.66 o                         
  -9  11   4          8.34          8.53         7.01 o                         
  -8  11   4         37.26         36.13         6.53 o                         
  -7  11   4        185.26        195.57         6.65 o                         
  -6  11   4        281.71        305.99         7.92 o                         
  -5  11   4        139.61        136.52         5.11 o                         
  -4  11   4        386.79        398.75         6.26 o                         
  -3  11   4        305.36        255.02         5.16 o                         
  -2  11   4        275.60        263.83         5.17 o                         
  -1  11   4         54.74         46.63         2.88 o                         
   0  11   4        636.41        612.62         8.63 o                         
   1  11   4       1673.29       1670.98        15.08 o                         
   2  11   4         59.33         60.56         4.13 o                         
   3  11   4        274.98        261.02         7.69 o                         
   4  11   4       4120.25       3961.66        33.05 o                         
   5  11   4        268.35        263.45        11.40 o                         
   6  11   4         25.66         26.04         4.98 o                         
   7  11   4         15.95         18.72         5.98 o                         
   8  11   4        155.52        180.42        10.16 o                         
   9  11   4        212.97        237.62        13.89 o                         
 -11  12   4         44.45         58.61        10.03 o                         
 -10  12   4        132.93        136.83        10.61 o                         
  -9  12   4         18.36         18.42         6.94 o                         
  -8  12   4        140.94        143.90         8.34 o                         
  -7  12   4        260.45        245.98         8.41 o                         
  -6  12   4        121.05        151.55         5.94 o                         
  -5  12   4         22.93         19.83         3.89 o                         
  -4  12   4        655.33        609.15         7.64 o                         
  -3  12   4        264.03        258.58         5.12 o                         
  -2  12   4        289.40        302.93         5.83 o                         
  -1  12   4         30.85         24.31         2.60 o                         
   0  12   4       1737.53       1656.97        15.86 o                         
   1  12   4        215.84        225.43         5.72 o                         
   2  12   4       1529.02       1498.91        16.82 o                         
   3  12   4        131.51        123.81         5.56 o                         
   4  12   4         79.52         81.86         5.48 o                         
   5  12   4         20.00         24.67         5.19 o                         
   6  12   4        282.94        251.40        10.02 o                         
   7  12   4        208.99        199.43         9.42 o                         
   8  12   4          6.98         13.24         7.54 o                         
   9  12   4         20.35         32.61         9.36 o                         
 -11  13   4         73.02         66.84        10.83 o                         
 -10  13   4         37.71         58.49        11.44 o                         
  -9  13   4         45.18         76.98         9.40 o                         
  -8  13   4         21.74         20.47         6.49 o                         
  -7  13   4        692.66        657.54        12.91 o                         
  -6  13   4         59.58         76.55         5.15 o                         
  -5  13   4          0.60          4.95         3.47 o                         
  -4  13   4       1040.83       1005.53        10.81 o                         
  -3  13   4        154.21        173.77         4.85 o                         
  -2  13   4        396.65        434.19         6.49 o                         
  -1  13   4         31.64         31.73         3.58 o                         
   0  13   4        238.95        251.11         6.36 o                         
   1  13   4          3.06         -2.86         2.86 o                         
   2  13   4         48.91         36.91         4.27 o                         
   3  13   4       2009.87       1911.11        19.61 o                         
   4  13   4        645.94        622.12        13.11 o                         
   5  13   4          0.07          2.61         4.49 o                         
   6  13   4        555.57        564.15        13.67 o                         
   7  13   4         70.95         56.58         7.09 o                         
   8  13   4         38.21         47.05         8.13 o                         
   9  13   4         21.25         16.26        11.06 o                         
 -10  14   4        160.44        200.47        12.27 o                         
  -9  14   4        187.89        188.45        13.24 o                         
  -8  14   4          0.05          5.68         5.98 o                         
  -7  14   4         80.67        109.92         6.30 o                         
  -6  14   4        112.49         92.16         5.59 o                         
  -5  14   4        278.11        263.90         7.47 o                         
  -4  14   4        818.01        795.26        10.64 o                         
  -3  14   4        866.18        811.24         9.22 o                         
  -2  14   4         95.23        106.83         4.51 o                         
  -1  14   4        375.13        358.92         8.14 o                         
   0  14   4        491.58        494.87         9.26 o                         
   1  14   4          8.95          8.80         3.92 o                         
   2  14   4        252.55        242.80         7.71 o                         
   3  14   4         32.96         30.50         4.54 o                         
   4  14   4        219.02        195.79         7.22 o                         
   5  14   4        171.15        154.05         8.01 o                         
   6  14   4         67.95         77.30         7.34 o                         
   7  14   4         10.45         10.55         6.80 o                         
   8  14   4        137.22        112.08        12.55 o                         
 -10  15   4        117.72        140.37        11.38 o                         
  -9  15   4        156.64        190.80        11.21 o                         
  -8  15   4          8.33         -2.69         6.26 o                         
  -7  15   4        108.12        154.92         7.84 o                         
  -6  15   4          6.60          5.62         4.63 o                         
  -5  15   4        144.32        145.31         6.75 o                         
  -4  15   4       1880.96       1918.03        21.81 o                         
  -3  15   4       2242.49       2202.71        17.51 o                         
  -2  15   4       1404.41       1371.13        13.85 o                         
  -1  15   4         58.71         56.95         4.51 o                         
   0  15   4         80.87         79.99         4.75 o                         
   1  15   4         23.11         24.23         4.53 o                         
   2  15   4         57.19         53.09         6.27 o                         
   3  15   4        864.06        838.83        12.63 o                         
   4  15   4          0.24          2.67         4.34 o                         
   5  15   4         50.18         57.35         6.20 o                         
   6  15   4        128.27        124.70        10.44 o                         
   7  15   4         61.85         44.98         8.63 o                         
   8  15   4          0.59          4.71         9.13 o                         
 -10  16   4         21.89         29.87         9.74 o                         
  -9  16   4          3.09          7.03         7.60 o                         
  -8  16   4         44.16         31.55         8.31 o                         
  -7  16   4        365.86        388.68        11.52 o                         
  -6  16   4        195.60        179.26         7.96 o                         
  -5  16   4        406.53        402.72        14.63 o                         
  -4  16   4        988.64       1006.83        14.29 o                         
  -3  16   4       1020.61        987.97        14.42 o                         
  -2  16   4        423.99        402.69         8.51 o                         
  -1  16   4        194.64        199.40         6.42 o                         
   0  16   4        379.56        382.52         9.52 o                         
   1  16   4         83.07         63.90         5.36 o                         
   2  16   4        385.67        374.72         8.76 o                         
   3  16   4        415.42        426.40        10.09 o                         
   4  16   4         84.27         78.09         5.74 o                         
   5  16   4         64.33         63.16         6.14 o                         
   6  16   4         72.76         81.44         7.93 o                         
   7  16   4         42.25         49.07        10.87 o                         
   8  16   4         10.07         25.15         8.74 o                         
 -10  17   4         22.70         51.26        11.31 o                         
  -9  17   4         19.75         22.22         9.37 o                         
  -8  17   4         50.17         47.76         9.14 o                         
  -7  17   4        211.48        212.00        10.41 o                         
  -6  17   4         39.59         27.47         7.16 o                         
  -5  17   4        921.77        919.45        13.81 o                         
  -4  17   4         53.45         59.36         5.63 o                         
  -3  17   4       1025.24       1124.28        15.83 o                         
  -2  17   4       1888.34       1776.25        20.77 o                         
  -1  17   4        446.76        411.40         8.97 o                         
   0  17   4         58.24         51.41         4.93 o                         
   1  17   4          0.09         -3.41         3.90 o                         
   2  17   4         22.63         20.57         4.76 o                         
   3  17   4        104.70         84.95         6.09 o                         
   4  17   4        236.01        221.34         8.12 o                         
   5  17   4          7.49          9.11         5.92 o                         
   6  17   4          0.20         -4.51         6.14 o                         
   7  17   4        105.92        108.59        10.29 o                         
   8  17   4        111.33         76.24        12.97 o                         
  -9  18   4          3.36          9.95         9.55 o                         
  -8  18   4         95.38         97.84         9.67 o                         
  -7  18   4          0.63         -6.05         6.74 o                         
  -6  18   4         41.25         35.81         5.91 o                         
  -5  18   4        116.17        107.93         7.67 o                         
  -4  18   4        101.95        107.19         6.75 o                         
  -3  18   4        158.18        150.69         7.34 o                         
  -2  18   4       1102.72       1094.44        16.10 o                         
  -1  18   4         34.30         43.77         4.82 o                         
   0  18   4         50.41         56.62         5.15 o                         
   1  18   4         49.42         62.66         5.15 o                         
   2  18   4        550.39        575.52        12.98 o                         
   3  18   4         35.88         29.73         5.40 o                         
   4  18   4          1.47          1.59         5.15 o                         
   5  18   4         56.74         55.24         7.02 o                         
   6  18   4        182.51        198.10        10.91 o                         
   7  18   4        200.03        193.53        11.43 o                         
  -9  19   4         17.21         22.01        10.47 o                         
  -8  19   4        211.58        236.48        13.95 o                         
  -7  19   4         29.81         22.79         7.65 o                         
  -6  19   4         42.90         40.23         7.56 o                         
  -5  19   4         74.83         56.83         6.56 o                         
  -4  19   4        163.61        163.83        10.73 o                         
  -3  19   4          1.47          3.48         5.33 o                         
  -2  19   4        253.91        244.84         9.10 o                         
  -1  19   4        422.36        386.78         9.47 o                         
   0  19   4         61.53         49.56         5.63 o                         
   1  19   4         16.87         15.41         5.22 o                         
   2  19   4          7.07         13.04         4.81 o                         
   3  19   4        133.49        135.93         9.79 o                         
   4  19   4         91.56         94.67         7.02 o                         
   5  19   4          0.44         -5.89         5.89 o                         
   6  19   4        349.88        415.11        12.98 o                         
   7  19   4         12.27         15.04         8.96 o                         
  -9  20   4          8.11         10.94        10.43 o                         
  -8  20   4          7.86          3.62         8.10 o                         
  -7  20   4          0.10          1.16         9.24 o                         
  -6  20   4         35.58         38.17         7.47 o                         
  -5  20   4         45.30         47.02         7.57 o                         
  -4  20   4         41.80         35.18         6.89 o                         
  -3  20   4         43.80         44.01         6.13 o                         
  -2  20   4        553.80        515.49        13.35 o                         
  -1  20   4        394.23        377.51        10.30 o                         
   0  20   4        244.13        258.49         8.99 o                         
   1  20   4         89.14         91.64         9.33 o                         
   2  20   4         78.33         78.33         6.43 o                         
   3  20   4         35.09         30.58         5.84 o                         
   4  20   4         26.54         27.04         6.62 o                         
   5  20   4         40.62         45.61         8.21 o                         
   6  20   4          3.55          5.37         8.49 o                         
   7  20   4        112.47        109.71        11.13 o                         
  -8  21   4         13.19         12.27        10.97 o                         
  -7  21   4          0.83         -0.48         8.56 o                         
  -6  21   4        121.15        110.33        11.77 o                         
  -5  21   4         37.42         24.71         8.09 o                         
  -4  21   4         18.29          9.68         7.26 o                         
  -3  21   4          0.94          3.74         6.01 o                         
  -2  21   4          1.71         -2.00         6.20 o                         
  -1  21   4         54.40         48.89         6.34 o                         
   0  21   4         16.72         23.42         6.04 o                         
   1  21   4         78.16         72.52         7.12 o                         
   2  21   4         73.46         70.25         7.01 o                         
   3  21   4        258.08        279.96        12.58 o                         
   4  21   4         25.53         34.11         6.49 o                         
   5  21   4        346.26        401.90        23.66 o                         
   6  21   4        571.14        602.66        16.52 o                         
  -8  22   4         82.17         93.05        11.77 o                         
  -7  22   4         23.84         38.54        13.12 o                         
  -6  22   4          2.33         -0.80         9.37 o                         
  -5  22   4        369.23        419.24        18.62 o                         
  -4  22   4         13.70         14.34         7.53 o                         
  -3  22   4        200.13        199.13        16.46 o                         
  -2  22   4        384.24        393.87        12.09 o                         
  -1  22   4         31.47         15.43         6.45 o                         
   0  22   4        159.24        187.62         8.52 o                         
   1  22   4          7.98          8.64         6.61 o                         
   2  22   4          8.21         15.49         6.62 o                         
   3  22   4          8.09         16.67         6.97 o                         
   4  22   4         35.30         38.53         8.89 o                         
   5  22   4          9.69         17.45         7.46 o                         
   6  22   4          0.24         -5.98         8.69 o                         
  -7  23   4        150.37        163.90        14.84 o                         
  -6  23   4         18.32         10.88         8.98 o                         
  -5  23   4        208.21        196.94        13.81 o                         
  -4  23   4         52.87         41.51         8.93 o                         
  -3  23   4         91.41         86.72         9.60 o                         
  -2  23   4          9.05          8.54         6.30 o                         
  -1  23   4         92.81        114.82         9.58 o                         
   0  23   4        141.78        138.01         8.55 o                         
   1  23   4         22.62         19.92         6.84 o                         
   2  23   4          0.85         -0.21         6.56 o                         
   3  23   4         51.92         70.41         9.04 o                         
   4  23   4         55.44         61.93         8.45 o                         
   5  23   4        128.28        123.84        11.13 o                         
  -7  24   4         91.76        128.10        13.72 o                         
  -6  24   4         70.57         73.20        12.38 o                         
  -5  24   4        275.92        291.53        15.48 o                         
  -4  24   4         13.93         14.11         9.65 o                         
  -3  24   4         70.83         72.09        10.58 o                         
  -2  24   4          4.97         15.68         8.86 o                         
  -1  24   4          2.24         -1.09         7.44 o                         
   0  24   4        156.62        153.67         9.20 o                         
   1  24   4         29.62         22.44         7.16 o                         
   2  24   4         50.34         40.21         8.49 o                         
   3  24   4         26.62         38.12         8.75 o                         
   4  24   4          0.76         -9.60         9.60 o                         
   5  24   4         26.09         12.23        13.47 o                         
  -6  25   4        133.05        161.68        13.18 o                         
  -5  25   4        198.38        241.96        15.82 o                         
  -4  25   4         52.28         55.34         9.98 o                         
  -3  25   4         16.40         26.61        12.23 o                         
  -2  25   4          0.02         -7.80         7.80 o                         
  -1  25   4        113.37        101.56        11.24 o                         
   0  25   4        213.32        211.60        15.78 o                         
   1  25   4          0.01          1.51         8.47 o                         
   2  25   4        137.33        154.88        10.92 o                         
   3  25   4         22.17         15.82         9.46 o                         
   4  25   4          8.55         20.93        10.19 o                         
  -5  26   4        118.03        168.16        15.26 o                         
  -4  26   4         66.28         93.06        14.31 o                         
  -3  26   4         64.68         57.89        10.40 o                         
  -2  26   4         12.30         10.24         8.62 o                         
  -1  26   4         12.61         12.33         8.72 o                         
   0  26   4         13.05          9.62        11.80 o                         
   1  26   4         96.45         98.20        10.00 o                         
   2  26   4         37.40         17.85         9.67 o                         
   3  26   4         94.63         95.65        10.66 o                         
  -4  27   4        202.88        243.38        23.71 o                         
  -3  27   4         10.32         10.02        11.44 o                         
  -2  27   4        151.87        194.83        14.55 o                         
  -1  27   4          9.68         -1.51        10.92 o                         
   0  27   4          5.02          5.98        12.98 o                         
   1  27   4          0.24         -3.06        10.19 o                         
   2  27   4         11.84         11.90        11.12 o                         
  -3  28   4        214.83        212.20        42.89 o                         
  -2  28   4         12.09         24.64        10.91 o                         
  -1  28   4          1.88         -7.44         9.66 o                         
   0  28   4         65.53         79.62        11.44 o                         
   1  28   4         34.66         31.38        11.09 o                         
 -11   0   5          0.33         -5.63         9.44 o                         
  -9   0   5         54.03         53.08         8.71 o                         
  -7   0   5         10.66         13.88         5.27 o                         
  -5   0   5        397.66        361.82         7.87 o                         
  -3   0   5        154.17        229.92         6.52 o                         
  -1   0   5        637.67        759.26        12.59 o                         
   1   0   5       1700.18       1615.70        17.24 o                         
   3   0   5        200.22        187.72         5.10 o                         
   5   0   5        103.35         61.41         4.53 o                         
   7   0   5        460.75        492.71        13.00 o                         
   9   0   5          0.15         -2.20         7.97 o                         
 -12   1   5         56.08         53.47         9.44 o                         
 -11   1   5         62.63         51.76         8.28 o                         
 -10   1   5         23.87         30.97         6.93 o                         
  -9   1   5        233.22        219.84         8.62 o                         
  -8   1   5         96.31         98.03         5.47 o                         
  -7   1   5         52.26         58.56         4.41 o                         
  -6   1   5          2.31          7.75         3.23 o                         
  -5   1   5       1202.85       1223.55        11.26 o                         
  -4   1   5       1000.43        967.60         8.79 o                         
  -3   1   5         63.92         78.45         3.48 o                         
  -2   1   5         49.58         70.66         4.03 o                         
  -1   1   5       3072.31       3428.44        24.56 o                         
   0   1   5          0.48          4.54         2.48 o                         
   1   1   5         94.23         93.16         3.96 o                         
   2   1   5        286.74        297.86         4.22 o                         
   3   1   5         30.11         28.61         2.10 o                         
   4   1   5         66.61         66.46         2.88 o                         
   5   1   5        194.14        197.75         4.53 o                         
   6   1   5          4.26         -1.49         3.08 o                         
   7   1   5          6.42          4.68         4.50 o                         
   8   1   5         45.83         35.92         7.76 o                         
   9   1   5          8.77          6.75         6.14 o                         
 -12   2   5         40.57         41.93         8.54 o                         
 -11   2   5          1.10          1.12         7.33 o                         
 -10   2   5        651.30        641.37        15.14 o                         
  -9   2   5          2.68          8.30         5.20 o                         
  -8   2   5        967.09        955.50        13.56 o                         
  -7   2   5        276.62        302.45        12.02 o                         
  -6   2   5        498.40        480.77         8.01 o                         
  -5   2   5        449.21        533.26         7.16 o                         
  -4   2   5        356.15        404.53         6.71 o                         
  -3   2   5       2671.43       2852.80        18.36 o                         
  -2   2   5       6460.33       6800.04        41.60 o                         
  -1   2   5        809.33        868.22         8.40 o                         
   0   2   5       1887.55       1939.47        14.69 o                         
   1   2   5         31.92         34.28         2.50 o                         
   2   2   5        377.84        458.96         5.03 o                         
   3   2   5        236.93        233.81         4.21 o                         
   4   2   5         19.44         16.68         2.83 o                         
   5   2   5        238.21        340.66         6.00 o                         
   6   2   5         15.43         11.61         3.20 o                         
   7   2   5         72.51         46.92         5.69 o                         
   8   2   5        227.46        266.69         9.79 o                         
   9   2   5         64.41         55.77         7.88 o                         
 -12   3   5         47.46         32.94         9.63 o                         
 -11   3   5          0.88         -4.73         7.85 o                         
 -10   3   5          8.32         11.63         6.64 o                         
  -9   3   5        210.91        191.07         8.40 o                         
  -8   3   5         89.65         82.19         5.77 o                         
  -7   3   5        434.40        436.82         8.18 o                         
  -6   3   5         16.10         15.80         3.19 o                         
  -5   3   5         57.35         51.50         3.08 o                         
  -4   3   5        189.54        185.40         3.87 o                         
  -3   3   5       1497.98       1512.06        11.12 o                         
  -2   3   5       3810.19       4301.17        27.39 o                         
  -1   3   5        129.49        165.26         4.10 o                         
   0   3   5        442.27        480.73         6.12 o                         
   1   3   5       1208.03       1331.40        10.16 o                         
   2   3   5        897.84       1031.14         8.17 o                         
   3   3   5        193.37        197.80         4.09 o                         
   4   3   5         22.48         20.13         2.68 o                         
   5   3   5        170.61        155.97         4.82 o                         
   6   3   5          3.15          8.70         3.16 o                         
   7   3   5          3.42          4.65         4.41 o                         
   8   3   5        119.26        108.49         7.35 o                         
   9   3   5          4.30         -2.45         6.83 o                         
 -12   4   5        104.02         92.89        10.03 o                         
 -11   4   5         55.00         38.96         8.84 o                         
 -10   4   5        539.24        528.34        13.37 o                         
  -9   4   5          8.62          8.92         5.53 o                         
  -8   4   5        116.63        104.07         5.99 o                         
  -7   4   5        704.36        729.74        10.06 o                         
  -6   4   5        315.72        313.95         6.63 o                         
  -5   4   5         19.67         13.09         2.61 o                         
  -4   4   5        143.37        123.52         3.89 o                         
  -3   4   5        188.61        212.58         4.57 o                         
  -2   4   5        670.87        761.14         8.27 o                         
  -1   4   5        117.42        129.17         3.50 o                         
   0   4   5        176.74        190.34         4.15 o                         
   1   4   5        190.79        246.88         4.41 o                         
   2   4   5         93.67        139.32         3.50 o                         
   3   4   5        334.33        371.59         4.90 o                         
   4   4   5          6.62          5.33         2.58 o                         
   5   4   5        830.53        945.42        10.55 o                         
   6   4   5        495.78        421.58         7.85 o                         
   7   4   5        246.15        228.40         6.92 o                         
   8   4   5        122.30        137.02         8.67 o                         
   9   4   5         11.58         20.73        12.83 o                         
 -12   5   5         59.80         76.32         9.79 o                         
 -11   5   5         75.11         76.79         8.76 o                         
 -10   5   5        292.59        285.64        10.37 o                         
  -9   5   5         71.93         60.96         6.06 o                         
  -8   5   5          8.36         21.11         4.70 o                         
  -7   5   5         20.43         16.80         3.94 o                         
  -6   5   5        276.30        272.62         5.94 o                         
  -5   5   5       1121.99       1132.50        11.54 o                         
  -4   5   5        232.78        230.41         4.51 o                         
  -3   5   5        119.20        158.86         4.53 o                         
  -2   5   5       7505.48       7949.24        53.04 o                         
  -1   5   5        178.49        184.63         4.62 o                         
   0   5   5        581.18        506.26         6.46 o                         
   1   5   5       1237.40       1298.39        10.28 o                         
   2   5   5          9.77          9.67         2.16 o                         
   3   5   5        141.90        141.29         3.70 o                         
   4   5   5         12.43         14.13         2.76 o                         
   5   5   5        214.34        231.35         5.91 o                         
   6   5   5          2.29          5.89         3.43 o                         
   7   5   5        223.46        213.81         7.27 o                         
   8   5   5        125.28        103.45         8.76 o                         
   9   5   5         21.84         18.86         8.87 o                         
 -12   6   5         11.58         12.44        11.96 o                         
 -11   6   5         10.15          8.65         8.93 o                         
 -10   6   5        140.63        136.60         8.32 o                         
  -9   6   5         63.46         63.95         5.96 o                         
  -8   6   5        923.17        862.67        12.60 o                         
  -7   6   5        247.76        230.89         6.80 o                         
  -6   6   5         14.06         13.11         3.07 o                         
  -5   6   5          1.02          0.09         2.60 o                         
  -4   6   5        502.99        462.36         6.16 o                         
  -3   6   5        239.81        270.93         4.87 o                         
  -2   6   5        272.69        257.38         5.11 o                         
  -1   6   5       1043.46       1025.36         9.45 o                         
   0   6   5       4637.91       4914.93        34.56 o                         
   1   6   5          1.48          2.52         2.43 o                         
   2   6   5        273.59        281.84         4.78 o                         
   3   6   5        161.58        146.14         4.26 o                         
   4   6   5         22.87         20.85         3.35 o                         
   5   6   5        433.76        472.71         7.91 o                         
   6   6   5         18.23         13.92         3.93 o                         
   7   6   5        645.96        624.73        12.24 o                         
   8   6   5        114.94        124.81        10.53 o                         
   9   6   5          0.15         -7.23         7.66 o                         
 -12   7   5        245.95        277.88        17.35 o                         
 -11   7   5          0.88         -2.54         8.73 o                         
 -10   7   5         31.23         43.36         7.48 o                         
  -9   7   5          4.79          1.90         5.97 o                         
  -8   7   5         67.09         92.09         5.77 o                         
  -7   7   5         56.95         47.94         4.58 o                         
  -6   7   5        334.83        325.08         6.71 o                         
  -5   7   5        142.62        142.21         4.52 o                         
  -4   7   5       1629.83       1677.44        13.23 o                         
  -3   7   5        141.35        150.47         4.09 o                         
  -2   7   5        179.01        206.01         4.68 o                         
  -1   7   5        118.30        128.89         3.68 o                         
   0   7   5        414.35        406.72         6.21 o                         
   1   7   5        371.14        394.50         7.43 o                         
   2   7   5        434.85        431.53         7.88 o                         
   3   7   5        628.19        634.30         7.54 o                         
   4   7   5         18.02          6.01         3.23 o                         
   5   7   5        189.54        190.40         6.39 o                         
   6   7   5        830.94        771.27        11.76 o                         
   7   7   5         29.52         33.98         5.87 o                         
   8   7   5        108.14        119.23         8.81 o                         
   9   7   5         39.17         36.86        10.78 o                         
 -11   8   5          6.80         11.96         9.55 o                         
 -10   8   5        310.05        316.42        10.97 o                         
  -9   8   5         33.73         30.85         5.86 o                         
  -8   8   5          6.17          9.86         4.91 o                         
  -7   8   5       1174.85       1125.49        17.70 o                         
  -6   8   5          8.14          9.65         3.50 o                         
  -5   8   5        534.51        492.32         7.49 o                         
  -4   8   5        254.05        250.05         5.12 o                         
  -3   8   5        426.44        458.37         6.09 o                         
  -2   8   5        850.35        768.47         8.24 o                         
  -1   8   5         53.72         42.46         2.75 o                         
   0   8   5          8.21          8.44         2.78 o                         
   1   8   5        411.09        434.45         6.42 o                         
   2   8   5        713.69        743.94         8.33 o                         
   3   8   5        342.24        342.43         7.23 o                         
   4   8   5        138.16        147.81         5.52 o                         
   5   8   5         44.73         52.25         4.81 o                         
   6   8   5        141.56        150.83         6.57 o                         
   7   8   5          1.82          4.20         5.59 o                         
   8   8   5        224.38        238.93        11.69 o                         
   9   8   5          0.00         -8.77        11.58 o                         
 -11   9   5         77.57         65.28         9.84 o                         
 -10   9   5         19.58         20.62         7.51 o                         
  -9   9   5         36.26         36.44         6.39 o                         
  -8   9   5        145.78        179.66         8.20 o                         
  -7   9   5         24.63         36.29         5.65 o                         
  -6   9   5        203.00        196.54         6.10 o                         
  -5   9   5         51.46         62.97         3.79 o                         
  -4   9   5        751.59        717.06         8.01 o                         
  -3   9   5        561.10        558.23         6.80 o                         
  -2   9   5       1321.46       1281.67        11.44 o                         
  -1   9   5          1.43          7.38         2.26 o                         
   0   9   5         76.27         88.91         3.58 o                         
   1   9   5        404.59        405.70         6.41 o                         
   2   9   5        768.79        754.59         9.54 o                         
   3   9   5          7.02          4.75         3.71 o                         
   4   9   5        595.43        553.22         9.92 o                         
   5   9   5         85.54         77.06         5.23 o                         
   6   9   5        229.97        181.90         7.13 o                         
   7   9   5        154.26        169.96         9.27 o                         
   8   9   5          0.73          0.52         8.80 o                         
   9   9   5        120.71        111.28        12.98 o                         
 -11  10   5         14.12         28.55         9.86 o                         
 -10  10   5         47.31         46.02         8.63 o                         
  -9  10   5         44.54         43.93         6.71 o                         
  -8  10   5        520.84        471.95        11.97 o                         
  -7  10   5        167.23        124.90         6.87 o                         
  -6  10   5        310.40        295.17         8.02 o                         
  -5  10   5        195.03        200.93         5.78 o                         
  -4  10   5       2274.53       2203.29        17.37 o                         
  -3  10   5         54.30         48.05         3.59 o                         
  -2  10   5        588.97        612.21         7.56 o                         
  -1  10   5        718.43        761.81         8.87 o                         
   0  10   5        273.66        294.33         7.10 o                         
   1  10   5       1285.96       1347.60        13.23 o                         
   2  10   5        727.34        719.09         9.55 o                         
   3  10   5        351.62        348.15         8.16 o                         
   4  10   5         93.12         97.34         5.98 o                         
   5  10   5         74.19         66.14         5.18 o                         
   6  10   5         18.84          8.91         5.13 o                         
   7  10   5        261.09        258.66        10.08 o                         
   8  10   5          1.60         -1.08         7.08 o                         
   9  10   5         22.67         24.79        10.94 o                         
 -11  11   5         93.84        147.22        12.75 o                         
 -10  11   5        134.26        128.72        10.48 o                         
  -9  11   5          2.26          3.21         7.01 o                         
  -8  11   5        126.55        138.18         8.10 o                         
  -7  11   5        137.50        110.25         5.70 o                         
  -6  11   5          2.15          0.85         3.95 o                         
  -5  11   5        505.93        469.07         8.37 o                         
  -4  11   5         43.51         44.76         3.29 o                         
  -3  11   5          3.48          5.79         2.79 o                         
  -2  11   5        577.12        540.12         7.29 o                         
  -1  11   5        194.86        169.45         4.51 o                         
   0  11   5        311.14        366.37         7.24 o                         
   1  11   5        809.17        849.20        10.24 o                         
   2  11   5         76.16         88.19         5.98 o                         
   3  11   5       1019.23        992.16        13.63 o                         
   4  11   5        805.57        751.72        11.81 o                         
   5  11   5        104.63         89.53         5.87 o                         
   6  11   5         44.66         40.57         6.49 o                         
   7  11   5         16.41         15.45         6.86 o                         
   8  11   5         69.83         89.49         9.65 o                         
 -11  12   5         13.68         22.07         9.29 o                         
 -10  12   5        116.82        101.71        10.15 o                         
  -9  12   5         98.27         95.80         8.99 o                         
  -8  12   5        341.79        328.10        11.10 o                         
  -7  12   5          0.23         -0.81         4.31 o                         
  -6  12   5        360.14        358.67         8.71 o                         
  -5  12   5        103.93        103.43         6.09 o                         
  -4  12   5        595.80        612.91        10.08 o                         
  -3  12   5         89.62         96.76         4.17 o                         
  -2  12   5         70.23         76.06         3.70 o                         
  -1  12   5         22.84         17.64         3.38 o                         
   0  12   5        106.38        119.12         4.85 o                         
   1  12   5        766.57        776.62        10.05 o                         
   2  12   5         96.70         84.97         4.95 o                         
   3  12   5        256.38        240.89        10.42 o                         
   4  12   5        705.39        623.82        11.70 o                         
   5  12   5        102.20        104.29         6.09 o                         
   6  12   5        698.07        720.28        15.43 o                         
   7  12   5         39.90         50.06         8.23 o                         
   8  12   5          0.00         -7.68         7.68 o                         
 -11  13   5          1.08         12.71         9.47 o                         
 -10  13   5         91.84        105.77        12.82 o                         
  -9  13   5        101.63        108.30         9.49 o                         
  -8  13   5        164.47        185.55         9.39 o                         
  -7  13   5        582.20        574.92        12.37 o                         
  -6  13   5        197.96        220.10         7.40 o                         
  -5  13   5        808.12        733.23        11.91 o                         
  -4  13   5       2211.05       2187.17        21.63 o                         
  -3  13   5        167.46        153.23         4.88 o                         
  -2  13   5          2.80          2.60         2.73 o                         
  -1  13   5         27.25         26.19         3.68 o                         
   0  13   5          0.22          0.18         3.34 o                         
   1  13   5        395.50        430.25         8.06 o                         
   2  13   5       1649.35       1597.64        18.17 o                         
   3  13   5        880.45        866.10        12.65 o                         
   4  13   5        513.29        485.12        10.17 o                         
   5  13   5          6.17          3.67         4.83 o                         
   6  13   5         85.95         68.45         7.59 o                         
   7  13   5        297.08        303.34        19.49 o                         
   8  13   5         98.96         91.94        10.97 o                         
 -10  14   5         13.27         14.43         9.42 o                         
  -9  14   5          1.85          4.86         7.70 o                         
  -8  14   5        312.45        335.14        12.26 o                         
  -7  14   5          1.90          7.76         6.93 o                         
  -6  14   5        178.20        154.66         7.25 o                         
  -5  14   5        682.70        701.68        11.33 o                         
  -4  14   5         51.55         52.23         5.01 o                         
  -3  14   5       1561.94       1514.21        14.20 o                         
  -2  14   5         94.04         97.62         5.51 o                         
  -1  14   5         12.41          8.21         3.56 o                         
   0  14   5        151.55        156.93         5.73 o                         
   1  14   5        114.39        127.85         5.71 o                         
   2  14   5       1135.17       1066.14        13.80 o                         
   3  14   5        434.65        399.37         9.60 o                         
   4  14   5        723.14        684.53        12.38 o                         
   5  14   5         24.92         12.64         5.25 o                         
   6  14   5        632.27        658.38        18.48 o                         
   7  14   5         51.11         51.93         8.87 o                         
   8  14   5         74.15         65.50        10.04 o                         
 -10  15   5          5.85         17.67        10.97 o                         
  -9  15   5        292.95        278.22        19.86 o                         
  -8  15   5         69.05         44.02         8.33 o                         
  -7  15   5        431.93        457.40        13.13 o                         
  -6  15   5         48.80         51.77         6.63 o                         
  -5  15   5       1739.04       1687.24        19.66 o                         
  -4  15   5       1258.17       1197.95        15.29 o                         
  -3  15   5       1487.20       1442.32        14.46 o                         
  -2  15   5        627.27        635.61        14.21 o                         
  -1  15   5         27.58         24.07         4.03 o                         
   0  15   5        112.51        126.58         5.80 o                         
   1  15   5       1497.99       1489.63        16.62 o                         
   2  15   5         45.28         30.09         7.72 o                         
   3  15   5         32.17         45.19         4.97 o                         
   4  15   5        124.00        105.25         6.52 o                         
   5  15   5         74.87         84.90         7.13 o                         
   6  15   5        160.69        164.36        10.69 o                         
   7  15   5        248.20        260.21        12.08 o                         
   8  15   5          0.09          3.05         9.56 o                         
 -10  16   5          5.37         -1.36         9.87 o                         
  -9  16   5         30.97         52.23        10.13 o                         
  -8  16   5          9.24         16.02        10.41 o                         
  -7  16   5          2.84          8.63         6.23 o                         
  -6  16   5        207.60        183.29         9.31 o                         
  -5  16   5        242.07        220.40         8.21 o                         
  -4  16   5         53.86         51.54         5.56 o                         
  -3  16   5         42.45         44.99         5.65 o                         
  -2  16   5         37.50         42.27         6.02 o                         
  -1  16   5        135.13        145.69         6.00 o                         
   0  16   5        195.73        211.31         7.74 o                         
   1  16   5         40.73         49.02         4.99 o                         
   2  16   5        424.72        381.64         9.72 o                         
   3  16   5         65.28         66.64         6.81 o                         
   4  16   5         21.58         29.56         6.02 o                         
   5  16   5         17.61         16.74         6.31 o                         
   6  16   5         19.17         24.84         7.67 o                         
   7  16   5          2.19          2.99         8.28 o                         
 -10  17   5          4.45         -9.79         9.79 o                         
  -9  17   5         56.36         42.50        11.08 o                         
  -8  17   5         49.98         41.91        10.22 o                         
  -7  17   5         10.02         14.69         6.32 o                         
  -6  17   5        232.18        240.77        10.89 o                         
  -5  17   5         88.51        109.77         7.18 o                         
  -4  17   5        104.68         97.99         7.62 o                         
  -3  17   5        667.73        672.59        12.38 o                         
  -2  17   5         81.42         78.84         5.71 o                         
  -1  17   5        480.26        485.76         9.87 o                         
   0  17   5          2.75          7.67         4.93 o                         
   1  17   5        186.02        161.95         7.27 o                         
   2  17   5          1.72         -2.47         4.36 o                         
   3  17   5          4.53         10.41         4.89 o                         
   4  17   5        550.80        552.14        13.35 o                         
   5  17   5         58.61         54.63         7.14 o                         
   6  17   5         96.87        102.36        10.41 o                         
   7  17   5          5.65          5.62         9.74 o                         
  -9  18   5        100.50        133.62        26.02 o                         
  -8  18   5         30.29         53.54         9.74 o                         
  -7  18   5          0.96         11.29         7.09 o                         
  -6  18   5          0.36          1.14         6.31 o                         
  -5  18   5          0.63          3.44         7.50 o                         
  -4  18   5          3.28          1.47         6.36 o                         
  -3  18   5         45.16         35.54         5.58 o                         
  -2  18   5        133.55        130.04         6.58 o                         
  -1  18   5         85.65         82.58         5.71 o                         
   0  18   5        274.57        253.19        11.82 o                         
   1  18   5         29.88         39.84         5.67 o                         
   2  18   5        282.33        262.04         8.32 o                         
   3  18   5        513.42        528.65        12.85 o                         
   4  18   5        328.59        331.25        11.03 o                         
   5  18   5          5.09          1.18         7.87 o                         
   6  18   5          0.29         12.17         9.38 o                         
   7  18   5         54.09         63.96         9.58 o                         
  -9  19   5          6.34         -6.78        12.23 o                         
  -8  19   5         11.40         10.12         8.46 o                         
  -7  19   5        113.80        113.64        11.38 o                         
  -6  19   5         62.06         74.74         8.36 o                         
  -5  19   5          0.04         -2.25         6.53 o                         
  -4  19   5        551.04        556.31        17.45 o                         
  -3  19   5         71.33         74.49         6.70 o                         
  -2  19   5         13.93         12.72         5.12 o                         
  -1  19   5          2.63         -4.07         4.74 o                         
   0  19   5        151.12        142.52         8.97 o                         
   1  19   5         58.12         63.92         6.41 o                         
   2  19   5        142.77        127.69         8.13 o                         
   3  19   5         18.52         21.31         6.12 o                         
   4  19   5         22.54         19.54         6.51 o                         
   5  19   5          5.58          7.77         7.33 o                         
   6  19   5          2.92          8.40         8.75 o                         
  -9  20   5          3.18        -20.69        20.69 o                         
  -8  20   5          6.93         11.75         9.49 o                         
  -7  20   5         28.07         60.76        11.14 o                         
  -6  20   5        376.57        355.42        15.47 o                         
  -5  20   5        185.84        181.84        10.87 o                         
  -4  20   5          5.25         -6.30         6.30 o                         
  -3  20   5         35.09         37.55         6.29 o                         
  -2  20   5         60.88         53.66         6.25 o                         
  -1  20   5       1552.96       1613.65        20.14 o                         
   0  20   5        391.96        428.64        11.54 o                         
   1  20   5          2.91          0.42         5.57 o                         
   2  20   5        355.32        367.68        11.20 o                         
   3  20   5          7.78         11.86         6.64 o                         
   4  20   5         58.59         59.88         7.85 o                         
   5  20   5          5.84          1.86         8.15 o                         
   6  20   5         28.68         21.51         9.21 o                         
  -8  21   5          4.39         13.69        11.08 o                         
  -7  21   5         25.57         40.93         9.83 o                         
  -6  21   5        152.71        162.43        11.58 o                         
  -5  21   5          3.38         -1.00         7.60 o                         
  -4  21   5        145.35        131.75        12.86 o                         
  -3  21   5          0.32          9.66         7.63 o                         
  -2  21   5          1.66          0.11         5.76 o                         
  -1  21   5         39.76         38.52         6.41 o                         
   0  21   5        192.85        198.26        10.17 o                         
   1  21   5          0.50          3.51         7.21 o                         
   2  21   5         61.81         44.99         6.90 o                         
   3  21   5        147.70        135.26         8.68 o                         
   4  21   5         20.37         28.88         7.60 o                         
   5  21   5        202.01        192.21        12.14 o                         
   6  21   5         11.99          5.47         9.78 o                         
  -8  22   5         30.90         52.96        12.32 o                         
  -7  22   5          0.89          7.57        12.66 o                         
  -6  22   5          4.58          1.91         8.66 o                         
  -5  22   5         19.34         11.40         8.20 o                         
  -4  22   5          9.89         10.07         8.32 o                         
  -3  22   5         19.42         20.07         8.69 o                         
  -2  22   5         22.61         25.78         6.73 o                         
  -1  22   5        452.97        460.66        13.05 o                         
   0  22   5         30.34         37.35         7.40 o                         
   1  22   5          5.62         -4.93         7.40 o                         
   2  22   5         98.16         96.30         9.23 o                         
   3  22   5          0.88         -3.46         7.58 o                         
   4  22   5        140.67        132.86         9.31 o                         
   5  22   5         17.48         10.60         8.50 o                         
  -7  23   5         70.24         56.23        10.80 o                         
  -6  23   5        216.49        261.69        16.00 o                         
  -5  23   5         23.24         29.14        10.01 o                         
  -4  23   5        120.98        157.32        12.02 o                         
  -3  23   5          2.55         -2.27         7.65 o                         
  -2  23   5         36.58         14.87         7.75 o                         
  -1  23   5          8.34          8.33         8.92 o                         
   0  23   5        188.60        179.76        10.49 o                         
   1  23   5         13.22         13.25         7.48 o                         
   2  23   5         34.36         48.07         8.46 o                         
   3  23   5        207.04        291.42        13.51 o                         
   4  23   5        374.46        410.31        20.80 o                         
   5  23   5         49.59         47.43        23.21 o                         
  -6  24   5          0.60          9.51        10.62 o                         
  -5  24   5        153.31        146.68        12.20 o                         
  -4  24   5         44.57         61.48        10.08 o                         
  -3  24   5         85.07         90.64        11.57 o                         
  -2  24   5        126.04        132.52        12.16 o                         
  -1  24   5        440.02        499.81        19.30 o                         
   0  24   5         58.92         58.65         9.51 o                         
   1  24   5        120.37        151.78        12.76 o                         
   2  24   5        285.84        269.91        14.10 o                         
   3  24   5         97.44        124.20        12.15 o                         
   4  24   5        302.83        321.26        16.48 o                         
  -6  25   5         69.97        101.02        13.50 o                         
  -5  25   5          3.01         -2.11        10.52 o                         
  -4  25   5        260.89        235.92        17.99 o                         
  -3  25   5        184.85        182.39        14.17 o                         
  -2  25   5         75.12         65.48        11.13 o                         
  -1  25   5         24.16         30.85         9.90 o                         
   0  25   5         27.19         14.06        11.44 o                         
   1  25   5          0.20          1.63         8.82 o                         
   2  25   5         51.75         52.06        11.27 o                         
   3  25   5         56.51         49.12         9.86 o                         
  -5  26   5         29.27         19.63        12.03 o                         
  -4  26   5          0.12         -5.25        10.87 o                         
  -3  26   5          9.74         23.71        21.19 o                         
  -2  26   5          1.81        -13.21        13.21 o                         
  -1  26   5          2.52          5.22        10.99 o                         
   0  26   5        196.12        172.11        16.85 o                         
   1  26   5          6.20          8.80         8.59 o                         
   2  26   5          1.79          0.43         8.80 o                         
  -4  27   5         27.24         17.57        13.38 o                         
  -3  27   5        224.90        233.25        21.44 o                         
  -2  27   5        268.10        288.20        22.36 o                         
  -1  27   5         40.06         45.29        11.65 o                         
   0  27   5        574.69        637.76        23.21 o                         
   1  27   5        217.87        209.93        13.90 o                         
 -12   0   6         13.63         16.86        12.81 o                         
 -10   0   6         19.00         30.94        10.34 o                         
  -8   0   6        150.90        162.11         9.12 o                         
  -6   0   6          5.70          6.43         5.39 o                         
  -4   0   6        103.23        117.51         4.62 o                         
  -2   0   6        485.53        613.51        10.89 o                         
   0   0   6        699.15        801.34        12.46 o                         
   2   0   6       1609.38       1432.80        20.25 o                         
   4   0   6         11.22         27.56         4.35 o                         
   6   0   6        103.92         68.42         7.56 o                         
   8   0   6         72.13         75.48        10.78 o                         
 -12   1   6        111.07        100.62        10.78 o                         
 -11   1   6         66.03         71.35         9.43 o                         
 -10   1   6        400.07        383.42        12.39 o                         
  -9   1   6        327.50        282.23         8.54 o                         
  -8   1   6         26.35         16.99         4.48 o                         
  -7   1   6        155.70        149.12         5.67 o                         
  -6   1   6        617.98        590.34         8.98 o                         
  -5   1   6          1.35          4.26         2.78 o                         
  -4   1   6       1658.25       1770.85        13.37 o                         
  -3   1   6        498.57        503.90         5.67 o                         
  -2   1   6         41.24         42.33         2.98 o                         
  -1   1   6        293.49        287.64         5.66 o                         
   0   1   6        528.31        556.17         7.31 o                         
   1   1   6         53.95         49.85         2.66 o                         
   2   1   6         83.54         97.03         3.60 o                         
   3   1   6        351.90        363.96         5.39 o                         
   4   1   6          1.59         -0.95         2.43 o                         
   6   1   6        750.30        681.70        10.66 o                         
   7   1   6         16.50         32.07         4.85 o                         
   8   1   6        122.99        109.28         8.94 o                         
   9   1   6          7.47          3.68         8.50 o                         
 -12   2   6         43.95         40.73         9.23 o                         
 -11   2   6          2.20          7.82         7.62 o                         
 -10   2   6         15.29         22.22         6.87 o                         
  -9   2   6        359.67        400.67        12.42 o                         
  -8   2   6         45.86         30.46         4.65 o                         
  -7   2   6          7.12          2.97         3.59 o                         
  -6   2   6         91.00        104.90         4.68 o                         
  -5   2   6        417.63        420.91         6.67 o                         
  -4   2   6        347.28        376.32         5.19 o                         
  -3   2   6        930.18        916.56         8.56 o                         
  -2   2   6        139.38        159.11         4.18 o                         
  -1   2   6        231.80        268.57         5.29 o                         
   0   2   6        312.04        370.19         8.64 o                         
   1   2   6        198.78        179.82         4.40 o                         
   2   2   6         38.76         38.92         2.65 o                         
   3   2   6        974.95       1015.48         8.87 o                         
   4   2   6        227.05        222.90         4.80 o                         
   5   2   6        189.50        211.32         5.18 o                         
   6   2   6        580.39        625.05         9.31 o                         
   7   2   6        195.38        181.53         6.76 o                         
   8   2   6         75.29         94.71         8.85 o                         
   9   2   6         13.42         16.39        10.54 o                         
 -12   3   6          0.54         12.61         8.61 o                         
 -11   3   6        153.29        161.10        11.00 o                         
 -10   3   6        106.67        105.36         7.88 o                         
  -9   3   6        759.58        723.93        13.14 o                         
  -8   3   6        321.67        319.34         7.97 o                         
  -7   3   6         16.80         15.47         3.82 o                         
  -6   3   6        316.34        299.15         7.05 o                         
  -5   3   6        356.46        372.36         7.10 o                         
  -4   3   6       1616.22       1679.32        12.59 o                         
  -3   3   6        670.48        658.85         7.07 o                         
  -2   3   6        581.33        610.56         7.05 o                         
  -1   3   6         69.99         71.91         2.94 o                         
   0   3   6        485.53        509.65         6.24 o                         
   1   3   6        274.49        263.82         4.93 o                         
   2   3   6        335.35        320.68         5.47 o                         
   3   3   6        755.03        772.16         7.71 o                         
   4   3   6        151.87        167.37         4.26 o                         
   5   3   6          0.17         39.89         3.61 o                         
   6   3   6         22.53         11.71         3.83 o                         
   7   3   6        268.34        244.21         8.51 o                         
   8   3   6         46.91         47.49         8.96 o                         
   9   3   6          0.91          2.60        10.39 o                         
 -12   4   6         83.56         98.94        10.19 o                         
 -11   4   6          0.07         -0.53         8.39 o                         
 -10   4   6         29.41         26.43         6.57 o                         
  -9   4   6        337.25        301.57         8.98 o                         
  -8   4   6        639.22        627.40        11.06 o                         
  -7   4   6         78.49         69.53         4.61 o                         
  -6   4   6       1406.94       1430.55        15.34 o                         
  -5   4   6        241.16        196.18         5.86 o                         
  -4   4   6        445.76        416.58         5.68 o                         
  -3   4   6          0.16          2.73         2.26 o                         
  -2   4   6       3354.06       3552.05        23.62 o                         
  -1   4   6       1328.62       1526.37        12.03 o                         
   0   4   6        247.91        288.89         4.70 o                         
   1   4   6          0.15         -1.20         2.02 o                         
   2   4   6         60.86         66.87         3.09 o                         
   3   4   6       1350.14       1325.96        11.27 o                         
   4   4   6        364.29        372.47         6.99 o                         
   5   4   6         45.26         45.41         3.88 o                         
   6   4   6        125.72        182.56         6.32 o                         
   7   4   6        152.07        135.91         9.12 o                         
   8   4   6         29.63         35.77         8.75 o                         
   9   4   6         62.37         53.48        11.69 o                         
 -12   5   6         94.49        118.08        13.99 o                         
 -11   5   6          4.78         10.62         7.88 o                         
 -10   5   6        396.93        392.06        14.73 o                         
  -9   5   6         71.88         61.27         5.96 o                         
  -8   5   6         25.86         22.80         4.93 o                         
  -7   5   6        289.38        277.30         7.46 o                         
  -6   5   6        113.74        102.66         5.50 o                         
  -5   5   6       1015.39        978.96         9.89 o                         
  -4   5   6        404.92        398.86         8.19 o                         
  -3   5   6        136.34        116.43         3.58 o                         
  -2   5   6        309.66        312.66         5.38 o                         
  -1   5   6        183.23        270.84         5.33 o                         
   0   5   6         44.89         47.02         2.76 o                         
   1   5   6         68.15         71.65         3.33 o                         
   2   5   6        302.88        281.50         5.65 o                         
   3   5   6         24.94         21.47         3.14 o                         
   4   5   6       1101.57       1031.45        12.95 o                         
   5   5   6         61.05         23.31         3.87 o                         
   6   5   6          0.49          1.08         4.63 o                         
   7   5   6         61.35         46.94         6.51 o                         
   8   5   6        146.08        149.79        12.26 o                         
   9   5   6         73.90         86.36        11.55 o                         
 -12   6   6        350.80        352.52        18.32 o                         
 -11   6   6         44.77         51.26         8.48 o                         
 -10   6   6         15.88         20.72         6.98 o                         
  -9   6   6         16.66          4.69         5.37 o                         
  -8   6   6        363.12        334.43         9.23 o                         
  -7   6   6        267.75        266.47         7.88 o                         
  -6   6   6        192.74        168.38         5.51 o                         
  -5   6   6         31.59         24.74         3.44 o                         
  -4   6   6        762.57        688.64         7.78 o                         
  -3   6   6       2432.60       2652.35        18.68 o                         
  -2   6   6        545.59        506.07         7.23 o                         
  -1   6   6        125.69        163.22         4.30 o                         
   0   6   6        711.36        798.03         9.32 o                         
   1   6   6         33.20         30.59         3.27 o                         
   2   6   6         14.32         17.32         3.00 o                         
   3   6   6         23.33         29.88         3.49 o                         
   4   6   6        107.12         92.32         4.73 o                         
   5   6   6        309.01        282.34         7.91 o                         
   6   6   6        232.10        224.92         7.81 o                         
   7   6   6         11.14         10.10         6.47 o                         
   8   6   6          2.66          8.50         9.63 o                         
   9   6   6         37.47         51.47        23.21 o                         
 -11   7   6        102.99        107.93         9.59 o                         
 -10   7   6         86.16         88.88         7.77 o                         
  -9   7   6        631.16        593.27        14.26 o                         
  -8   7   6         98.31        115.88         6.29 o                         
  -7   7   6         37.78         35.06         4.59 o                         
  -6   7   6          0.29         -1.79         3.28 o                         
  -5   7   6         61.51         59.71         3.90 o                         
  -4   7   6        685.26        746.60         8.90 o                         
  -3   7   6         70.20         64.45         3.41 o                         
  -2   7   6          2.57          1.83         2.36 o                         
  -1   7   6         56.68         64.61         3.21 o                         
   1   7   6          8.50          2.54         2.71 o                         
   2   7   6        576.20        539.95         7.97 o                         
   3   7   6        178.69        178.64         5.90 o                         
   4   7   6        160.79        177.47         8.57 o                         
   5   7   6        315.68        365.95         9.54 o                         
   6   7   6         29.76         22.18         5.05 o                         
   7   7   6        358.22        370.11        11.59 o                         
   8   7   6         21.15         34.30         9.29 o                         
 -11   8   6         48.55         56.30        10.00 o                         
 -10   8   6         11.18         16.98         8.65 o                         
  -9   8   6         31.73         22.85         7.70 o                         
  -8   8   6          7.15          4.04         4.99 o                         
  -7   8   6         44.72         71.73         6.43 o                         
  -6   8   6        141.88        132.06         5.05 o                         
  -5   8   6         10.39          3.90         3.29 o                         
  -4   8   6         86.05         96.15         3.79 o                         
  -3   8   6        103.78        102.64         3.81 o                         
  -2   8   6        157.06        157.41         4.47 o                         
  -1   8   6        856.81        887.92         9.80 o                         
   0   8   6        134.94        167.89         5.25 o                         
   1   8   6        731.84        728.71         9.55 o                         
   2   8   6          7.27          2.67         3.10 o                         
   3   8   6         19.53         21.29         4.11 o                         
   4   8   6        185.44        186.41         7.40 o                         
   5   8   6       2215.33       2121.22        23.31 o                         
   6   8   6          0.05          4.37         4.68 o                         
   7   8   6         18.66         22.27         7.10 o                         
   8   8   6         13.85         12.40         7.58 o                         
 -11   9   6         40.56         53.30        10.64 o                         
 -10   9   6         41.81         28.34         7.89 o                         
  -9   9   6        300.00        289.68        11.37 o                         
  -8   9   6         49.66         35.61         5.61 o                         
  -7   9   6       2101.92       2013.71        20.82 o                         
  -6   9   6        911.21        868.92        11.45 o                         
  -5   9   6         46.92         38.38         4.12 o                         
  -4   9   6        164.62        140.71         4.50 o                         
  -3   9   6        286.59        320.18         6.14 o                         
  -2   9   6         33.30         46.77         3.40 o                         
  -1   9   6        205.74        227.56         9.61 o                         
   0   9   6         19.49         10.49         3.14 o                         
   1   9   6       1469.64       1537.83        14.80 o                         
   2   9   6         78.49         68.95         4.63 o                         
   3   9   6        449.60        426.42         9.24 o                         
   4   9   6        624.76        609.51        11.06 o                         
   5   9   6        773.18        738.28        13.22 o                         
   6   9   6          0.09          5.74         4.93 o                         
   7   9   6         35.61         33.69         9.05 o                         
   8   9   6        238.76        282.08        13.72 o                         
 -11  10   6          3.40          6.56        10.04 o                         
 -10  10   6         17.06         12.94         8.77 o                         
  -9  10   6         10.05         12.98         6.50 o                         
  -8  10   6          1.58          4.50         5.49 o                         
  -7  10   6         86.99         75.73         5.71 o                         
  -6  10   6         31.76         31.92         4.82 o                         
  -5  10   6         51.48         38.72         4.03 o                         
  -4  10   6         89.24         71.11         4.07 o                         
  -3  10   6        151.92        166.20         4.78 o                         
  -2  10   6          1.70          0.71         2.90 o                         
  -1  10   6        279.82        276.21         6.71 o                         
   0  10   6        317.46        310.38         7.94 o                         
   1  10   6        172.24        188.47         6.89 o                         
   2  10   6          8.69         13.81         4.49 o                         
   3  10   6        148.03        136.74         8.83 o                         
   4  10   6        611.74        655.32        12.51 o                         
   5  10   6        303.85        313.65        10.67 o                         
   6  10   6         40.00         60.05         6.77 o                         
   7  10   6          1.59          2.34         6.90 o                         
   8  10   6         98.18        112.11        10.69 o                         
 -11  11   6          6.76          5.12         9.01 o                         
 -10  11   6         93.64         80.94        10.63 o                         
  -9  11   6          0.12          0.94         6.99 o                         
  -8  11   6        220.35        225.89        13.86 o                         
  -7  11   6       1034.01        961.00        14.07 o                         
  -6  11   6       1241.69       1254.09        18.41 o                         
  -5  11   6        502.72        449.21         8.68 o                         
  -4  11   6       1178.93       1117.00        12.25 o                         
  -3  11   6        413.92        388.14         6.94 o                         
  -2  11   6        407.17        415.86         7.38 o                         
  -1  11   6        142.87        160.18         6.13 o                         
   0  11   6         32.66         40.96         4.74 o                         
   1  11   6         26.38         28.70         5.17 o                         
   2  11   6        161.95        154.62         8.11 o                         
   3  11   6         21.00         26.48         5.41 o                         
   4  11   6       1158.23       1106.36        17.40 o                         
   5  11   6        486.63        552.32        12.05 o                         
   6  11   6        395.27        428.73        14.65 o                         
   7  11   6          4.22          3.88         7.23 o                         
   8  11   6        122.72        128.19        10.14 o                         
 -11  12   6          1.92         -4.66         8.99 o                         
 -10  12   6         75.92         83.12        11.96 o                         
  -9  12   6          9.87          5.70         7.37 o                         
  -8  12   6        130.17        140.99         7.85 o                         
  -7  12   6        146.94        131.33         7.50 o                         
  -6  12   6          0.06          2.77         4.37 o                         
  -5  12   6        297.93        253.38         8.50 o                         
  -4  12   6         52.26         54.58         4.74 o                         
  -3  12   6        186.95        182.48         5.76 o                         
  -2  12   6          4.63         11.53         3.71 o                         
  -1  12   6         64.63         53.54         4.98 o                         
   0  12   6        348.59        355.70         9.38 o                         
   1  12   6        340.75        322.84        10.61 o                         
   2  12   6          2.00          6.23         4.72 o                         
   3  12   6          5.44          2.56         4.68 o                         
   4  12   6        681.35        638.41        15.65 o                         
   5  12   6        241.13        237.38         9.40 o                         
   6  12   6         14.36         14.56         7.47 o                         
   7  12   6          0.63          2.11         7.34 o                         
   8  12   6        309.53        364.55        15.10 o                         
 -11  13   6         16.06          6.45        12.91 o                         
 -10  13   6         20.82         10.55         9.39 o                         
  -9  13   6         32.88         15.21         9.47 o                         
  -8  13   6        238.31        249.95        13.96 o                         
  -7  13   6        135.00        103.12         6.77 o                         
  -6  13   6        616.64        607.53        11.25 o                         
  -5  13   6        558.03        500.91        11.14 o                         
  -4  13   6        176.70        173.45         6.46 o                         
  -3  13   6         28.80         19.51         3.47 o                         
  -2  13   6        162.97        165.71         6.98 o                         
  -1  13   6       1243.76       1222.59        16.34 o                         
   0  13   6        194.65        207.02         7.19 o                         
   1  13   6         41.35         31.62         5.23 o                         
   2  13   6        212.81        178.11         7.38 o                         
   3  13   6        130.26        115.36         7.34 o                         
   4  13   6         10.39         15.50         5.62 o                         
   5  13   6        101.27        105.62         7.52 o                         
   6  13   6        125.51        120.23         9.15 o                         
   7  13   6        175.52        184.07        14.13 o                         
 -10  14   6         19.40         12.30         9.55 o                         
  -9  14   6         85.35         93.25        10.38 o                         
  -8  14   6        118.24        137.34        10.84 o                         
  -7  14   6        198.67        181.88         9.25 o                         
  -6  14   6        347.64        317.99         9.04 o                         
  -5  14   6         33.36         29.44         4.76 o                         
  -4  14   6        396.65        375.41         8.91 o                         
  -3  14   6         48.66         43.93         5.08 o                         
  -2  14   6        144.49        147.99         7.44 o                         
  -1  14   6        932.96        906.75        13.22 o                         
   0  14   6        266.87        259.81         9.57 o                         
   1  14   6         75.01         88.07         6.47 o                         
   2  14   6        400.99        364.09        10.16 o                         
   3  14   6         29.32         35.74         5.68 o                         
   4  14   6          0.12         -1.77         5.35 o                         
   5  14   6         51.16         54.18         6.87 o                         
   6  14   6         18.76         20.92         7.59 o                         
   7  14   6        162.60        152.59        10.67 o                         
 -10  15   6         57.30         41.31        10.64 o                         
  -9  15   6         19.90         27.93        10.40 o                         
  -8  15   6         91.28        101.28        11.69 o                         
  -7  15   6        548.09        589.81        13.50 o                         
  -6  15   6        302.29        268.85         9.76 o                         
  -5  15   6        478.01        470.79        10.47 o                         
  -4  15   6        461.45        480.01        12.18 o                         
  -3  15   6         10.58         14.64         4.60 o                         
  -2  15   6         55.61         44.84         5.95 o                         
  -1  15   6        634.72        623.19        13.10 o                         
   0  15   6        875.34        833.46        15.17 o                         
   1  15   6        234.78        218.61         8.51 o                         
   2  15   6        257.51        247.65        10.09 o                         
   3  15   6         31.52         25.43         5.77 o                         
   4  15   6         23.50         15.05         5.92 o                         
   5  15   6        239.16        217.64         9.70 o                         
   6  15   6        368.73        362.70        13.61 o                         
   7  15   6        196.52        180.51        11.47 o                         
 -10  16   6         31.34         20.95        10.40 o                         
  -9  16   6         90.60         96.62        13.35 o                         
  -8  16   6          5.47          1.28         8.25 o                         
  -7  16   6         76.92         81.97         7.72 o                         
  -6  16   6          0.02         -5.06         5.45 o                         
  -5  16   6        541.51        573.14        15.72 o                         
  -4  16   6        169.10        189.30         8.32 o                         
  -3  16   6        192.88        194.36         7.49 o                         
  -2  16   6        590.80        588.05        11.50 o                         
  -1  16   6        286.85        268.21         8.44 o                         
   0  16   6        206.44        206.74         9.21 o                         
   1  16   6        921.66        814.44        18.75 o                         
   2  16   6        900.42        941.88        17.64 o                         
   3  16   6          5.22         -5.57         5.57 o                         
   4  16   6          2.35          6.26         5.82 o                         
   5  16   6        104.89        101.02         7.97 o                         
   6  16   6        116.20        118.97         9.72 o                         
   7  16   6        574.07        533.91        20.11 o                         
  -9  17   6         70.91         61.02        11.87 o                         
  -8  17   6        154.04        167.70        13.76 o                         
  -7  17   6         56.55         48.82         7.47 o                         
  -6  17   6        212.66        208.05        11.75 o                         
  -5  17   6         28.85         20.48         6.61 o                         
  -4  17   6        161.34        174.44        10.29 o                         
  -3  17   6         55.61         54.62         5.76 o                         
  -2  17   6          0.04         -3.78         4.51 o                         
  -1  17   6        626.06        632.34        13.15 o                         
   0  17   6         34.57         41.83         6.66 o                         
   1  17   6        663.77        586.95        16.12 o                         
   2  17   6          1.23         -4.09         5.82 o                         
   3  17   6          1.23          0.76         5.67 o                         
   4  17   6          0.00         -3.87         6.61 o                         
   5  17   6        100.33        100.36         8.39 o                         
   6  17   6        531.61        548.05        16.83 o                         
  -9  18   6          0.22        -10.24        10.24 o                         
  -8  18   6          1.86         19.64        10.23 o                         
  -7  18   6          0.45         -0.02         7.71 o                         
  -6  18   6         64.95         60.40         8.78 o                         
  -5  18   6         14.78         13.69         7.05 o                         
  -4  18   6        248.34        231.02        11.46 o                         
  -3  18   6        251.66        240.88        12.26 o                         
  -2  18   6         48.32         33.88         5.47 o                         
  -1  18   6        155.77        148.75         8.38 o                         
   0  18   6       1044.05       1042.27        17.19 o                         
   1  18   6        108.27        107.84         8.50 o                         
   2  18   6         10.58         22.70         6.80 o                         
   3  18   6        282.52        224.19        11.20 o                         
   4  18   6        226.22        227.08         9.92 o                         
   5  18   6          0.69         -5.17         7.55 o                         
   6  18   6          4.52          3.51         8.10 o                         
  -9  19   6         39.83         51.29        11.22 o                         
  -8  19   6        248.99        251.03        16.26 o                         
  -7  19   6          0.30         -1.97         8.33 o                         
  -6  19   6          0.12         -0.17         7.87 o                         
  -5  19   6        153.65        139.66        11.60 o                         
  -4  19   6        149.25        138.75         9.95 o                         
  -3  19   6         10.70          9.95         6.69 o                         
  -2  19   6        215.63        224.67        11.06 o                         
  -1  19   6        234.28        234.26         9.54 o                         
   0  19   6        434.36        451.52        13.11 o                         
   1  19   6        458.28        417.22        13.62 o                         
   2  19   6        130.02        144.23         8.93 o                         
   3  19   6          3.52          4.41         6.20 o                         
   4  19   6          1.31          1.79         6.38 o                         
   5  19   6          3.68          6.59        10.30 o                         
   6  19   6        110.49        123.13        12.65 o                         
  -8  20   6          0.00         -9.55        10.67 o                         
  -7  20   6         32.62         32.77         9.92 o                         
  -6  20   6          6.25          8.81         9.20 o                         
  -5  20   6        111.13        117.53        11.46 o                         
  -4  20   6          0.02         -0.45         8.96 o                         
  -3  20   6         18.35         11.16         7.78 o                         
  -2  20   6         14.26         18.28         6.32 o                         
  -1  20   6          0.98          7.13         7.00 o                         
   0  20   6        216.40        234.18        10.73 o                         
   1  20   6         13.63         17.37         7.20 o                         
   2  20   6        183.63        178.04        10.35 o                         
   3  20   6        154.61        147.81         9.51 o                         
   4  20   6         18.96         16.96         7.09 o                         
   5  20   6         36.06         31.61         9.03 o                         
  -8  21   6        166.52        193.66        16.28 o                         
  -7  21   6         18.30         21.05        10.57 o                         
  -6  21   6        254.35        255.98        15.33 o                         
  -5  21   6         12.01         -0.53         9.00 o                         
  -4  21   6         15.24         26.91         9.16 o                         
  -3  21   6        141.50        144.43        11.78 o                         
  -2  21   6         28.98         34.64         7.96 o                         
  -1  21   6         15.42         -0.39         7.31 o                         
   0  21   6        141.50        148.50         9.72 o                         
   1  21   6         69.45         50.89         8.17 o                         
   2  21   6        199.36        196.39        10.32 o                         
   3  21   6        118.68        126.13         8.82 o                         
   4  21   6          2.38         10.58         7.66 o                         
   5  21   6         18.66         20.64         9.24 o                         
  -7  22   6         71.42         57.17        17.52 o                         
  -6  22   6          5.45          5.55         9.85 o                         
  -5  22   6          0.27         -2.08         9.25 o                         
  -4  22   6          3.28          1.08         9.21 o                         
  -3  22   6         21.84         23.19         9.23 o                         
  -2  22   6          1.01          0.05         8.33 o                         
  -1  22   6         87.67         86.39         8.58 o                         
   0  22   6        403.47        412.26        18.20 o                         
   1  22   6          0.79         -2.36         7.13 o                         
   2  22   6        534.03        570.31        17.74 o                         
   3  22   6         47.60         48.11         8.40 o                         
   4  22   6         49.28         61.90         8.94 o                         
  -7  23   6         12.62         31.41        11.27 o                         
  -6  23   6        224.79        219.20        18.32 o                         
  -5  23   6        104.75        129.48        12.96 o                         
  -4  23   6         43.72         60.74        12.89 o                         
  -3  23   6          4.29          7.79        11.33 o                         
  -2  23   6          2.46         -2.54        11.29 o                         
  -1  23   6          4.07         -2.57         7.05 o                         
   0  23   6         41.56         27.38         8.04 o                         
   1  23   6         26.33         29.09         8.34 o                         
   2  23   6          2.40          5.02        11.11 o                         
   3  23   6         38.96         16.10        10.23 o                         
   4  23   6        113.97        151.46        12.30 o                         
  -6  24   6         12.21         20.97        11.22 o                         
  -5  24   6          1.56         -9.90         9.90 o                         
  -4  24   6         70.88        103.26        14.27 o                         
  -3  24   6        207.31        217.34        16.71 o                         
  -2  24   6        182.58        182.59        15.22 o                         
  -1  24   6        185.73        188.69        18.08 o                         
   0  24   6        561.81        615.29        21.80 o                         
   1  24   6          2.66         10.61         9.02 o                         
   2  24   6         29.75         13.48        11.78 o                         
   3  24   6         83.04         79.35        10.32 o                         
  -5  25   6          2.98          2.13        10.79 o                         
  -4  25   6         30.17         48.30        11.66 o                         
  -3  25   6          0.75          2.48        12.09 o                         
  -2  25   6        115.72        100.78        12.13 o                         
  -1  25   6        256.12        273.30        19.08 o                         
   0  25   6          2.63         -3.42        12.30 o                         
   1  25   6        885.73       1017.85        24.77 o                         
   2  25   6         81.73         99.57        14.75 o                         
  -4  26   6          9.86          7.20        11.21 o                         
  -3  26   6         15.49          5.20        15.14 o                         
  -2  26   6        163.38        180.49        16.75 o                         
  -1  26   6         79.42         88.01        12.46 o                         
   0  26   6         41.90         50.58        12.79 o                         
   1  26   6         57.56         40.84        10.70 o                         
  -2  27   6          0.86          9.82        12.97 o                         
  -1  27   6         84.94         91.06        17.70 o                         
 -11   0   7        192.12        164.56        13.40 o                         
  -9   0   7       1084.75       1067.76        29.97 o                         
  -7   0   7        443.78        425.22        15.58 o                         
  -5   0   7       2187.89       2095.38        22.98 o                         
  -3   0   7        375.47        449.95         9.15 o                         
  -1   0   7        222.35        249.03         8.01 o                         
   1   0   7        499.38        477.62        12.89 o                         
   3   0   7          3.24          9.87         4.63 o                         
   5   0   7        933.41        575.94        14.32 o                         
   7   0   7          5.15          7.14         7.30 o                         
 -12   1   7         34.71         41.11         8.75 o                         
 -11   1   7          0.02          8.33         8.44 o                         
 -10   1   7         45.93         38.22         7.67 o                         
  -9   1   7        257.24        240.99         9.34 o                         
  -8   1   7         10.71         13.05         4.62 o                         
  -7   1   7         61.33         57.67         4.78 o                         
  -6   1   7        361.55        361.49         7.84 o                         
  -5   1   7       1582.00       1580.76        13.46 o                         
  -4   1   7         12.78          6.64         2.32 o                         
  -3   1   7         23.74         22.08         2.56 o                         
  -2   1   7        751.00        764.96         8.64 o                         
  -1   1   7         61.35         73.13         3.84 o                         
   0   1   7        169.20        168.18         6.44 o                         
   1   1   7        845.65        803.20         9.47 o                         
   2   1   7        105.18        108.13         4.90 o                         
   3   1   7       1996.45       1942.97        17.01 o                         
   4   1   7          0.16          4.26         3.37 o                         
   5   1   7        210.28        223.19         7.08 o                         
   6   1   7          0.00         -1.09         4.88 o                         
   7   1   7         20.21         18.37         8.30 o                         
   8   1   7         21.15         10.03         9.66 o                         
 -12   2   7          6.53          9.66         8.68 o                         
 -11   2   7        108.59        103.17         9.33 o                         
 -10   2   7          3.14          6.61         6.68 o                         
  -9   2   7        566.79        578.84        12.84 o                         
  -8   2   7         47.54         40.18         5.07 o                         
  -7   2   7         73.86         68.94         5.15 o                         
  -6   2   7         23.57         25.08         3.83 o                         
  -5   2   7        151.51        159.94         4.43 o                         
  -4   2   7         86.95        121.61         3.75 o                         
  -3   2   7        181.64        202.62         4.80 o                         
  -2   2   7        262.15        291.70         5.68 o                         
  -1   2   7        315.33        343.34         6.03 o                         
   0   2   7          2.95          4.08         2.52 o                         
   1   2   7        164.56        173.12         4.98 o                         
   2   2   7         13.70         11.47         3.29 o                         
   3   2   7         92.97        124.04         4.86 o                         
   4   2   7          4.61          9.01         3.34 o                         
   5   2   7        220.52        294.67         8.54 o                         
   6   2   7        146.57        161.77         7.74 o                         
   7   2   7        373.65        335.78        10.81 o                         
   8   2   7          7.18         18.28         9.90 o                         
 -12   3   7         64.05         52.44        10.08 o                         
 -11   3   7         14.22         -0.42         7.65 o                         
 -10   3   7         26.95         33.49         7.32 o                         
  -9   3   7        146.90        125.47         9.25 o                         
  -8   3   7        215.02        208.86         7.25 o                         
  -7   3   7          3.80          3.25         3.84 o                         
  -6   3   7        986.33        927.29        11.40 o                         
  -5   3   7       1137.18       1099.94        10.66 o                         
  -4   3   7          3.47          6.10         2.83 o                         
  -3   3   7         90.55         96.79         3.55 o                         
  -2   3   7          3.05          3.60         2.33 o                         
  -1   3   7         43.40         52.10         3.18 o                         
   0   3   7        323.54        368.68         6.35 o                         
   1   3   7        248.53        240.49         6.14 o                         
   2   3   7        290.09        238.46         6.23 o                         
   3   3   7         18.92         14.75         4.36 o                         
   4   3   7         25.75          5.57         3.64 o                         
   5   3   7        140.62        137.89         6.55 o                         
   6   3   7         11.89          4.45         5.25 o                         
   7   3   7         11.57         14.43         7.31 o                         
   8   3   7          6.33          7.87        11.46 o                         
 -12   4   7         17.12         24.96         9.66 o                         
 -11   4   7        120.19        124.88        10.68 o                         
 -10   4   7         52.76         46.44         7.49 o                         
  -9   4   7          2.05         -0.04         5.54 o                         
  -8   4   7         14.56         13.49         4.98 o                         
  -7   4   7       1136.62       1103.44        13.34 o                         
  -6   4   7        371.82        371.14         7.55 o                         
  -5   4   7       1521.77       1503.21        13.07 o                         
  -4   4   7        471.20        435.03         6.98 o                         
  -3   4   7        253.48        252.28         7.34 o                         
  -2   4   7        420.12        451.87         6.46 o                         
  -1   4   7        434.61        430.11         6.08 o                         
   0   4   7        113.65        110.23         3.98 o                         
   1   4   7        474.84        482.10         8.01 o                         
   2   4   7        181.86        184.03         5.64 o                         
   3   4   7        327.62        313.40         7.97 o                         
   4   4   7        728.50        665.21        10.55 o                         
   5   4   7        142.53        189.87        10.21 o                         
   6   4   7          0.48         -2.26         5.17 o                         
   7   4   7         11.12         19.82         9.07 o                         
   8   4   7        113.85        116.14        12.97 o                         
 -12   5   7          6.68         10.10         8.75 o                         
 -11   5   7        606.68        601.08        16.16 o                         
 -10   5   7         84.63         76.22         8.15 o                         
  -9   5   7          0.13         -1.93         5.64 o                         
  -8   5   7        614.58        599.78        13.38 o                         
  -7   5   7        390.27        378.38         8.35 o                         
  -6   5   7         22.27         29.77         3.82 o                         
  -5   5   7        124.45        118.81         4.79 o                         
  -4   5   7        676.25        672.81         8.74 o                         
  -3   5   7        374.76        372.05         6.29 o                         
  -2   5   7        135.24        174.23         5.04 o                         
  -1   5   7         32.09         25.36         2.89 o                         
   0   5   7       2116.73       2074.16        16.81 o                         
   1   5   7       2098.82       2051.37        21.32 o                         
   2   5   7        271.14        235.90         6.35 o                         
   3   5   7        406.26        365.45         7.95 o                         
   4   5   7         73.11         72.86         5.02 o                         
   5   5   7        164.38        205.94         9.67 o                         
   6   5   7         36.87         30.70         6.42 o                         
   7   5   7         63.78         67.90        10.41 o                         
   8   5   7          0.07          5.95        12.87 o                         
 -11   6   7         44.07         51.03         8.10 o                         
 -10   6   7         81.59         83.79         8.08 o                         
  -9   6   7         12.39         21.68         6.11 o                         
  -8   6   7         21.69         15.70         5.06 o                         
  -7   6   7         79.84         68.05         4.85 o                         
  -6   6   7       1151.25       1135.81        12.56 o                         
  -5   6   7        264.55        270.28         8.68 o                         
  -4   6   7        441.20        445.76         7.35 o                         
  -3   6   7        126.96        126.48         4.51 o                         
  -2   6   7        299.34        310.71         6.77 o                         
  -1   6   7        792.67        780.82         8.97 o                         
   0   6   7         23.98         22.13         3.24 o                         
   1   6   7        680.25        610.50         8.90 o                         
   2   6   7        804.40        786.72         9.95 o                         
   3   6   7       1303.77       1258.15        14.29 o                         
   4   6   7          0.00         -2.29         4.17 o                         
   5   6   7        483.90        442.99        11.35 o                         
   6   6   7         51.08         62.61         6.92 o                         
   7   6   7         10.50         12.61         8.42 o                         
   8   6   7         16.09         20.93        10.05 o                         
 -11   7   7        892.28        932.01        27.61 o                         
 -10   7   7         28.49         26.24         7.50 o                         
  -9   7   7        402.10        371.07        10.98 o                         
  -8   7   7        838.13        767.83        13.22 o                         
  -7   7   7        373.79        372.34        10.86 o                         
  -6   7   7        533.59        487.01         8.95 o                         
  -5   7   7        164.50        147.81         5.63 o                         
  -4   7   7        184.37        195.33         5.56 o                         
  -3   7   7        228.67        263.45         6.22 o                         
  -2   7   7        611.90        613.10         8.46 o                         
  -1   7   7        330.49        362.49         9.75 o                         
   0   7   7        304.60        286.25         8.38 o                         
   1   7   7         24.20         32.63         3.65 o                         
   2   7   7        877.00        877.78        10.69 o                         
   3   7   7        699.02        672.46        14.01 o                         
   4   7   7        166.61        170.55         6.97 o                         
   5   7   7          3.15          6.12         4.93 o                         
   6   7   7        274.47        262.31         9.88 o                         
   7   7   7        324.56        321.85        16.39 o                         
   8   7   7        382.91        439.55        22.84 o                         
 -11   8   7         36.20         45.01         9.16 o                         
 -10   8   7         39.53         48.17         8.34 o                         
  -9   8   7         25.72         30.79         6.85 o                         
  -8   8   7         44.48         61.78         5.97 o                         
  -7   8   7         32.31         23.29         5.37 o                         
  -6   8   7         15.58          9.87         4.23 o                         
  -5   8   7          8.33          9.44         3.83 o                         
  -4   8   7          1.43          2.65         3.12 o                         
  -3   8   7         26.76          7.49         3.15 o                         
  -2   8   7       2111.23       2228.18        18.85 o                         
  -1   8   7         69.69         82.40         4.43 o                         
   0   8   7        212.38        200.93         7.05 o                         
   1   8   7         95.68         84.63         4.48 o                         
   2   8   7         31.72         33.02         4.05 o                         
   3   8   7        171.53        170.94         7.21 o                         
   4   8   7        367.28        357.74         9.51 o                         
   5   8   7         14.79         13.56         5.45 o                         
   6   8   7        155.07        134.95         8.62 o                         
   7   8   7         21.95         30.69         9.12 o                         
   8   8   7          0.70          8.21        10.62 o                         
 -11   9   7          9.84         11.81         9.45 o                         
 -10   9   7         91.94         90.01        12.39 o                         
  -9   9   7          6.30         10.35         6.52 o                         
  -8   9   7        678.38        633.36        19.65 o                         
  -7   9   7        111.93        114.10         6.63 o                         
  -6   9   7        178.87        168.11         9.80 o                         
  -5   9   7          1.55          6.17         3.86 o                         
  -4   9   7        158.63        156.03         6.51 o                         
  -3   9   7          1.03         -2.66         3.13 o                         
  -2   9   7        175.58        178.22         5.50 o                         
  -1   9   7          5.86          1.15         3.25 o                         
   0   9   7         19.55         29.05         3.81 o                         
   1   9   7        178.81        164.73         6.41 o                         
   2   9   7         16.94         15.15         4.29 o                         
   3   9   7         75.64         74.65         5.54 o                         
   4   9   7         68.62         58.25         5.54 o                         
   5   9   7        626.55        625.82        16.27 o                         
   6   9   7         67.01         55.97         6.43 o                         
   7   9   7          4.29          6.22         8.81 o                         
   8   9   7        773.15        842.65        35.59 o                         
 -11  10   7        132.05        155.55        11.63 o                         
 -10  10   7         70.91         89.03        10.36 o                         
  -9  10   7         92.65         95.54         8.25 o                         
  -8  10   7          3.83          5.89         6.46 o                         
  -7  10   7         18.85         18.77         5.80 o                         
  -6  10   7        362.79        340.85         9.33 o                         
  -5  10   7        108.53        115.94         5.62 o                         
  -4  10   7         46.42         54.42         4.22 o                         
  -3  10   7          2.29         -0.45         4.11 o                         
  -2  10   7          0.00          5.75         3.65 o                         
  -1  10   7         11.29         19.62         3.69 o                         
   0  10   7        182.05        189.23         9.42 o                         
   1  10   7         18.00         10.37         4.22 o                         
   2  10   7        497.49        497.03        12.20 o                         
   3  10   7         81.74         83.33         6.15 o                         
   4  10   7        507.62        517.71        12.81 o                         
   5  10   7        464.59        406.64        12.49 o                         
   6  10   7         89.21         92.50         7.81 o                         
   7  10   7        220.71        237.25        12.69 o                         
 -11  11   7        180.69        188.19        13.71 o                         
 -10  11   7        179.76        195.66        16.35 o                         
  -9  11   7        134.65        126.56         9.57 o                         
  -8  11   7          2.83         -2.35         5.97 o                         
  -7  11   7        117.59        152.76        12.49 o                         
  -6  11   7         35.21         41.32         5.52 o                         
  -5  11   7         13.97          7.71         4.87 o                         
  -4  11   7        798.37        810.45        12.17 o                         
  -3  11   7        516.59        452.05         8.83 o                         
  -2  11   7        230.55        250.18         8.56 o                         
  -1  11   7        406.54        382.42         9.03 o                         
   0  11   7         11.37         15.02         4.25 o                         
   1  11   7        112.03        109.78         5.99 o                         
   2  11   7         46.46         45.28         5.52 o                         
   3  11   7        107.52         96.94         6.99 o                         
   4  11   7        365.95        386.41        11.17 o                         
   5  11   7        649.80        674.34        25.76 o                         
   6  11   7         14.53         11.95         7.46 o                         
   7  11   7        100.17        101.75        10.41 o                         
 -11  12   7         90.27        126.61        12.68 o                         
 -10  12   7         21.38         20.29        10.67 o                         
  -9  12   7        271.85        255.52        13.22 o                         
  -8  12   7        147.48        148.64        11.07 o                         
  -7  12   7         35.94         29.44         6.40 o                         
  -6  12   7         44.48         25.99         5.63 o                         
  -5  12   7        336.75        327.78         8.88 o                         
  -4  12   7          9.68         12.86         4.77 o                         
  -3  12   7        221.05        206.39         6.61 o                         
  -2  12   7        141.80        113.45         7.37 o                         
  -1  12   7         34.08         48.27         6.09 o                         
   0  12   7         66.32         62.80         5.67 o                         
   1  12   7        192.97        184.01         8.54 o                         
   2  12   7          0.40         -4.62         4.62 o                         
   3  12   7         13.33         13.20         5.64 o                         
   4  12   7          8.54         10.91         6.13 o                         
   5  12   7        755.38        745.41        17.64 o                         
   6  12   7        398.74        411.96        13.77 o                         
   7  12   7        164.64        143.15        12.68 o                         
 -10  13   7         26.39         31.91        11.80 o                         
  -9  13   7        147.77        114.36        14.86 o                         
  -8  13   7        219.33        246.56        14.05 o                         
  -7  13   7          5.78         -3.77         5.82 o                         
  -6  13   7        108.49        105.00         6.74 o                         
  -5  13   7         31.67         51.10         5.78 o                         
  -4  13   7        357.49        390.61         9.78 o                         
  -3  13   7        668.06        623.89        12.15 o                         
  -2  13   7         95.75        112.58         6.55 o                         
  -1  13   7        573.60        519.07        11.41 o                         
   0  13   7         77.14         72.80         6.50 o                         
   1  13   7         91.80        122.62         7.26 o                         
   2  13   7          5.40          4.63         5.21 o                         
   3  13   7         10.05         10.50         5.38 o                         
   4  13   7         35.01         24.43        10.44 o                         
   5  13   7        219.96        205.75         9.53 o                         
   6  13   7        103.10        120.32        16.73 o                         
   7  13   7          0.79         -6.64         8.67 o                         
 -10  14   7         87.60        107.04        13.27 o                         
  -9  14   7         33.62         36.52        10.69 o                         
  -8  14   7         48.07         53.22        10.00 o                         
  -7  14   7         10.95         19.07         6.96 o                         
  -6  14   7          0.80         -5.67         5.67 o                         
  -5  14   7        216.86        189.24         8.91 o                         
  -4  14   7         38.01         19.63         5.01 o                         
  -3  14   7       1023.23        983.02        17.87 o                         
  -2  14   7       1626.49       1677.41        19.32 o                         
  -1  14   7        873.42        834.09        14.36 o                         
   0  14   7        105.65        115.99         9.14 o                         
   1  14   7        135.77        141.81         9.12 o                         
   2  14   7          4.43          4.53         5.52 o                         
   3  14   7         69.35         48.29         7.08 o                         
   4  14   7          2.47          4.03         6.13 o                         
   5  14   7        319.16        323.64        13.33 o                         
   6  14   7         74.27         89.80         9.39 o                         
   7  14   7        122.22        120.98        12.71 o                         
 -10  15   7        362.69        336.34        26.73 o                         
  -9  15   7         39.27         23.23        12.11 o                         
  -8  15   7          0.54         -8.49         8.49 o                         
  -7  15   7        288.96        244.53        11.06 o                         
  -6  15   7        112.60        131.97         9.83 o                         
  -5  15   7        253.23        259.45        10.27 o                         
  -4  15   7         82.68         76.79         7.61 o                         
  -3  15   7        667.26        661.75        12.26 o                         
  -2  15   7         12.62          4.58         4.63 o                         
  -1  15   7          8.43          2.05         4.76 o                         
   0  15   7        293.13        250.83         9.42 o                         
   1  15   7        226.47        261.08         9.77 o                         
   2  15   7         74.01         72.86         7.56 o                         
   3  15   7          4.60         -4.72         6.34 o                         
   4  15   7          2.34         -4.79         6.26 o                         
   5  15   7          1.98         -2.68         6.37 o                         
   6  15   7         31.47         47.29         8.76 o                         
 -10  16   7         75.35         94.57        13.33 o                         
  -9  16   7         24.15         27.55        12.52 o                         
  -8  16   7        274.61        306.74        16.13 o                         
  -7  16   7         46.11         37.45         7.84 o                         
  -6  16   7          1.71          9.31         8.07 o                         
  -5  16   7         28.50         20.90         7.94 o                         
  -4  16   7          3.62         -2.10         6.36 o                         
  -3  16   7         23.57         15.08         6.24 o                         
  -2  16   7        812.89        812.51        13.79 o                         
  -1  16   7        529.84        543.29        11.90 o                         
   0  16   7        387.94        345.28        11.02 o                         
   1  16   7          4.71         -5.94         5.94 o                         
   2  16   7         74.71         64.53         7.68 o                         
   3  16   7          3.94          5.00         6.40 o                         
   4  16   7          0.69          2.91         6.19 o                         
   5  16   7          3.51          9.77         6.68 o                         
   6  16   7         10.48         13.19         8.37 o                         
  -9  17   7         27.92         40.40        11.62 o                         
  -8  17   7         19.96         13.36         9.97 o                         
  -7  17   7        181.85        160.02        11.21 o                         
  -6  17   7         45.34         61.21         9.84 o                         
  -5  17   7        135.16        139.36        11.19 o                         
  -4  17   7        216.99        194.40        10.05 o                         
  -3  17   7        293.61        298.09        10.09 o                         
  -2  17   7         92.60        104.65         7.78 o                         
  -1  17   7        538.19        549.45        12.33 o                         
   0  17   7         92.90         70.92         7.07 o                         
   1  17   7          7.68         -1.35         6.33 o                         
   2  17   7          0.12         -0.14         6.55 o                         
   3  17   7         45.00         55.65         7.99 o                         
   4  17   7          9.46          9.20         6.60 o                         
   5  17   7        278.38        277.66        12.14 o                         
   6  17   7         74.46         85.47         9.84 o                         
  -9  18   7          2.27        -12.84        12.84 o                         
  -8  18   7          0.28         11.42        14.61 o                         
  -7  18   7         90.80        106.80        13.90 o                         
  -6  18   7         18.11         16.03        13.18 o                         
  -5  18   7         11.57         10.97         8.43 o                         
  -4  18   7         14.32         19.45         8.44 o                         
  -3  18   7        486.24        447.21        11.83 o                         
  -2  18   7        308.56        313.23        14.35 o                         
  -1  18   7          9.97         15.70         6.11 o                         
   0  18   7        874.49        918.37        19.74 o                         
   1  18   7          1.11          1.82         6.56 o                         
   2  18   7        317.57        297.48        13.61 o                         
   3  18   7        553.55        550.39        14.17 o                         
   4  18   7         14.22          8.18         7.40 o                         
   5  18   7         50.24         40.72         8.77 o                         
  -8  19   7          4.05         -3.53        20.18 o                         
  -7  19   7         42.22         58.77        10.95 o                         
  -6  19   7         19.79         23.39         9.83 o                         
  -5  19   7          8.91         15.11        11.79 o                         
  -4  19   7         45.87         39.34         9.22 o                         
  -3  19   7         22.59         26.60         8.39 o                         
  -2  19   7          0.21          9.97         6.13 o                         
  -1  19   7          2.77         -3.90         6.49 o                         
   0  19   7        376.96        366.79        13.10 o                         
   1  19   7         38.82         38.52         8.54 o                         
   2  19   7         96.38         95.17         9.21 o                         
   3  19   7         24.04         23.48         6.95 o                         
   4  19   7         20.69          7.94         8.38 o                         
   5  19   7         78.69         78.66         9.61 o                         
  -8  20   7         15.63         12.27        12.92 o                         
  -7  20   7        105.14        111.95        14.34 o                         
  -6  20   7        127.11        130.67        17.84 o                         
  -5  20   7         12.57         -0.46         9.14 o                         
  -4  20   7          0.51         -7.99         8.30 o                         
  -3  20   7         21.47         23.19         9.07 o                         
  -2  20   7        654.83        694.84        16.44 o                         
  -1  20   7         73.21         85.49         8.98 o                         
   0  20   7         14.48         14.03         7.21 o                         
   1  20   7         70.79         77.49        10.45 o                         
   2  20   7         61.42         60.90         8.49 o                         
   3  20   7         41.00         20.84         8.26 o                         
   4  20   7         56.17         42.68         9.23 o                         
  -8  21   7         26.07         14.13        13.80 o                         
  -7  21   7          0.06         -8.83         9.94 o                         
  -6  21   7          3.76          5.58        11.23 o                         
  -5  21   7         28.83         31.55        10.32 o                         
  -4  21   7          0.34         -1.53         9.26 o                         
  -3  21   7          3.75          4.57        10.63 o                         
  -2  21   7         28.95         18.91        11.63 o                         
  -1  21   7         75.66         74.78        10.37 o                         
   0  21   7         65.88         77.13         9.07 o                         
   1  21   7          7.08          4.37         7.52 o                         
   2  21   7         22.14         17.95         8.25 o                         
   3  21   7         47.19         36.19         8.31 o                         
   4  21   7          0.05         -7.26         7.26 o                         
  -7  22   7          2.88         -8.16        10.40 o                         
  -6  22   7        333.44        304.54        19.62 o                         
  -5  22   7          4.29         -5.54        11.25 o                         
  -4  22   7        175.42        230.18        14.56 o                         
  -3  22   7         13.77          2.98        15.47 o                         
  -2  22   7         70.84         66.44        10.62 o                         
  -1  22   7         41.15         34.84        11.65 o                         
   0  22   7         59.17         57.18         8.75 o                         
   1  22   7         49.15         44.51         9.74 o                         
   2  22   7        115.22        115.23        10.49 o                         
   3  22   7          9.88         14.56         8.22 o                         
  -6  23   7        115.33        124.97        16.07 o                         
  -5  23   7         83.80        109.16        14.85 o                         
  -4  23   7          2.34          8.45        12.28 o                         
  -3  23   7        167.22        160.68        13.56 o                         
  -2  23   7        272.42        285.69        19.23 o                         
  -1  23   7        116.57        135.28        11.29 o                         
   0  23   7          7.03         17.38         9.27 o                         
   1  23   7         45.05         48.48         9.17 o                         
   2  23   7          9.24          7.19         9.10 o                         
   3  23   7        129.29        138.90        10.88 o                         
  -5  24   7         33.46         13.50        11.16 o                         
  -4  24   7          1.38         14.65        12.09 o                         
  -3  24   7          0.88         -9.99        14.61 o                         
  -2  24   7        168.14        183.51        16.01 o                         
  -1  24   7        227.91        223.90        17.11 o                         
   0  24   7        732.62        912.15        26.21 o                         
   1  24   7        127.04        132.57        10.91 o                         
   2  24   7          7.16          6.14         9.30 o                         
  -4  25   7          0.64        -16.13        16.46 o                         
  -3  25   7        200.05        191.86        20.85 o                         
  -2  25   7         59.96         75.42        12.28 o                         
  -1  25   7         63.69         78.61        12.50 o                         
   0  25   7        108.37        115.14        10.98 o                         
   1  25   7          5.43         -0.45         9.60 o                         
  -3  26   7        239.32        256.91        19.71 o                         
  -2  26   7         57.32         51.55        40.62 o                         
  -1  26   7          1.75         -1.11        10.93 o                         
 -12   0   8         61.71         33.30        22.71 o                         
 -10   0   8        133.96        172.15        12.73 o                         
  -8   0   8        510.54        473.46        16.43 o                         
  -6   0   8       2710.09       2710.20        37.21 o                         
  -4   0   8        794.87        751.45        15.23 o                         
  -2   0   8        124.08        128.84         6.63 o                         
   0   0   8       2133.41       2195.76        26.62 o                         
   2   0   8         75.76         83.95         7.40 o                         
   4   0   8          2.84         -2.75         5.63 o                         
   6   0   8          7.20          5.55        11.42 o                         
 -12   1   8         13.88          7.56         9.47 o                         
 -11   1   8          0.01         -3.01         8.46 o                         
 -10   1   8         75.59         75.75         7.63 o                         
  -9   1   8          4.30          4.27         5.32 o                         
  -8   1   8        369.57        365.52         9.16 o                         
  -7   1   8          1.22          0.53         4.42 o                         
  -6   1   8        396.23        455.67        10.26 o                         
  -5   1   8         14.15         18.39         4.19 o                         
  -4   1   8        196.87        188.59         7.48 o                         
  -3   1   8        666.33        666.31         8.59 o                         
  -2   1   8          4.92          8.58         3.75 o                         
  -1   1   8        197.87        185.30         5.14 o                         
   0   1   8       1520.79       1465.47        14.17 o                         
   1   1   8        237.22        210.61         6.42 o                         
   2   1   8       1697.43       1695.88        18.29 o                         
   3   1   8          4.92         12.37         4.27 o                         
   4   1   8          4.12         -2.37         4.68 o                         
   5   1   8          2.66         -1.04         5.35 o                         
   6   1   8         72.66         59.89         8.32 o                         
   7   1   8         24.79         18.24         7.39 o                         
 -12   2   8         63.48         26.45        16.59 o                         
 -11   2   8        331.35        312.07        12.47 o                         
 -10   2   8         64.84         87.60         7.78 o                         
  -9   2   8          2.40         10.69         5.43 o                         
  -8   2   8         70.67         60.74         5.69 o                         
  -7   2   8       1772.08       1767.44        19.58 o                         
  -6   2   8        328.14        325.79         8.76 o                         
  -5   2   8         35.51         35.54         4.56 o                         
  -4   2   8         74.01         82.60         4.80 o                         
  -3   2   8          3.00          5.44         2.92 o                         
  -2   2   8        951.43        934.66        10.34 o                         
  -1   2   8          0.19          2.46         2.89 o                         
   0   2   8        216.73        208.21         5.73 o                         
   1   2   8         19.32         17.60         3.95 o                         
   2   2   8         91.45        105.37         5.96 o                         
   3   2   8       2391.77       2272.55        23.43 o                         
   4   2   8         65.02         83.94         5.65 o                         
   5   2   8        462.91        466.93        13.68 o                         
   6   2   8          6.19          4.31         6.00 o                         
   7   2   8          0.00         -6.50         6.79 o                         
 -11   3   8        134.25        127.86         9.80 o                         
 -10   3   8         22.54         23.28         6.86 o                         
  -9   3   8        115.71        107.81         8.13 o                         
  -8   3   8         13.76         17.62         5.28 o                         
  -7   3   8        851.07        897.42        13.23 o                         
  -6   3   8          0.15         -0.20         4.71 o                         
  -5   3   8        551.53        533.60         9.48 o                         
  -4   3   8          6.19          2.21         3.19 o                         
  -3   3   8          0.41          0.55         2.85 o                         
  -2   3   8        424.23        423.87         7.07 o                         
  -1   3   8          0.01         -3.23         3.23 o                         
   0   3   8        202.97        230.41         7.03 o                         
   1   3   8        776.46        768.20        12.65 o                         
   2   3   8        221.61        225.99         6.94 o                         
   3   3   8        599.98        621.13        11.62 o                         
   4   3   8        605.26        625.65        12.33 o                         
   5   3   8         33.01         46.41         5.53 o                         
   6   3   8         12.24         10.23         6.65 o                         
   7   3   8          1.78          5.65         7.45 o                         
 -11   4   8         56.50         42.50        11.33 o                         
 -10   4   8          9.32         17.22         7.31 o                         
  -9   4   8         35.71         39.54         8.31 o                         
  -8   4   8        392.80        407.90        10.64 o                         
  -7   4   8        135.38        138.77         7.87 o                         
  -6   4   8         52.89         38.13         4.73 o                         
  -5   4   8         15.75         18.29         3.95 o                         
  -4   4   8        760.41        690.87         9.52 o                         
  -3   4   8        274.28        251.03         6.37 o                         
  -2   4   8        155.97        149.05         5.17 o                         
  -1   4   8        311.41        312.16         7.42 o                         
   0   4   8       1055.66       1068.97        17.76 o                         
   1   4   8       3361.06       3247.07        29.69 o                         
   2   4   8       2993.07       2844.65        25.60 o                         
   3   4   8       2539.56       2420.26        22.12 o                         
   4   4   8        341.77        328.76         9.76 o                         
   5   4   8        434.47        405.27        12.19 o                         
   6   4   8         50.69         59.90         7.31 o                         
   7   4   8         84.33         91.11        12.95 o                         
 -11   5   8         64.73         31.69        11.09 o                         
 -10   5   8         49.78         43.26         8.37 o                         
  -9   5   8        313.22        346.55        12.24 o                         
  -8   5   8         93.53         98.44         6.97 o                         
  -7   5   8         54.16         51.04         5.29 o                         
  -6   5   8         79.74         73.36         8.40 o                         
  -5   5   8       1131.00       1185.52        13.18 o                         
  -4   5   8        371.36        384.59         8.30 o                         
  -3   5   8         36.02         44.94         4.13 o                         
  -2   5   8         18.42         16.78         3.62 o                         
  -1   5   8        211.62        165.23         5.74 o                         
   0   5   8        402.51        371.04         8.18 o                         
   1   5   8        227.01        241.06         7.00 o                         
   2   5   8        169.63        180.96         8.89 o                         
   3   5   8        967.24        914.67        13.13 o                         
   4   5   8       1336.86       1323.55        18.01 o                         
   5   5   8          1.86          3.54         7.00 o                         
   6   5   8        767.57        787.44        17.82 o                         
   7   5   8          7.60          4.29        12.99 o                         
 -11   6   8          0.69         -6.15         8.96 o                         
 -10   6   8         62.13         54.97         8.57 o                         
  -9   6   8         76.45         75.05         8.14 o                         
  -8   6   8         19.52          5.33         7.27 o                         
  -7   6   8        153.69        162.32         7.97 o                         
  -6   6   8        307.31        311.29         9.14 o                         
  -5   6   8        339.59        309.88        13.23 o                         
  -4   6   8       1132.60       1189.32        13.21 o                         
  -3   6   8         74.89         63.50         4.49 o                         
  -2   6   8        261.98        284.33         7.18 o                         
  -1   6   8         31.88         32.68         5.13 o                         
   0   6   8          0.46          5.23         3.64 o                         
   1   6   8       2864.95       2903.29        25.82 o                         
   2   6   8       3625.78       3477.84        31.75 o                         
   3   6   8        133.78        159.95         6.96 o                         
   4   6   8        885.10        812.88        14.25 o                         
   5   6   8        148.56        159.85         9.00 o                         
   6   6   8        130.75        132.95         8.77 o                         
   7   6   8        134.93        126.70        12.90 o                         
 -11   7   8         16.14         -0.67         9.11 o                         
 -10   7   8         15.19         15.04         7.84 o                         
  -9   7   8          0.10         -3.26         6.92 o                         
  -8   7   8        306.70        302.32        10.43 o                         
  -7   7   8          7.49          8.21         5.86 o                         
  -6   7   8         99.45         93.50         6.31 o                         
  -5   7   8        326.94        310.26         8.16 o                         
  -4   7   8        905.08        852.99        10.91 o                         
  -3   7   8        302.58        306.60         8.96 o                         
  -2   7   8        126.85        116.96         5.64 o                         
  -1   7   8          5.70          3.30         3.93 o                         
   0   7   8         86.62         72.04         4.74 o                         
   1   7   8          9.22          5.89         4.24 o                         
   2   7   8        197.58        192.87         9.63 o                         
   3   7   8        337.50        338.65        10.98 o                         
   4   7   8          3.25          6.03         5.16 o                         
   5   7   8        135.22        146.21         8.78 o                         
   6   7   8         58.50         53.87         8.22 o                         
   7   7   8         46.37         57.52         9.39 o                         
 -11   8   8          2.00          4.41        10.15 o                         
 -10   8   8        226.57        232.76        12.00 o                         
  -9   8   8         21.95         37.73         7.90 o                         
  -8   8   8        164.45        182.37         9.86 o                         
  -7   8   8        219.93        213.98        11.78 o                         
  -6   8   8         66.16         65.05         5.36 o                         
  -5   8   8          6.69         13.59         4.52 o                         
  -4   8   8       1169.93       1129.74        12.89 o                         
  -3   8   8         45.27         40.15         4.17 o                         
  -2   8   8          0.61          5.14         4.23 o                         
  -1   8   8         12.49         25.23         4.35 o                         
   0   8   8        167.63        158.83         6.00 o                         
   1   8   8        174.73        177.84         8.50 o                         
   2   8   8         30.11         31.65         5.01 o                         
   3   8   8        844.34        809.74        15.07 o                         
   4   8   8         64.67         65.14         7.15 o                         
   5   8   8          1.66          1.21         5.53 o                         
   6   8   8         69.30         59.14         8.35 o                         
   7   8   8          0.08         -4.01         8.04 o                         
 -11   9   8         75.89         66.12        11.03 o                         
 -10   9   8         15.28         13.22         8.86 o                         
  -9   9   8         78.69         84.16        10.65 o                         
  -8   9   8         54.15         59.31         7.81 o                         
  -7   9   8         54.13         53.87         6.68 o                         
  -6   9   8         57.44         53.45         5.26 o                         
  -5   9   8        634.45        647.57        11.09 o                         
  -4   9   8         17.88         11.39         3.80 o                         
  -3   9   8          2.94         -1.27         3.60 o                         
  -2   9   8         23.77         24.67         4.09 o                         
  -1   9   8        209.98        196.00         8.51 o                         
   0   9   8        619.51        595.21        12.04 o                         
   1   9   8        183.29        171.87         8.17 o                         
   2   9   8         99.64         83.29         6.72 o                         
   3   9   8        691.07        628.46        14.83 o                         
   4   9   8         78.58         78.33         6.71 o                         
   5   9   8        507.62        504.18        14.06 o                         
   6   9   8        138.28        151.58        10.80 o                         
   7   9   8         71.30         80.44        11.99 o                         
 -11  10   8          9.93         18.28        13.00 o                         
 -10  10   8         48.01         41.79        12.52 o                         
  -9  10   8         12.36         19.74         9.21 o                         
  -8  10   8        271.86        276.06        12.85 o                         
  -7  10   8         66.45         59.88         7.42 o                         
  -6  10   8          0.01         -3.91         4.35 o                         
  -5  10   8         21.79         16.55         4.78 o                         
  -4  10   8       1899.77       1928.38        20.20 o                         
  -3  10   8         90.09         81.88         5.10 o                         
  -2  10   8        804.84        829.73        11.74 o                         
  -1  10   8        970.41        969.77        14.78 o                         
   0  10   8         18.03         23.59         5.47 o                         
   1  10   8         49.42         47.42         5.72 o                         
   2  10   8        511.91        483.09        13.27 o                         
   3  10   8        512.20        506.56        13.02 o                         
   4  10   8         19.22         22.37         6.46 o                         
   5  10   8        327.89        307.79        12.46 o                         
   6  10   8         60.27         95.05         9.46 o                         
   7  10   8         23.89         12.17         9.56 o                         
 -11  11   8         18.30         -2.98        15.87 o                         
 -10  11   8        258.84        276.89        14.33 o                         
  -9  11   8         91.41         65.47        10.71 o                         
  -8  11   8        113.02         98.57         9.46 o                         
  -7  11   8         24.36         19.68         6.64 o                         
  -6  11   8        170.42        151.18         8.47 o                         
  -5  11   8         10.00          9.76         4.59 o                         
  -4  11   8        348.90        378.02        10.70 o                         
  -3  11   8        214.77        224.37         7.57 o                         
  -2  11   8          0.00         -4.09         4.09 o                         
  -1  11   8        312.93        274.62        10.83 o                         
   0  11   8          5.71          5.59         4.86 o                         
   1  11   8         98.71         94.37         6.72 o                         
   2  11   8         40.90         29.32         8.83 o                         
   3  11   8        120.90        134.27         9.54 o                         
   4  11   8         26.90         21.39         7.17 o                         
   5  11   8         30.36         28.89         7.84 o                         
   6  11   8        148.27        180.62        11.38 o                         
 -10  12   8         10.72         12.18        11.53 o                         
  -9  12   8          3.41          9.55        11.55 o                         
  -8  12   8        144.00        132.71        11.65 o                         
  -7  12   8         69.69         79.14         8.79 o                         
  -6  12   8        188.01        168.47         8.32 o                         
  -5  12   8         44.70         37.04         6.31 o                         
  -4  12   8        575.62        584.57        12.28 o                         
  -3  12   8         12.80          5.49         4.18 o                         
  -2  12   8        657.07        611.10        11.57 o                         
  -1  12   8         93.61         76.89         5.78 o                         
   0  12   8        533.16        514.52        12.11 o                         
   1  12   8          2.33         -1.21         5.20 o                         
   2  12   8        224.27        211.45        10.10 o                         
   3  12   8        450.66        442.18        13.22 o                         
   4  12   8          0.58         -3.02         7.07 o                         
   5  12   8         44.33         34.62        11.22 o                         
   6  12   8         29.74         51.51        10.54 o                         
 -10  13   8         10.66          9.56        10.83 o                         
  -9  13   8         40.96         56.60        10.95 o                         
  -8  13   8         54.32         47.36         9.25 o                         
  -7  13   8         39.08         31.00         7.21 o                         
  -6  13   8          0.27         -2.49         6.10 o                         
  -5  13   8         22.05         26.59         6.11 o                         
  -4  13   8        105.95        114.45         7.02 o                         
  -3  13   8          4.15          4.50         4.71 o                         
  -2  13   8         25.19         11.10         5.03 o                         
  -1  13   8         38.94         47.59         5.39 o                         
   0  13   8        145.89        110.89         6.63 o                         
   1  13   8        405.55        398.94        12.31 o                         
   2  13   8          0.44          2.28         5.72 o                         
   3  13   8         12.36         10.24         6.87 o                         
   4  13   8        173.59        158.25        12.86 o                         
   5  13   8        217.88        203.25        14.64 o                         
   6  13   8        155.30        155.89        11.77 o                         
 -10  14   8          0.26        -10.56        10.56 o                         
  -9  14   8         89.35         70.72        11.70 o                         
  -8  14   8        173.06        159.71        13.62 o                         
  -7  14   8         80.84         95.74         9.66 o                         
  -6  14   8         66.29         66.95         8.18 o                         
  -5  14   8         90.30         99.17         7.63 o                         
  -4  14   8        236.76        242.18         9.37 o                         
  -3  14   8        647.09        685.16        21.09 o                         
  -2  14   8       1309.00       1186.60        20.31 o                         
  -1  14   8        236.31        190.10         7.86 o                         
   0  14   8        619.58        549.70        18.23 o                         
   1  14   8         90.56         74.49         7.06 o                         
   2  14   8          4.72          4.65         6.34 o                         
   3  14   8          0.61         -6.47         6.47 o                         
   4  14   8          5.65         11.80         7.42 o                         
   5  14   8         70.87         76.75         9.48 o                         
   6  14   8         24.42         29.39        11.55 o                         
 -10  15   8         28.79         28.55        11.65 o                         
  -9  15   8         35.43         31.65        10.94 o                         
  -8  15   8          2.84          3.82         9.32 o                         
  -7  15   8          8.25         12.51         8.39 o                         
  -6  15   8         46.84         30.61         6.92 o                         
  -5  15   8         36.76         33.35         7.56 o                         
  -4  15   8        167.19        152.05         8.29 o                         
  -3  15   8        299.13        329.10         9.98 o                         
  -2  15   8       1859.56       1785.82        22.79 o                         
  -1  15   8        158.49        108.03         7.48 o                         
   0  15   8        532.61        559.92        17.30 o                         
   1  15   8        120.10        143.76        11.51 o                         
   2  15   8        301.93        250.44        11.23 o                         
   3  15   8          0.62         -6.25         6.25 o                         
   4  15   8         30.81         21.52         7.92 o                         
   5  15   8        472.35        502.81        15.67 o                         
  -9  16   8          0.52         -0.45        10.37 o                         
  -8  16   8         28.29         31.11        12.21 o                         
  -7  16   8          3.08         -5.29         7.53 o                         
  -6  16   8         10.39         20.67         9.95 o                         
  -5  16   8        420.34        430.31        15.06 o                         
  -4  16   8         39.38         46.02         7.11 o                         
  -3  16   8         91.98         78.58         7.03 o                         
  -2  16   8        150.06        145.30         7.66 o                         
  -1  16   8        235.79        229.73         9.59 o                         
   0  16   8        123.49        109.42         9.38 o                         
   1  16   8        135.28        115.80         8.83 o                         
   2  16   8         39.59         47.09         7.97 o                         
   3  16   8         15.20         20.94         7.67 o                         
   4  16   8        224.95        210.00        11.90 o                         
   5  16   8         34.61         33.34         8.24 o                         
  -9  17   8         26.80         32.37        16.24 o                         
  -8  17   8        113.05        105.63        12.64 o                         
  -7  17   8          0.44        -10.34        10.34 o                         
  -6  17   8         39.59         29.51         9.38 o                         
  -5  17   8         31.17         37.77         9.00 o                         
  -4  17   8         37.79         39.79         9.83 o                         
  -3  17   8        120.64        137.47         8.17 o                         
  -2  17   8        319.07        349.51        12.16 o                         
  -1  17   8          4.10          4.82         7.96 o                         
   0  17   8         28.60         35.85         7.25 o                         
   1  17   8          5.96          8.72         7.67 o                         
   2  17   8         17.61         18.35         7.90 o                         
   3  17   8         22.89         18.31         7.90 o                         
   4  17   8          8.68         -0.76         7.90 o                         
   5  17   8         15.95          8.83         9.32 o                         
  -9  18   8         55.23         85.78        28.51 o                         
  -8  18   8         10.18          1.78        14.93 o                         
  -7  18   8          1.70         -9.88        22.50 o                         
  -6  18   8         25.47          9.61        10.72 o                         
  -5  18   8        252.29        251.64        24.35 o                         
  -4  18   8        199.67        214.18        13.06 o                         
  -3  18   8         94.07        105.21         8.68 o                         
  -2  18   8        376.07        373.46        11.87 o                         
  -1  18   8          7.04         10.32         6.84 o                         
   0  18   8        243.58        231.95        13.48 o                         
   1  18   8          2.35         -5.74         7.60 o                         
   2  18   8          0.06          1.16         7.27 o                         
   3  18   8          8.35         18.07         8.22 o                         
   4  18   8          3.76         -7.90         7.90 o                         
  -8  19   8          7.10         22.79        13.23 o                         
  -7  19   8         18.21         27.96        12.61 o                         
  -6  19   8        281.32        304.09        24.40 o                         
  -5  19   8          8.67         12.41         9.25 o                         
  -4  19   8         12.31          5.49        10.24 o                         
  -3  19   8        388.20        443.54        17.62 o                         
  -2  19   8         63.33         64.68         7.34 o                         
  -1  19   8         80.35         72.31         8.41 o                         
   0  19   8          7.35         -1.48         7.38 o                         
   1  19   8         52.51         35.04         8.92 o                         
   2  19   8          8.98         11.55         8.78 o                         
   3  19   8        148.57        138.24        10.89 o                         
   4  19   8          0.66         -1.77         7.84 o                         
  -8  20   8         30.69         36.21        14.17 o                         
  -7  20   8         13.91         12.11        10.87 o                         
  -6  20   8          0.09         -9.76         9.76 o                         
  -5  20   8        127.22        129.42        12.38 o                         
  -4  20   8         12.11         13.67         9.36 o                         
  -3  20   8         24.54         25.17        11.43 o                         
  -2  20   8        230.07        207.69        13.38 o                         
  -1  20   8          5.75         -1.25        10.67 o                         
   0  20   8         10.67         13.58         8.37 o                         
   1  20   8        226.51        256.74        15.09 o                         
   2  20   8         16.55         18.92         9.36 o                         
   3  20   8          0.07         -7.56         7.56 o                         
  -7  21   8          0.40         -7.99        11.43 o                         
  -6  21   8         89.38         81.35        12.39 o                         
  -5  21   8         13.09         12.17        17.62 o                         
  -4  21   8        319.47        357.24        22.07 o                         
  -3  21   8        136.78        131.99        23.26 o                         
  -2  21   8         69.27         74.00         9.77 o                         
  -1  21   8        271.05        290.87        13.83 o                         
   0  21   8          0.12         -4.32         7.98 o                         
   1  21   8         16.60          3.74        10.14 o                         
   2  21   8        101.79        109.24        11.63 o                         
   3  21   8        155.67        171.36        12.13 o                         
  -6  22   8          1.00          0.66        10.74 o                         
  -5  22   8         71.06         71.50        11.96 o                         
  -4  22   8         83.15        101.92        12.41 o                         
  -3  22   8          0.11         -8.00         9.58 o                         
  -2  22   8          0.25         -0.33         8.58 o                         
  -1  22   8        106.23        112.01        10.84 o                         
   0  22   8         68.24         69.99        11.56 o                         
   1  22   8         27.45         20.16         9.18 o                         
   2  22   8          0.12         -6.70         8.27 o                         
  -6  23   8         34.29         61.55        16.75 o                         
  -5  23   8          6.24         -1.82        10.73 o                         
  -4  23   8        119.72        115.45        13.52 o                         
  -3  23   8         31.00         34.33        13.22 o                         
  -2  23   8        261.28        293.61        32.12 o                         
  -1  23   8          0.17         -5.76         8.78 o                         
   0  23   8        132.52         92.96        12.84 o                         
   1  23   8        108.39        135.47        12.33 o                         
  -4  24   8          0.10        -11.34        13.11 o                         
  -3  24   8         37.94         51.63        14.08 o                         
  -2  24   8        320.82        371.42        18.43 o                         
  -1  24   8          4.03          3.87         8.68 o                         
   0  24   8        208.69        218.51        13.13 o                         
  -2  25   8         95.78         80.13        19.09 o                         
 -11   0   9         83.07         96.64        17.83 o                         
  -9   0   9          1.55          3.52         9.80 o                         
  -7   0   9         27.63         33.96         8.15 o                         
  -5   0   9        213.76        227.64         8.46 o                         
  -3   0   9       1404.71       1323.27        19.84 o                         
  -1   0   9       3105.50       3150.57        46.53 o                         
   1   0   9        244.24        233.94        12.61 o                         
   3   0   9         49.86         27.03         8.34 o                         
   5   0   9        170.07        202.65        18.01 o                         
   7   0   9          5.18         19.01        11.81 o                         
 -11   1   9        305.15        321.83        19.70 o                         
 -10   1   9          8.02          9.38         9.31 o                         
  -9   1   9         74.56         69.61         8.16 o                         
  -8   1   9          0.61          0.72         5.83 o                         
  -7   1   9        248.48        253.60         8.86 o                         
  -6   1   9       1936.63       1964.72        23.27 o                         
  -5   1   9        770.85        727.99        11.37 o                         
  -4   1   9        167.42        147.47         5.55 o                         
  -3   1   9         80.68         76.82         4.48 o                         
  -2   1   9        230.47        228.06         6.00 o                         
  -1   1   9          7.27         10.90         3.61 o                         
   0   1   9        174.77        189.31         6.77 o                         
   1   1   9          1.83         -2.61         5.66 o                         
   2   1   9         89.70         94.08         6.37 o                         
   3   1   9        264.73        283.87        11.40 o                         
   4   1   9         69.15         72.41         7.34 o                         
   5   1   9        699.76        719.61        18.27 o                         
   6   1   9          6.12          5.97         7.38 o                         
   7   1   9        217.78        262.50        14.01 o                         
 -11   2   9          3.77          7.84        12.42 o                         
 -10   2   9        154.95        152.70        11.26 o                         
  -9   2   9          7.20          7.13         6.85 o                         
  -8   2   9         31.57         23.85         6.33 o                         
  -7   2   9         37.49         40.87         6.01 o                         
  -6   2   9         31.20         51.89         5.54 o                         
  -5   2   9        155.18        147.04         7.08 o                         
  -4   2   9         30.80         32.43         3.67 o                         
  -3   2   9          1.42          2.07         3.88 o                         
  -2   2   9        737.87        731.49        10.28 o                         
  -1   2   9       1624.23       1617.93        17.08 o                         
   0   2   9       3235.33       3123.26        27.30 o                         
   1   2   9          7.56          2.07         3.92 o                         
   2   2   9       1820.72       1817.41        21.88 o                         
   3   2   9         86.67        105.17         9.60 o                         
   4   2   9         72.75         77.21         6.97 o                         
   5   2   9         52.48         56.81         7.27 o                         
   6   2   9         41.74         31.94         8.63 o                         
   7   2   9         17.82         14.27        10.02 o                         
 -11   3   9         87.13         98.36        22.20 o                         
 -10   3   9        151.05        154.56        11.32 o                         
  -9   3   9         14.31         14.64         7.50 o                         
  -8   3   9          0.86          5.96         5.95 o                         
  -7   3   9        735.08        712.02        14.46 o                         
  -6   3   9       1805.33       1817.97        20.69 o                         
  -5   3   9        107.12         99.05         5.54 o                         
  -4   3   9         44.42         45.35         4.30 o                         
  -3   3   9       1179.50       1100.23        12.76 o                         
  -2   3   9        244.95        289.74         7.21 o                         
  -1   3   9        915.57        926.22        12.40 o                         
   0   3   9        502.57        492.83         9.59 o                         
   1   3   9        163.01        161.19         6.43 o                         
   2   3   9        283.80        246.58         8.28 o                         
   3   3   9        212.74        199.30         8.56 o                         
   4   3   9          1.34         -1.40         5.88 o                         
   5   3   9          0.94          1.77         5.77 o                         
   6   3   9        235.40        212.55        13.51 o                         
   7   3   9          6.36         18.63         8.94 o                         
 -11   4   9        109.77        133.13        12.24 o                         
 -10   4   9        223.87        216.41        16.24 o                         
  -9   4   9         20.28         24.29         8.14 o                         
  -8   4   9        104.53        105.53         7.86 o                         
  -7   4   9        413.74        404.43        11.85 o                         
  -6   4   9         19.41         35.15         5.38 o                         
  -5   4   9       1923.16       1906.89        24.13 o                         
  -4   4   9          0.48          6.12         3.99 o                         
  -3   4   9       1118.13       1080.10        12.71 o                         
  -2   4   9        187.06        162.23         6.78 o                         
  -1   4   9        145.62        132.47         5.84 o                         
   0   4   9       2217.01       2016.38        22.70 o                         
   1   4   9        255.13        261.90        12.25 o                         
   2   4   9       1388.32       1381.46        17.45 o                         
   3   4   9         55.11         29.70         5.94 o                         
   4   4   9        227.13        219.65         8.97 o                         
   5   4   9         48.26         39.11         7.00 o                         
   6   4   9         80.40         79.92         9.63 o                         
   7   4   9          6.98         -9.59        18.67 o                         
 -11   5   9         26.06         22.58        12.40 o                         
 -10   5   9         21.84         20.29         9.29 o                         
  -9   5   9         29.50         26.56         8.18 o                         
  -8   5   9        155.89        156.08         8.55 o                         
  -7   5   9         26.66         31.00         7.78 o                         
  -6   5   9        657.57        641.37        13.48 o                         
  -5   5   9         11.46          9.31         4.63 o                         
  -4   5   9        213.76        225.03         7.95 o                         
  -3   5   9        209.82        218.89         6.87 o                         
  -2   5   9       1181.92       1234.39        14.69 o                         
  -1   5   9        127.41        139.20         6.26 o                         
   0   5   9          7.04         11.45         4.95 o                         
   1   5   9        383.43        326.60        11.38 o                         
   2   5   9        132.50        138.70         7.01 o                         
   3   5   9        147.98        150.96         8.08 o                         
   4   5   9         41.74         24.63         6.31 o                         
   5   5   9         23.60         20.86         6.73 o                         
   6   5   9         21.01         36.59         8.02 o                         
 -11   6   9         36.91         43.26        10.22 o                         
 -10   6   9        102.72        122.29        12.39 o                         
  -9   6   9        181.19        166.32        12.66 o                         
  -8   6   9         60.10         65.79         8.18 o                         
  -7   6   9        549.81        561.79        15.14 o                         
  -6   6   9        442.16        386.07        11.49 o                         
  -5   6   9        107.85         79.16         5.95 o                         
  -4   6   9        346.82        342.71        10.97 o                         
  -3   6   9         12.15         20.08         5.44 o                         
  -2   6   9        191.35        188.48         6.65 o                         
  -1   6   9       1431.20       1383.69        16.83 o                         
   0   6   9        982.21       1003.17        14.30 o                         
   1   6   9       1302.95       1202.32        17.33 o                         
   2   6   9        599.09        566.29        13.70 o                         
   3   6   9        711.02        728.18        14.71 o                         
   4   6   9        128.60        125.65        10.31 o                         
   5   6   9         25.61         30.42         7.55 o                         
   6   6   9          2.17          9.00         9.54 o                         
 -11   7   9          5.86          6.05        10.15 o                         
 -10   7   9          1.22         -9.02         9.02 o                         
  -9   7   9         10.19         20.91         9.00 o                         
  -8   7   9        829.59        843.27        20.10 o                         
  -7   7   9        690.12        706.22        14.84 o                         
  -6   7   9        111.12        111.48         7.18 o                         
  -5   7   9          4.61          7.66         4.82 o                         
  -4   7   9        450.01        497.03        10.75 o                         
  -3   7   9        222.62        180.86         8.72 o                         
  -2   7   9         70.53         59.29         5.50 o                         
  -1   7   9         49.93         39.50         4.95 o                         
   0   7   9         89.03         74.41         5.31 o                         
   1   7   9          1.04          6.50         4.23 o                         
   2   7   9         48.42         45.26         5.57 o                         
   3   7   9         80.22         76.12         7.14 o                         
   4   7   9        295.61        283.26        10.98 o                         
   5   7   9          5.96          3.33         6.61 o                         
   6   7   9        151.25        163.91        11.28 o                         
 -11   8   9          7.49        -12.21        12.21 o                         
 -10   8   9          5.23          4.66        15.22 o                         
  -9   8   9        243.34        256.36        19.22 o                         
  -8   8   9         74.53         67.77         9.54 o                         
  -7   8   9         36.35         35.13         7.59 o                         
  -6   8   9        188.45        173.71        10.04 o                         
  -5   8   9         17.53         18.17         5.02 o                         
  -4   8   9        235.73        232.12         8.50 o                         
  -3   8   9        340.64        332.85         9.31 o                         
  -2   8   9         45.21         41.74         5.02 o                         
  -1   8   9         24.77         12.26         5.07 o                         
   0   8   9       1495.58       1391.38        16.42 o                         
   1   8   9       2401.07       2292.21        24.49 o                         
   2   8   9        346.34        273.65         9.98 o                         
   3   8   9          0.49          3.43         5.58 o                         
   4   8   9        338.79        338.72        11.23 o                         
   5   8   9         36.34         27.01         7.09 o                         
   6   8   9        110.16        134.03        10.36 o                         
 -11   9   9         10.12         13.60        10.16 o                         
 -10   9   9         27.49         35.42        10.82 o                         
  -9   9   9         92.20         98.56        10.28 o                         
  -8   9   9        172.86        176.51        11.58 o                         
  -7   9   9        110.22        109.87         9.42 o                         
  -6   9   9          3.46          7.44         5.48 o                         
  -5   9   9         81.49         90.54         7.66 o                         
  -4   9   9        150.39        183.05         7.46 o                         
  -3   9   9        146.28        128.20         6.55 o                         
  -2   9   9         15.69         28.32         4.79 o                         
  -1   9   9         27.59         34.69         5.07 o                         
   0   9   9       1337.20       1324.98        18.69 o                         
   1   9   9         81.08         87.03         6.28 o                         
   2   9   9        427.12        399.51        11.89 o                         
   3   9   9        192.28        202.60         9.60 o                         
   4   9   9          1.23          1.60         6.14 o                         
   5   9   9          0.93          5.33         6.87 o                         
   6   9   9         87.13         90.92         9.20 o                         
 -10  10   9          1.84          7.19         9.12 o                         
  -9  10   9          8.43          1.34        10.76 o                         
  -8  10   9        134.38        116.26        10.19 o                         
  -7  10   9        470.62        543.66        16.54 o                         
  -6  10   9          6.40          3.76         5.61 o                         
  -5  10   9         11.58          9.59         5.74 o                         
  -4  10   9       1379.37       1246.17        17.95 o                         
  -3  10   9          0.19         -1.66         4.54 o                         
  -2  10   9        303.44        278.05         8.65 o                         
  -1  10   9         50.30         46.05         5.90 o                         
   0  10   9         93.77         79.30         6.59 o                         
   1  10   9          7.52         10.54         5.58 o                         
   2  10   9          4.93         19.70         6.53 o                         
   3  10   9          0.02         -3.38         6.63 o                         
   4  10   9         66.67         80.06         8.71 o                         
   5  10   9          5.78          2.25         8.17 o                         
   6  10   9         44.65         38.78         9.09 o                         
 -10  11   9        114.80        105.87        13.11 o                         
  -9  11   9         22.44         30.55         9.08 o                         
  -8  11   9         15.74         13.51         7.97 o                         
  -7  11   9          9.35         10.92         7.02 o                         
  -6  11   9        202.99        203.83        10.64 o                         
  -5  11   9          5.42         12.92         6.06 o                         
  -4  11   9        400.42        393.04        13.65 o                         
  -3  11   9         18.40         13.12         4.90 o                         
  -2  11   9         22.22         16.01         5.44 o                         
  -1  11   9        123.38        124.33         7.43 o                         
   0  11   9         35.39         34.49         5.84 o                         
   1  11   9        123.67        113.60         8.45 o                         
   2  11   9        153.45        138.57         9.20 o                         
   3  11   9        428.12        441.26        15.81 o                         
   4  11   9        196.96        187.61        11.13 o                         
   5  11   9          0.70          0.84         9.43 o                         
   6  11   9         14.52         26.55         9.96 o                         
 -10  12   9        191.54        155.51        14.67 o                         
  -9  12   9        692.48        768.15        23.26 o                         
  -8  12   9          4.73          1.16         8.74 o                         
  -7  12   9          2.29         -0.42         7.09 o                         
  -6  12   9         33.40         39.80         7.29 o                         
  -5  12   9        130.52        117.13         7.72 o                         
  -4  12   9        695.37        668.23        16.53 o                         
  -3  12   9        171.83        197.39         9.16 o                         
  -2  12   9         48.87         23.64         6.30 o                         
  -1  12   9          0.07         -0.28         6.75 o                         
   0  12   9       1025.45       1030.71        19.93 o                         
   1  12   9         68.59         45.62         7.29 o                         
   2  12   9         49.07         40.68         8.04 o                         
   3  12   9         46.83         41.46         8.74 o                         
   4  12   9         59.83         60.24         9.67 o                         
   5  12   9          0.97         -3.62         9.11 o                         
 -10  13   9         66.04         66.42        17.66 o                         
  -9  13   9        136.10        159.45        12.43 o                         
  -8  13   9         27.94         29.29         9.71 o                         
  -7  13   9        134.69        122.53        11.53 o                         
  -6  13   9         45.09         33.30         7.06 o                         
  -5  13   9          9.47          8.25         6.23 o                         
  -4  13   9        856.96        802.56        18.63 o                         
  -3  13   9         19.39         20.59         7.12 o                         
  -2  13   9        436.81        419.60        11.98 o                         
  -1  13   9         70.73         85.51         9.59 o                         
   0  13   9        676.86        607.82        17.54 o                         
   1  13   9        146.68        159.64        10.50 o                         
   2  13   9         16.38         14.44         9.26 o                         
   3  13   9         25.93         33.91         8.53 o                         
   4  13   9         56.13         59.45         8.84 o                         
   5  13   9         93.32         94.74        10.19 o                         
  -9  14   9         93.10         89.66        12.65 o                         
  -8  14   9         25.94         33.50         8.93 o                         
  -7  14   9          7.84          8.43        12.07 o                         
  -6  14   9         60.88         61.09         7.67 o                         
  -5  14   9        215.87        210.03        10.19 o                         
  -4  14   9         19.30         14.98         7.15 o                         
  -3  14   9        276.28        264.23        10.99 o                         
  -2  14   9         17.64         19.66         6.33 o                         
  -1  14   9         18.77         28.10         6.24 o                         
   0  14   9        315.61        283.77        13.45 o                         
   1  14   9          0.00          0.37         7.13 o                         
   2  14   9         10.71         20.97         8.04 o                         
   3  14   9         23.85         18.72         8.46 o                         
   4  14   9          2.16         -2.36         8.34 o                         
   5  14   9          7.99          1.66         8.58 o                         
  -9  15   9          7.58         13.61        10.78 o                         
  -8  15   9          4.65          5.33        13.39 o                         
  -7  15   9         26.79         27.92         8.64 o                         
  -6  15   9          6.48         -3.57         7.44 o                         
  -5  15   9         82.50         82.52         9.95 o                         
  -4  15   9         89.74        100.94         8.63 o                         
  -3  15   9          1.92          7.28         6.51 o                         
  -2  15   9         69.02         74.06         8.63 o                         
  -1  15   9        526.85        555.67        14.91 o                         
   0  15   9        543.74        506.68        16.50 o                         
   1  15   9         21.48         11.01         7.62 o                         
   2  15   9         67.89         56.02         9.33 o                         
   3  15   9          5.36         13.32         8.48 o                         
   4  15   9          0.19         -5.65         9.58 o                         
   5  15   9         91.10         93.77        10.33 o                         
  -9  16   9         12.05         11.35        11.20 o                         
  -8  16   9          5.80          1.92        10.20 o                         
  -7  16   9          3.97         -2.84        10.22 o                         
  -6  16   9        410.28        407.85        15.34 o                         
  -5  16   9         55.80         39.23         8.46 o                         
  -4  16   9        162.65        141.76         9.42 o                         
  -3  16   9          3.79         13.72         6.68 o                         
  -2  16   9        580.20        578.42        15.41 o                         
  -1  16   9        273.82        240.82        10.95 o                         
   0  16   9          0.43         -0.81         7.62 o                         
   1  16   9        331.48        329.98        21.56 o                         
   2  16   9          1.36         -2.28         7.97 o                         
   3  16   9         52.50         54.55        11.15 o                         
   4  16   9        279.92        298.83        17.32 o                         
  -8  17   9          7.72         17.16        23.71 o                         
  -7  17   9          5.79         10.16         9.90 o                         
  -6  17   9        341.93        400.18        28.20 o                         
  -5  17   9         14.75         18.37         8.15 o                         
  -4  17   9        252.50        258.03        11.54 o                         
  -3  17   9         43.82         35.52         7.12 o                         
  -2  17   9        200.55        202.96        15.91 o                         
  -1  17   9          4.76         -1.43         7.59 o                         
   0  17   9         21.34         20.94         8.20 o                         
   1  17   9         19.75         11.52         8.41 o                         
   2  17   9        105.87        106.02        10.68 o                         
   3  17   9         23.04         33.97        12.85 o                         
   4  17   9         12.23         22.08        10.82 o                         
  -8  18   9         37.68         27.68        13.38 o                         
  -7  18   9          0.30         -9.05        14.78 o                         
  -6  18   9         46.29         74.47        13.08 o                         
  -5  18   9         39.63         25.85        14.49 o                         
  -4  18   9        577.01        526.95        19.34 o                         
  -3  18   9          3.21          6.28         7.34 o                         
  -2  18   9         79.62         77.79        18.27 o                         
  -1  18   9        208.79        195.98        18.50 o                         
   0  18   9         17.11         16.83         8.37 o                         
   1  18   9          1.10          8.06        12.23 o                         
   2  18   9         26.81         12.75         8.88 o                         
   3  18   9         24.06         45.20        12.78 o                         
  -7  19   9         13.86         17.14        12.97 o                         
  -6  19   9        478.72        485.48        20.03 o                         
  -5  19   9         21.33         22.98        10.00 o                         
  -4  19   9          8.20         -4.62        10.35 o                         
  -3  19   9         80.73        100.44         9.33 o                         
  -2  19   9        325.05        330.73        19.56 o                         
  -1  19   9          5.82          2.37        10.23 o                         
   0  19   9          0.06         -7.48         8.23 o                         
   1  19   9         24.78         34.18        12.99 o                         
   2  19   9        113.40        110.86        12.76 o                         
   3  19   9          0.00          5.26         9.37 o                         
  -7  20   9         60.12         99.17        13.56 o                         
  -6  20   9        167.79        196.37        15.04 o                         
  -5  20   9          0.01         -6.70         9.56 o                         
  -4  20   9          4.18          5.85        10.02 o                         
  -3  20   9        178.03        174.71        15.73 o                         
  -2  20   9        791.92        824.40        21.04 o                         
  -1  20   9         94.92         66.94         9.97 o                         
   0  20   9         33.25         45.46        13.20 o                         
   1  20   9         23.36         29.73        11.24 o                         
   2  20   9         28.63         26.87        10.72 o                         
  -6  21   9        134.97        155.41        14.43 o                         
  -5  21   9        155.66        143.42        13.48 o                         
  -4  21   9          1.16          3.79        10.00 o                         
  -3  21   9         36.88         41.34        10.85 o                         
  -2  21   9        135.43        141.76        11.82 o                         
  -1  21   9          1.07         -5.81         8.79 o                         
   0  21   9          0.66         -5.93        11.58 o                         
   1  21   9         10.49         17.39         9.68 o                         
   2  21   9          7.01          5.32        15.17 o                         
  -5  22   9        133.98        146.88        14.28 o                         
  -4  22   9        364.55        437.25        36.05 o                         
  -3  22   9        596.74        658.73        27.67 o                         
  -2  22   9        144.07        150.98        13.79 o                         
  -1  22   9          6.68         -3.07        10.01 o                         
   0  22   9          0.05         -9.39         9.39 o                         
   1  22   9          0.40          2.26        10.42 o                         
  -4  23   9         93.02         86.49        13.04 o                         
  -3  23   9         28.37         32.89        13.50 o                         
  -2  23   9          0.02        -10.22        11.89 o                         
  -1  23   9          2.12          5.29        10.61 o                         
   0  23   9         23.87         36.73        13.70 o                         
 -10   0  10         85.23         85.04        13.57 o                         
  -8   0  10        281.69        221.68        15.02 o                         
  -6   0  10        850.21        859.05        24.62 o                         
  -4   0  10         23.50         26.32         6.16 o                         
  -2   0  10       5171.22       4950.42        72.39 o                         
   0   0  10        566.50        514.08        21.99 o                         
   2   0  10        447.57        395.46        17.76 o                         
   4   0  10          0.25          0.98        15.22 o                         
   6   0  10         19.60         37.23        14.42 o                         
 -11   1  10         27.87         25.53        11.11 o                         
 -10   1  10        128.83        105.37        15.47 o                         
  -9   1  10         41.58         44.39         7.98 o                         
  -8   1  10        143.89        137.88         9.95 o                         
  -7   1  10        216.90        213.85         8.84 o                         
  -6   1  10          2.10         10.87         5.79 o                         
  -5   1  10          9.44          5.80         4.51 o                         
  -4   1  10        379.87        404.67         8.53 o                         
  -3   1  10        237.48        239.81         6.76 o                         
  -2   1  10        562.94        522.46        12.12 o                         
  -1   1  10        250.28        261.60         8.50 o                         
   0   1  10        644.00        620.04        12.84 o                         
   1   1  10        209.54        202.72        10.12 o                         
   2   1  10         67.81         63.25         7.07 o                         
   3   1  10        132.74        110.07         9.13 o                         
   4   1  10        192.95        197.64        12.73 o                         
   5   1  10          0.00         -1.37         8.61 o                         
   6   1  10        236.14        234.66        15.11 o                         
 -11   2  10         84.97         90.38        21.48 o                         
 -10   2  10         11.68         17.75        10.00 o                         
  -9   2  10        135.48        122.76         9.53 o                         
  -8   2  10          0.24         -0.50         6.50 o                         
  -7   2  10         24.69         23.96         5.93 o                         
  -6   2  10        510.03        475.35        12.60 o                         
  -5   2  10          0.08         -1.81         4.91 o                         
  -4   2  10          5.35          0.98         4.22 o                         
  -3   2  10        334.76        348.33         8.04 o                         
  -2   2  10       1517.58       1420.39        16.40 o                         
  -1   2  10         68.40         75.69         5.71 o                         
   0   2  10        200.59        214.25         8.37 o                         
   1   2  10          1.85         -3.58         5.35 o                         
   2   2  10          4.52          7.55         5.94 o                         
   3   2  10        238.82        251.15         9.97 o                         
   4   2  10         35.82         25.30         9.48 o                         
   5   2  10         11.94         12.65         9.44 o                         
   6   2  10         11.72         15.06         9.63 o                         
 -11   3  10        100.83        116.99        12.01 o                         
 -10   3  10         52.42         46.66         9.77 o                         
  -9   3  10         13.01         17.77         7.47 o                         
  -8   3  10          5.36         10.39         6.96 o                         
  -7   3  10        464.28        462.97        15.45 o                         
  -6   3  10          0.62          0.85         5.63 o                         
  -5   3  10        230.78        246.83         8.53 o                         
  -4   3  10        499.89        434.75         8.83 o                         
  -3   3  10        142.23        136.60         6.84 o                         
  -2   3  10        681.11        626.30        11.01 o                         
  -1   3  10          6.02          2.00         4.12 o                         
   0   3  10        116.93        111.95         6.06 o                         
   1   3  10          1.26          2.39         4.77 o                         
   2   3  10         56.80         53.53         6.43 o                         
   3   3  10         94.82        103.23         7.58 o                         
   4   3  10          0.08          5.55         7.17 o                         
   5   3  10        206.94        224.17        16.82 o                         
   6   3  10          5.55         -4.86         9.18 o                         
 -11   4  10         67.77         48.08        12.41 o                         
 -10   4  10          0.78        -12.88        12.88 o                         
  -9   4  10          0.00         -2.10        14.20 o                         
  -8   4  10        152.49        180.54        11.08 o                         
  -7   4  10          0.19          3.78         6.55 o                         
  -6   4  10          4.59          1.92         6.79 o                         
  -5   4  10        966.79        963.83        14.97 o                         
  -4   4  10         10.56         19.38         4.61 o                         
  -3   4  10       1018.37       1005.49        15.27 o                         
  -2   4  10        241.05        222.68         7.81 o                         
  -1   4  10         78.95         68.02         5.33 o                         
   0   4  10        179.28        152.33         7.07 o                         
   1   4  10         70.96         72.87         5.85 o                         
   2   4  10         84.22         96.35         6.70 o                         
   3   4  10        151.24        153.50         8.56 o                         
   4   4  10         37.08         45.79         9.65 o                         
   5   4  10         41.68         53.80        11.46 o                         
   6   4  10        127.31        135.73        13.08 o                         
 -11   5  10         22.57         26.67        12.73 o                         
 -10   5  10          6.21         -3.62        11.26 o                         
  -9   5  10         41.24         37.33         9.95 o                         
  -8   5  10        102.38         91.11        11.18 o                         
  -7   5  10         21.14         17.29         6.95 o                         
  -6   5  10         88.83         70.68         7.16 o                         
  -5   5  10         91.50         83.31         7.39 o                         
  -4   5  10        417.13        350.53         9.27 o                         
  -3   5  10        589.28        612.50        11.77 o                         
  -2   5  10        451.90        427.32        10.38 o                         
  -1   5  10          0.27          1.53         4.30 o                         
   0   5  10         36.55         36.13         5.37 o                         
   1   5  10         77.79         73.84         5.86 o                         
   2   5  10        142.19        167.68         7.85 o                         
   3   5  10        102.53        106.92         8.60 o                         
   4   5  10        308.19        352.66        13.35 o                         
   5   5  10        208.35        219.42        16.46 o                         
   6   5  10          5.28         17.65         9.00 o                         
 -11   6  10         11.16         13.68        11.19 o                         
 -10   6  10         14.29         18.47        10.43 o                         
  -9   6  10         65.56         70.01        10.76 o                         
  -8   6  10        119.51         92.39         9.45 o                         
  -7   6  10        272.21        279.47        11.40 o                         
  -6   6  10         23.53         17.26         6.07 o                         
  -5   6  10        212.70        200.21         8.73 o                         
  -4   6  10        180.17        147.37         7.06 o                         
  -3   6  10         67.63         55.03         5.57 o                         
  -2   6  10        948.14        865.00        13.02 o                         
  -1   6  10         28.05         36.72         4.97 o                         
   0   6  10        395.76        382.91        13.78 o                         
   1   6  10          3.39          2.00         4.59 o                         
   2   6  10         65.79         54.55         6.49 o                         
   3   6  10         57.94         64.94         7.85 o                         
   4   6  10        332.94        394.65        16.10 o                         
   5   6  10          2.58         -1.51         7.43 o                         
 -10   7  10        110.59        140.44        19.26 o                         
  -9   7  10         11.65          6.29         9.64 o                         
  -8   7  10        242.68        250.81        15.73 o                         
  -7   7  10        154.03        136.58         9.38 o                         
  -6   7  10         13.61         15.45         6.26 o                         
  -5   7  10         43.66         32.36         5.98 o                         
  -4   7  10        137.98        107.96         8.09 o                         
  -3   7  10        228.31        229.52         9.15 o                         
  -2   7  10        320.87        305.99         9.61 o                         
  -1   7  10         76.75         45.75         6.05 o                         
   0   7  10          5.24         -4.34         4.79 o                         
   1   7  10          0.52         -2.18         4.98 o                         
   2   7  10        544.41        516.16        13.44 o                         
   3   7  10          6.02          6.78         7.31 o                         
   4   7  10         71.44         67.75         8.63 o                         
   5   7  10         19.73         28.40        10.06 o                         
 -10   8  10         26.98         30.98        12.33 o                         
  -9   8  10        262.25        323.36        17.92 o                         
  -8   8  10        136.83        123.42        11.79 o                         
  -7   8  10         38.13         33.50         7.38 o                         
  -6   8  10         24.92         24.70         6.67 o                         
  -5   8  10         27.10         11.59         5.86 o                         
  -4   8  10        179.01        209.73         9.08 o                         
  -3   8  10        122.11         99.07         6.39 o                         
  -2   8  10         82.50         95.85         7.73 o                         
  -1   8  10        129.78        110.33         6.76 o                         
   0   8  10        266.78        222.55         9.27 o                         
   1   8  10          2.04         -4.91         6.45 o                         
   2   8  10         84.39         76.91         7.36 o                         
   3   8  10          0.94         -6.50         6.50 o                         
   4   8  10         43.37         46.56         8.30 o                         
   5   8  10         82.91         58.86        11.01 o                         
 -10   9  10          0.43         -9.33        12.12 o                         
  -9   9  10         26.31         64.08        22.20 o                         
  -8   9  10         84.16         93.05        16.97 o                         
  -7   9  10        129.29        134.61         9.40 o                         
  -6   9  10         39.11         27.46         7.11 o                         
  -5   9  10        115.34        118.24         8.41 o                         
  -4   9  10          9.04         12.81         6.26 o                         
  -3   9  10        617.29        553.39        13.06 o                         
  -2   9  10          8.23          9.15         5.49 o                         
  -1   9  10        163.49        157.66         8.90 o                         
   0   9  10         17.00         22.91         6.41 o                         
   1   9  10         17.73         11.91         5.46 o                         
   2   9  10        479.53        426.09        13.11 o                         
   3   9  10          8.51         27.22         7.54 o                         
   4   9  10        179.17        205.99        14.04 o                         
   5   9  10         73.85         63.92        11.11 o                         
 -10  10  10          7.13         16.74        10.85 o                         
  -9  10  10        242.43        250.12        20.07 o                         
  -8  10  10          7.57         10.43         9.25 o                         
  -7  10  10         13.16          3.27         8.31 o                         
  -6  10  10         34.25         45.72         7.20 o                         
  -5  10  10          0.39          2.53         6.61 o                         
  -4  10  10          0.18          3.50         5.69 o                         
  -3  10  10        163.69        146.21         7.39 o                         
  -2  10  10        223.85        189.12        10.44 o                         
  -1  10  10        518.04        532.34        13.65 o                         
   0  10  10        505.47        432.22        12.40 o                         
   1  10  10         42.65         39.56         7.47 o                         
   2  10  10         22.18         21.59         7.98 o                         
   3  10  10          3.34          3.32         7.87 o                         
   4  10  10          7.15          1.80        11.80 o                         
   5  10  10          1.74         -4.68         8.80 o                         
 -10  11  10         34.90         46.15        13.44 o                         
  -9  11  10        552.01        594.22        25.68 o                         
  -8  11  10          8.46          4.70         9.13 o                         
  -7  11  10          2.51          7.81         8.69 o                         
  -6  11  10        375.07        354.55        12.40 o                         
  -5  11  10          0.40         -0.29         7.44 o                         
  -4  11  10         24.04         24.65         6.37 o                         
  -3  11  10        316.05        267.26        10.62 o                         
  -2  11  10        163.50        140.92         8.90 o                         
  -1  11  10          0.64          5.11         6.74 o                         
   0  11  10        153.75        161.48         9.48 o                         
   1  11  10         94.50         80.05         9.12 o                         
   2  11  10         23.08         16.82         8.10 o                         
   3  11  10        182.04        185.26        12.30 o                         
   4  11  10        208.55        205.20        28.39 o                         
   5  11  10          7.91          9.55         9.20 o                         
  -9  12  10         36.99         30.76        11.02 o                         
  -8  12  10          3.27          7.63         9.24 o                         
  -7  12  10         33.90         24.09        11.16 o                         
  -6  12  10         80.49         56.25         8.24 o                         
  -5  12  10        332.49        342.65        13.38 o                         
  -4  12  10          3.46         -4.89         6.88 o                         
  -3  12  10          0.31         10.17         6.88 o                         
  -2  12  10        478.45        410.56        17.89 o                         
  -1  12  10        543.15        507.40        14.47 o                         
   0  12  10        697.95        660.79        16.17 o                         
   1  12  10        129.54        137.92        10.58 o                         
   2  12  10         42.53         40.45         8.83 o                         
   3  12  10         89.21         96.47        10.44 o                         
   4  12  10          0.48        -11.71        11.71 o                         
  -9  13  10        135.55        142.86        16.15 o                         
  -8  13  10          6.95          5.93        10.82 o                         
  -7  13  10        100.56        119.49        13.53 o                         
  -6  13  10          6.96         -3.39         7.36 o                         
  -5  13  10          9.56          9.92         7.60 o                         
  -4  13  10         15.49         13.89         7.41 o                         
  -3  13  10         12.56         14.89         6.54 o                         
  -2  13  10         31.15         27.94         8.76 o                         
  -1  13  10         13.42         12.95         6.47 o                         
   0  13  10        664.29        617.99        17.93 o                         
   1  13  10         12.58          9.83         7.84 o                         
   2  13  10          1.73         -0.89         7.88 o                         
   3  13  10         17.59         12.39        11.63 o                         
   4  13  10         14.10         36.23         9.94 o                         
  -9  14  10         76.76         53.91        14.19 o                         
  -8  14  10          0.03         -5.24        14.38 o                         
  -7  14  10         95.33         66.21        12.80 o                         
  -6  14  10          0.32         -6.77        12.42 o                         
  -5  14  10         57.63         42.48         8.55 o                         
  -4  14  10         66.70         49.84         8.48 o                         
  -3  14  10         23.83         30.48         7.16 o                         
  -2  14  10        273.82        244.76        12.35 o                         
  -1  14  10          2.42          9.69         6.82 o                         
   0  14  10        392.78        404.60        31.44 o                         
   1  14  10         88.43         78.38         9.95 o                         
   2  14  10        165.68        175.93        12.33 o                         
   3  14  10          1.37         -1.91         8.40 o                         
   4  14  10         19.52         16.06        11.73 o                         
  -9  15  10          1.10          0.06        12.71 o                         
  -8  15  10         58.14         66.42        13.75 o                         
  -7  15  10          9.75         17.62        14.38 o                         
  -6  15  10        228.55        190.27        15.71 o                         
  -5  15  10          0.36         -2.94         7.70 o                         
  -4  15  10          0.69         -8.00         8.00 o                         
  -3  15  10         56.05         60.73         9.03 o                         
  -2  15  10        126.16        133.31        10.43 o                         
  -1  15  10          1.76         -1.83         6.68 o                         
   0  15  10        217.93        189.21        12.01 o                         
   1  15  10          0.32         -7.44         7.44 o                         
   2  15  10        248.57        222.66        17.96 o                         
   3  15  10          2.01         -4.42         9.71 o                         
  -7  16  10         61.93         78.21        15.66 o                         
  -6  16  10        545.18        542.84        23.87 o                         
  -5  16  10         73.72         65.68        10.89 o                         
  -4  16  10         21.80          9.04         8.95 o                         
  -3  16  10          0.47          1.00         7.94 o                         
  -2  16  10        357.98        356.40        15.91 o                         
  -1  16  10         56.38         60.28        10.72 o                         
   0  16  10          1.22         -7.90         7.90 o                         
   1  16  10         31.01         29.69        10.03 o                         
   2  16  10          4.82         15.26        10.08 o                         
   3  16  10         40.41         38.59        11.37 o                         
  -8  17  10        525.70        558.55        46.42 o                         
  -7  17  10          0.21        -13.62        19.68 o                         
  -6  17  10          5.38          1.84        10.42 o                         
  -5  17  10        109.98        104.90        14.05 o                         
  -4  17  10          4.13          7.18        10.48 o                         
  -3  17  10         65.94         46.51        10.71 o                         
  -2  17  10        364.84        359.99        15.19 o                         
  -1  17  10          5.39          5.17         8.19 o                         
   0  17  10         43.79         32.66        10.28 o                         
   1  17  10         29.59         28.72        10.93 o                         
   2  17  10         80.19         91.86        12.96 o                         
   3  17  10          4.28          6.07         9.39 o                         
  -7  18  10         11.60         24.74        21.19 o                         
  -6  18  10        194.19        233.87        19.09 o                         
  -5  18  10        336.09        395.33        19.81 o                         
  -4  18  10          8.59          7.91        11.04 o                         
  -3  18  10         32.15         26.09         9.01 o                         
  -2  18  10         99.50         96.91         9.92 o                         
  -1  18  10         71.97         73.49        10.28 o                         
   0  18  10         60.66         52.44        16.53 o                         
   1  18  10         11.59         22.79        16.84 o                         
   2  18  10         11.24         -1.42         9.32 o                         
  -7  19  10         61.89         73.51        20.30 o                         
  -6  19  10         77.43         84.18        14.75 o                         
  -5  19  10         13.80         19.68        15.70 o                         
  -4  19  10          0.29         -9.41         9.41 o                         
  -3  19  10        124.47        100.43        11.00 o                         
  -2  19  10        208.18        221.10        13.36 o                         
  -1  19  10          9.03          9.83         9.94 o                         
   0  19  10        129.37        154.26        16.42 o                         
   1  19  10         25.88          5.84        10.11 o                         
  -6  20  10          5.38         -8.44        12.35 o                         
  -5  20  10        499.50        576.53        32.25 o                         
  -4  20  10          1.49          1.37        11.51 o                         
  -3  20  10          1.08         -2.69        10.68 o                         
  -2  20  10         20.78         17.58        11.60 o                         
  -1  20  10         30.13         30.29        10.96 o                         
   0  20  10        100.09         97.02        11.73 o                         
   1  20  10          0.02         -9.85         9.99 o                         
  -5  21  10          3.01        -11.80        11.80 o                         
  -4  21  10         51.66         53.76        13.77 o                         
  -3  21  10         17.33         37.31        16.88 o                         
  -2  21  10        254.42        268.59        15.91 o                         
  -1  21  10          0.26         -9.36         9.36 o                         
   0  21  10          5.10          6.08        11.19 o                         
  -3  22  10         40.68         44.64        25.23 o                         
  -2  22  10         22.03         13.01        13.19 o                         
  -9   0  11         42.86         50.86        16.67 o                         
  -7   0  11        355.38        355.09        17.65 o                         
  -5   0  11        306.25        282.71        16.49 o                         
  -3   0  11        373.71        426.02        15.95 o                         
  -1   0  11        347.34        384.09        19.53 o                         
   1   0  11         36.15         24.12         9.12 o                         
   3   0  11         72.17         64.40        14.70 o                         
   5   0  11         39.65         40.05        14.97 o                         
 -10   1  11          1.58          2.11         8.38 o                         
  -9   1  11         48.69         42.80         8.57 o                         
  -8   1  11        111.48        114.83        12.64 o                         
  -7   1  11          0.44          3.28        11.28 o                         
  -6   1  11         43.23         49.47         7.08 o                         
  -5   1  11        866.87        864.37        15.01 o                         
  -4   1  11        681.21        647.04        12.07 o                         
  -3   1  11        148.77        133.49         7.20 o                         
  -2   1  11         18.93         22.46         8.40 o                         
  -1   1  11        649.52        601.54        16.09 o                         
   0   1  11          2.91          4.97         5.60 o                         
   1   1  11        273.16        295.05        11.00 o                         
   2   1  11          0.65          8.18         6.03 o                         
   3   1  11          0.70          6.00         6.38 o                         
   4   1  11          1.66         -3.50         7.07 o                         
   5   1  11        146.79        174.72        19.37 o                         
 -10   2  11        144.46        156.09        39.36 o                         
  -9   2  11          4.24          1.66         8.54 o                         
  -8   2  11          0.23          3.61         7.73 o                         
  -7   2  11        150.88        148.30         9.85 o                         
  -6   2  11        127.50        120.50         8.10 o                         
  -5   2  11         98.20         95.19         7.41 o                         
  -4   2  11       1096.78       1075.44        13.46 o                         
  -3   2  11         45.45         39.93         5.41 o                         
  -2   2  11          1.83          3.61         5.32 o                         
  -1   2  11          3.28          6.34         6.35 o                         
   0   2  11        149.06        133.66         7.92 o                         
   1   2  11         24.68         24.58         6.14 o                         
   2   2  11         25.57         24.90         7.06 o                         
   3   2  11        153.61        129.60         9.49 o                         
   4   2  11        129.81        134.79        10.00 o                         
   5   2  11         44.64         54.07        10.81 o                         
 -10   3  11          0.55          9.67        10.39 o                         
  -9   3  11         59.98         46.76         9.55 o                         
  -8   3  11          0.11         -1.90         8.67 o                         
  -7   3  11          1.74          2.48         7.05 o                         
  -6   3  11        335.03        365.39        11.90 o                         
  -5   3  11        258.64        262.03         9.11 o                         
  -4   3  11        400.22        365.61        10.60 o                         
  -3   3  11          1.50         -0.69         4.81 o                         
  -2   3  11         65.47         67.00         5.81 o                         
  -1   3  11         22.26         15.19         5.28 o                         
   0   3  11          5.06          3.12         5.44 o                         
   1   3  11        148.52        145.43         8.22 o                         
   2   3  11         54.26         59.36         7.16 o                         
   3   3  11        473.19        504.09        16.95 o                         
   4   3  11          1.26          0.65         7.99 o                         
   5   3  11        232.40        251.98        15.78 o                         
 -10   4  11          4.72          6.14        10.53 o                         
  -9   4  11        129.81        161.46        12.04 o                         
  -8   4  11         14.69         11.41         9.30 o                         
  -7   4  11         53.53         58.13         7.98 o                         
  -6   4  11         74.22         48.06         7.08 o                         
  -5   4  11        152.22        118.25         7.84 o                         
  -4   4  11        623.95        640.04        12.13 o                         
  -3   4  11         61.69         43.46         5.39 o                         
  -2   4  11        187.73        189.59         7.57 o                         
  -1   4  11          8.82         10.80         5.18 o                         
   0   4  11          1.81          1.45         5.04 o                         
   1   4  11        274.81        261.07        14.49 o                         
   2   4  11         97.51         98.53         7.83 o                         
   3   4  11         21.82         24.66         8.37 o                         
   4   4  11         93.21         93.23        11.35 o                         
   5   4  11         62.82         86.61        10.91 o                         
 -10   5  11          0.02        -10.27        10.27 o                         
  -9   5  11         24.70         31.43        10.64 o                         
  -8   5  11          0.06          0.76        11.28 o                         
  -7   5  11          2.63          6.32         7.04 o                         
  -6   5  11          0.27         -6.30         6.30 o                         
  -5   5  11        126.06        121.04         8.83 o                         
  -4   5  11          4.20         11.44         6.19 o                         
  -3   5  11          9.59          5.62         5.10 o                         
  -2   5  11         37.74         26.04         5.22 o                         
  -1   5  11         37.77         38.61         5.41 o                         
   0   5  11          3.95          4.26         4.91 o                         
   1   5  11         46.13         42.85         6.24 o                         
   2   5  11          1.01          7.76         6.61 o                         
   3   5  11          0.17         -5.04         7.97 o                         
   4   5  11         47.93         53.02         9.61 o                         
   5   5  11        631.80        817.17        35.27 o                         
 -10   6  11         33.37         29.47        11.20 o                         
  -9   6  11         26.53         22.48        11.94 o                         
  -8   6  11        279.74        291.34        13.72 o                         
  -7   6  11        286.14        276.09        12.82 o                         
  -6   6  11          8.20          9.09         7.53 o
[truncated: 49,492 more chars]
